# Supplementary material for: Spatially-Resolved Proteomics: Rapid Quantitative Analysis of Laser Capture Microdissected Alveolar Tissue Samples
Source: Sci Rep. 2016 Dec 22;6:39223. doi: 10.1038/srep39223 (PMC5177886; doi:10.1038/srep39223)
Supplement: Supplementary Dataset 1 [file srep39223-s2.xls]

## Sheet: Information
Sheet	Description
1.Proteins 50 cells	List of identified proteins for an equivalent of 50 cells analyzed - The sample originate from LCM cuts obtained at E16.5
2.Proteins 500 cells	List of identified proteins for an equivalent of 500 cells analyzed - The sample originate from LCM cuts obtained at E16.5
3.Proteins 1000 cells	List of identified proteins for an equivalent of 1000 cells analyzed - The sample originate from LCM cuts obtained at E16.5
4.Proteins 2000 cells	List of identified proteins for an equivalent of 2000 cells analyzed - The sample originate from LCM cuts obtained at E16.5
5.Proteins 8000 cells	List of identified proteins for an equivalent of 8000 cells analyzed - The sample originate from LCM cuts obtained at E16.5
6.Peptides repetition	List of identified peptides from the 5 repetition experiment - The sample is a pool from 3 cuts of ~4000 cells obtaine at PND7 - The expression values are MaxQuant peptide intensities
7.Proteins repetition	List of identified proteins from the 5 repetition experiment - The sample is a pool from 3 cuts of ~4000 cells obtaine at PND7 - The expression values are MaxQuant LFQ intensities
8.Peptides FASP vs LCM-Prot	List of identified peptides from the comparison between FASP and our LCM-Prot method - The sample originate from LCM cuts obtained at PND28 - The expression values are MaxQuant peptide intensities
9.Proteins FASP vs LCM-Prot	List of identified peptides from the comparison between FASP and our LCM-Prot method - The sample originate from LCM cuts obtained at PND28 - The expression values are MaxQuant peptide intensities
10.Identified peptides temporal	Identified peptides - The sample originate from LCM cuts obtained at E16.5, PND7 and PND28 - The expression values are MaxQuant Peptide intensities
11.Identified proteins temporal	Identified proteins with at least 2 unique peptides per protein identification - The sample originate from LCM cuts obtained at E16.5, PND7 and PND28 - The expression values are the RAW MaxQuant LFQ intensities
12.Quantified proteins temporal	Identified proteins present in at least 3 out of 5 replicates in any timepoint(quantifiable) - The sample originate from LCM cuts obtained at E16.5, PND7 and PND28 - The expression values shown are the MaxQuant LFQ intensities log2 transformed, median normalized and imputed.
13.Regulators and SM temporal	Subset of quantified transcriptional/translational regulators and signaling molecules (SM) - The sample originate from LCM cuts obtained at E16.5, PND7 and PND28 - The expression values shown are the MaxQuant LFQ intensities log2 transformed, median normalized and imputed.

## Sheet: 1.Proteins 50 cells
Majority protein IDs	Fasta headers
sp|O88569-3|ROA2_MOUSE;tr|B7ZP22|B7ZP22_MOUSE;sp|O88569-2|ROA2_MOUSE;sp|O88569|ROA2_MOUSE	>sp|O88569-3|ROA2_MOUSE Isoform 3 of Heterogeneous nuclear ribonucleoproteins A2/B1 OS=Mus musculus GN=Hnrnpa2b1;>tr|B7ZP22|B7ZP22_MOUSE Heterogeneous nuclear ribonucleoprotein A2/B1 OS=Mus musculus GN=Hnrnpa2b1 PE=2 SV=1;>sp|O88569-2|ROA2_MOUSE Isoform 2
tr|Q71LX8|Q71LX8_MOUSE;sp|P11499|HS90B_MOUSE;tr|D3Z1R1|D3Z1R1_MOUSE;tr|A2A6A2|A2A6A2_MOUSE;tr|B7ZC49|B7ZC49_MOUSE;tr|E9PX27|E9PX27_MOUSE;tr|B7ZC50|B7ZC50_MOUSE;tr|Q8C2A9|Q8C2A9_MOUSE;tr|Q80YC2|Q80YC2_MOUSE;tr|Q811H6|Q811H6_MOUSE;tr|Q3TKB9|Q3TKB9_MOUSE;tr|Q8C5U3|Q8C5U3_MOUSE;tr|Q3TKG0|Q3TKG0_MOUSE;tr|A0PJ91|A0PJ91_MOUSE;tr|Q80Y52|Q80Y52_MOUSE;tr|Q3UIF3|Q3UIF3_MOUSE;tr|Q3TKA2|Q3TKA2_MOUSE;sp|P07901…	>tr|Q71LX8|Q71LX8_MOUSE Heat shock protein 84b OS=Mus musculus GN=Hsp90ab1 PE=2 SV=1;>sp|P11499|HS90B_MOUSE Heat shock protein HSP 90-beta OS=Mus musculus GN=Hsp90ab1 PE=1 SV=3;>tr|D3Z1R1|D3Z1R1_MOUSE Heat shock protein HSP 90-beta (Fragment) OS=Mus muscul
tr|Q3UCF8|Q3UCF8_MOUSE;tr|Q3U939|Q3U939_MOUSE;tr|Q3U804|Q3U804_MOUSE;tr|Q61276|Q61276_MOUSE;tr|Q4KL81|Q4KL81_MOUSE;tr|Q3UGS0|Q3UGS0_MOUSE;tr|Q3UAF7|Q3UAF7_MOUSE;tr|Q3UAF6|Q3UAF6_MOUSE;tr|Q3UAA9|Q3UAA9_MOUSE;tr|Q3UA89|Q3UA89_MOUSE;tr|Q3U5R4|Q3U5R4_MOUSE;tr|Q3TSB7|Q3TSB7_MOUSE;tr|Q3TIJ9|Q3TIJ9_MOUSE;tr|B2RRX1|B2RRX1_MOUSE;sp|P63260|ACTG_MOUSE;sp|P60710|ACTB_MOUSE;tr|E9Q5F4|E9Q5F4_MOUSE;tr|E9Q1F2|E9…	>tr|Q3UCF8|Q3UCF8_MOUSE Putative uncharacterized protein OS=Mus musculus GN=Actb PE=2 SV=1;>tr|Q3U939|Q3U939_MOUSE Putative uncharacterized protein OS=Mus musculus GN=Actb PE=2 SV=1;>tr|Q3U804|Q3U804_MOUSE Putative uncharacterized protein OS=Mus musculus G
tr|Q642K0|Q642K0_MOUSE;sp|Q60605-2|MYL6_MOUSE;sp|Q60605|MYL6_MOUSE;tr|Q3TIG9|Q3TIG9_MOUSE;sp|Q8CI43|MYL6B_MOUSE	>tr|Q642K0|Q642K0_MOUSE MCG140959, isoform CRA_a OS=Mus musculus GN=Myl6 PE=2 SV=1;>sp|Q60605-2|MYL6_MOUSE Isoform Smooth muscle of Myosin light polypeptide 6 OS=Mus musculus GN=Myl6;>sp|Q60605|MYL6_MOUSE Myosin light polypeptide 6 OS=Mus musculus GN=Myl6
tr|E9Q223|E9Q223_MOUSE;tr|A8DUQ1|A8DUQ1_MOUSE;tr|A8DUN2|A8DUN2_MOUSE;tr|A8DUK7|A8DUK7_MOUSE;tr|A8DUK4|A8DUK4_MOUSE;tr|A8DUK2|A8DUK2_MOUSE;tr|A8DUP0|A8DUP0_MOUSE;tr|A8DUQ5|A8DUQ5_MOUSE;tr|A8DUP7|A8DUP7_MOUSE;tr|A8DUP5|A8DUP5_MOUSE;tr|A8DUP3|A8DUP3_MOUSE;tr|A8DUM2|A8DUM2_MOUSE;tr|A8DUL5|A8DUL5_MOUSE;tr|A8DUK0|A8DUK0_MOUSE;sp|P02088|HBB1_MOUSE;tr|A8DUL7|A8DUL7_MOUSE;tr|A8DUL2|A8DUL2_MOUSE;tr|A8DUL0|…	>tr|E9Q223|E9Q223_MOUSE Protein Hbb-bs (Fragment) OS=Mus musculus GN=Hbb-bs PE=1 SV=1;>tr|A8DUQ1|A8DUQ1_MOUSE Beta-globin OS=Mus musculus GN=Hbbt1 PE=3 SV=1;>tr|A8DUN2|A8DUN2_MOUSE Beta-globin OS=Mus musculus GN=Hbbt1 PE=3 SV=1;>tr|A8DUK7|A8DUK7_MOUSE Beta
tr|Q9QWJ3|Q9QWJ3_MOUSE;tr|Q9CY10|Q9CY10_MOUSE;tr|Q9CY06|Q9CY06_MOUSE;tr|Q91VB8|Q91VB8_MOUSE;tr|Q8BPF4|Q8BPF4_MOUSE;tr|Q9CWS5|Q9CWS5_MOUSE	>tr|Q9QWJ3|Q9QWJ3_MOUSE Alpha-1-globin (Fragment) OS=Mus musculus PE=2 SV=1;>tr|Q9CY10|Q9CY10_MOUSE Putative uncharacterized protein OS=Mus musculus PE=2 SV=1;>tr|Q9CY06|Q9CY06_MOUSE Putative uncharacterized protein OS=Mus musculus PE=2 SV=1;>tr|Q91VB8|Q91

## Sheet: 2.Proteins 500 cells
Majority protein IDs	Fasta headers
tr|B0QZL6|B0QZL6_MOUSE;sp|A2A891-4|CMTA1_MOUSE;sp|A2A891-3|CMTA1_MOUSE;tr|B9EK89|B9EK89_MOUSE;sp|A2A891-5|CMTA1_MOUSE;sp|A2A891-2|CMTA1_MOUSE;sp|A2A891|CMTA1_MOUSE	>tr|B0QZL6|B0QZL6_MOUSE Calmodulin-binding transcription activator 1 (Fragment) OS=Mus musculus GN=Camta1 PE=4 SV=1;>sp|A2A891-4|CMTA1_MOUSE Isoform 4 of Calmodulin-binding transcription activator 1 OS=Mus musculus GN=Camta1;>sp|A2A891-3|CMTA1_MOUSE Isofor
sp|D3YVF0|AKAP5_MOUSE;tr|H3BIV5|H3BIV5_MOUSE	>sp|D3YVF0|AKAP5_MOUSE A-kinase anchor protein 5 OS=Mus musculus GN=Akap5 PE=1 SV=2;>tr|H3BIV5|H3BIV5_MOUSE A-kinase anchor protein 5 OS=Mus musculus GN=Akap5 PE=1 SV=1
sp|D3YXK2|SAFB1_MOUSE;tr|S4R1M2|S4R1M2_MOUSE	>sp|D3YXK2|SAFB1_MOUSE Scaffold attachment factor B1 OS=Mus musculus GN=Safb PE=1 SV=2;>tr|S4R1M2|S4R1M2_MOUSE Scaffold attachment factor B1 OS=Mus musculus GN=Safb PE=1 SV=1
sp|D3YZP9|CCDC6_MOUSE	>sp|D3YZP9|CCDC6_MOUSE Coiled-coil domain-containing protein 6 OS=Mus musculus GN=Ccdc6 PE=1 SV=1
sp|E9PV24-2|FIBA_MOUSE;sp|E9PV24|FIBA_MOUSE	>sp|E9PV24-2|FIBA_MOUSE Isoform 2 of Fibrinogen alpha chain OS=Mus musculus GN=Fga;>sp|E9PV24|FIBA_MOUSE Fibrinogen alpha chain OS=Mus musculus GN=Fga PE=1 SV=1
tr|Q7M739|Q7M739_MOUSE;sp|F6ZDS4|TPR_MOUSE;tr|Q3V1L5|Q3V1L5_MOUSE	>tr|Q7M739|Q7M739_MOUSE Nuclear pore complex-associated intranuclear coiled-coil protein TPR OS=Mus musculus GN=Tpr PE=1 SV=1;>sp|F6ZDS4|TPR_MOUSE Nucleoprotein TPR OS=Mus musculus GN=Tpr PE=1 SV=1;>tr|Q3V1L5|Q3V1L5_MOUSE Putative uncharacterized protein (
sp|O08539-2|BIN1_MOUSE;tr|Q6P1B9|Q6P1B9_MOUSE;sp|O08539|BIN1_MOUSE;tr|Q8C5M9|Q8C5M9_MOUSE	>sp|O08539-2|BIN1_MOUSE Isoform 2 of Myc box-dependent-interacting protein 1 OS=Mus musculus GN=Bin1;>tr|Q6P1B9|Q6P1B9_MOUSE Bin1 protein OS=Mus musculus GN=Bin1 PE=1 SV=1;>sp|O08539|BIN1_MOUSE Myc box-dependent-interacting protein 1 OS=Mus musculus GN=Bin
sp|O08553|DPYL2_MOUSE	>sp|O08553|DPYL2_MOUSE Dihydropyrimidinase-related protein 2 OS=Mus musculus GN=Dpysl2 PE=1 SV=2
tr|E9QPE7|E9QPE7_MOUSE;sp|O08638-2|MYH11_MOUSE;tr|Q8R384|Q8R384_MOUSE;sp|O08638|MYH11_MOUSE;tr|Q69ZX3|Q69ZX3_MOUSE	>tr|E9QPE7|E9QPE7_MOUSE Myosin-11 OS=Mus musculus GN=Myh11 PE=1 SV=1;>sp|O08638-2|MYH11_MOUSE Isoform 2 of Myosin-11 OS=Mus musculus GN=Myh11;>tr|Q8R384|Q8R384_MOUSE Myh11 protein OS=Mus musculus GN=Myh11 PE=2 SV=1;>sp|O08638|MYH11_MOUSE Myosin-11 OS=Mus m
sp|O08677-2|KNG1_MOUSE;tr|D3YTY9|D3YTY9_MOUSE;sp|O08677-3|KNG1_MOUSE;sp|O08677|KNG1_MOUSE	>sp|O08677-2|KNG1_MOUSE Isoform LMW of Kininogen-1 OS=Mus musculus GN=Kng1;>tr|D3YTY9|D3YTY9_MOUSE Kininogen-1 OS=Mus musculus GN=Kng1 PE=1 SV=1;>sp|O08677-3|KNG1_MOUSE Isoform 3 of Kininogen-1 OS=Mus musculus GN=Kng1;>sp|O08677|KNG1_MOUSE Kininogen-1 OS=M
sp|O08749|DLDH_MOUSE;tr|Q3TIE8|Q3TIE8_MOUSE	>sp|O08749|DLDH_MOUSE Dihydrolipoyl dehydrogenase, mitochondrial OS=Mus musculus GN=Dld PE=1 SV=2;>tr|Q3TIE8|Q3TIE8_MOUSE Dihydrolipoyl dehydrogenase OS=Mus musculus GN=Dld PE=2 SV=1
tr|Q3U518|Q3U518_MOUSE;sp|O08795|GLU2B_MOUSE;sp|O08795-2|GLU2B_MOUSE;tr|Q3TWG2|Q3TWG2_MOUSE	>tr|Q3U518|Q3U518_MOUSE Protein kinase C substrate 80K-H, isoform CRA_b OS=Mus musculus GN=Prkcsh PE=2 SV=1;>sp|O08795|GLU2B_MOUSE Glucosidase 2 subunit beta OS=Mus musculus GN=Prkcsh PE=1 SV=1;>sp|O08795-2|GLU2B_MOUSE Isoform 2 of Glucosidase 2 subunit be
sp|O08807|PRDX4_MOUSE;tr|B1AZS9|B1AZS9_MOUSE	>sp|O08807|PRDX4_MOUSE Peroxiredoxin-4 OS=Mus musculus GN=Prdx4 PE=1 SV=1;>tr|B1AZS9|B1AZS9_MOUSE Peroxiredoxin-4 (Fragment) OS=Mus musculus GN=Prdx4 PE=1 SV=1
sp|O08997|ATOX1_MOUSE	>sp|O08997|ATOX1_MOUSE Copper transport protein ATOX1 OS=Mus musculus GN=Atox1 PE=1 SV=1
tr|B0R029|B0R029_MOUSE;tr|E9Q8A1|E9Q8A1_MOUSE;tr|B0R030|B0R030_MOUSE;tr|A2AKH4|A2AKH4_MOUSE;sp|O09044|SNP23_MOUSE;tr|Q9D3L3|Q9D3L3_MOUSE	>tr|B0R029|B0R029_MOUSE Synaptosomal-associated protein 23 (Fragment) OS=Mus musculus GN=Snap23 PE=1 SV=5;>tr|E9Q8A1|E9Q8A1_MOUSE Synaptosomal-associated protein 23 OS=Mus musculus GN=Snap23 PE=1 SV=1;>tr|B0R030|B0R030_MOUSE Synaptosomal-associated protein
tr|E9PZ67|E9PZ67_MOUSE;sp|O09161|CASQ2_MOUSE;tr|F6QYE1|F6QYE1_MOUSE;tr|B9EHC7|B9EHC7_MOUSE	>tr|E9PZ67|E9PZ67_MOUSE Calsequestrin (Fragment) OS=Mus musculus GN=Casq2 PE=1 SV=1;>sp|O09161|CASQ2_MOUSE Calsequestrin-2 OS=Mus musculus GN=Casq2 PE=1 SV=3;>tr|F6QYE1|F6QYE1_MOUSE Calsequestrin OS=Mus musculus GN=Casq2 PE=1 SV=1;>tr|B9EHC7|B9EHC7_MOUSE C
tr|E9PV44|E9PV44_MOUSE;sp|O35143|ATIF1_MOUSE	>tr|E9PV44|E9PV44_MOUSE ATPase inhibitor, mitochondrial OS=Mus musculus GN=Atpif1 PE=1 SV=1;>sp|O35143|ATIF1_MOUSE ATPase inhibitor, mitochondrial OS=Mus musculus GN=Atpif1 PE=1 SV=2
tr|Q9CY29|Q9CY29_MOUSE;sp|O35226|PSMD4_MOUSE;sp|O35226-4|PSMD4_MOUSE;tr|Q3ULG4|Q3ULG4_MOUSE;sp|O35226-2|PSMD4_MOUSE;sp|O35226-5|PSMD4_MOUSE;sp|O35226-3|PSMD4_MOUSE	>tr|Q9CY29|Q9CY29_MOUSE Putative uncharacterized protein OS=Mus musculus GN=Psmd4 PE=2 SV=1;>sp|O35226|PSMD4_MOUSE 26S proteasome non-ATPase regulatory subunit 4 OS=Mus musculus GN=Psmd4 PE=1 SV=1;>sp|O35226-4|PSMD4_MOUSE Isoform Rpn10D of 26S proteasome n
sp|O35295|PURB_MOUSE	>sp|O35295|PURB_MOUSE Transcriptional activator protein Pur-beta OS=Mus musculus GN=Purb PE=1 SV=3
sp|O35326|SRSF5_MOUSE;tr|Q9D8S5|Q9D8S5_MOUSE;tr|Q5U448|Q5U448_MOUSE	>sp|O35326|SRSF5_MOUSE Serine/arginine-rich splicing factor 5 OS=Mus musculus GN=Srsf5 PE=1 SV=2;>tr|Q9D8S5|Q9D8S5_MOUSE MCG7614, isoform CRA_c OS=Mus musculus GN=Srsf5 PE=1 SV=1;>tr|Q5U448|Q5U448_MOUSE Sfrs5 protein OS=Mus musculus GN=Srsf5 PE=2 SV=1
sp|O35381|AN32A_MOUSE;tr|F6UFG6|F6UFG6_MOUSE;tr|D3YYE1|D3YYE1_MOUSE;tr|D3Z7M9|D3Z7M9_MOUSE	>sp|O35381|AN32A_MOUSE Acidic leucine-rich nuclear phosphoprotein 32 family member A OS=Mus musculus GN=Anp32a PE=1 SV=1;>tr|F6UFG6|F6UFG6_MOUSE Acidic leucine-rich nuclear phosphoprotein 32 family member A (Fragment) OS=Mus musculus GN=Anp32a PE=1 SV=1;>t
tr|Q9CSU2|Q9CSU2_MOUSE;tr|Q3UD26|Q3UD26_MOUSE;sp|O35593|PSDE_MOUSE	>tr|Q9CSU2|Q9CSU2_MOUSE Putative uncharacterized protein (Fragment) OS=Mus musculus GN=Psmd14 PE=2 SV=1;>tr|Q3UD26|Q3UD26_MOUSE Putative uncharacterized protein OS=Mus musculus GN=Psmd14 PE=2 SV=1;>sp|O35593|PSDE_MOUSE 26S proteasome non-ATPase regulatory
sp|O35685|NUDC_MOUSE	>sp|O35685|NUDC_MOUSE Nuclear migration protein nudC OS=Mus musculus GN=Nudc PE=1 SV=1
sp|O35691|PININ_MOUSE;tr|Q3TUQ5|Q3TUQ5_MOUSE;tr|Q9CV89|Q9CV89_MOUSE	>sp|O35691|PININ_MOUSE Pinin OS=Mus musculus GN=Pnn PE=1 SV=4;>tr|Q3TUQ5|Q3TUQ5_MOUSE Pinin OS=Mus musculus GN=Pnn PE=1 SV=1;>tr|Q9CV89|Q9CV89_MOUSE Putative uncharacterized protein (Fragment) OS=Mus musculus GN=Pnn PE=2 SV=1
tr|Q811L7|Q811L7_MOUSE;sp|O35737|HNRH1_MOUSE;tr|Q8C2Q7|Q8C2Q7_MOUSE	>tr|Q811L7|Q811L7_MOUSE Heterogeneous nuclear ribonucleoprotein H1 OS=Mus musculus GN=Hnrnph1 PE=2 SV=2;>sp|O35737|HNRH1_MOUSE Heterogeneous nuclear ribonucleoprotein H OS=Mus musculus GN=Hnrnph1 PE=1 SV=3;>tr|Q8C2Q7|Q8C2Q7_MOUSE Heterogeneous nuclear ribo
tr|Q3TUF3|Q3TUF3_MOUSE;sp|O35887|CALU_MOUSE;tr|Q3UG11|Q3UG11_MOUSE;tr|G3UWV3|G3UWV3_MOUSE;tr|Q3TQD1|Q3TQD1_MOUSE	>tr|Q3TUF3|Q3TUF3_MOUSE Calumenin, isoform CRA_a OS=Mus musculus GN=Calu PE=2 SV=1;>sp|O35887|CALU_MOUSE Calumenin OS=Mus musculus GN=Calu PE=1 SV=1;>tr|Q3UG11|Q3UG11_MOUSE Putative uncharacterized protein OS=Mus musculus GN=Calu PE=2 SV=1;>tr|G3UWV3|G3UWV
tr|B2RTL5|B2RTL5_MOUSE;sp|O35945|AL1A7_MOUSE;sp|P24549|AL1A1_MOUSE	>tr|B2RTL5|B2RTL5_MOUSE Aldehyde dehydrogenase family 1, subfamily A7 OS=Mus musculus GN=Aldh1a7 PE=2 SV=1;>sp|O35945|AL1A7_MOUSE Aldehyde dehydrogenase, cytosolic 1 OS=Mus musculus GN=Aldh1a7 PE=1 SV=1;>sp|P24549|AL1A1_MOUSE Retinal dehydrogenase 1 OS=Mus
sp|O54724|PTRF_MOUSE;tr|Q3U4N4|Q3U4N4_MOUSE	>sp|O54724|PTRF_MOUSE Polymerase I and transcript release factor OS=Mus musculus GN=Ptrf PE=1 SV=1;>tr|Q3U4N4|Q3U4N4_MOUSE Putative uncharacterized protein OS=Mus musculus GN=Ptrf PE=2 SV=1
sp|O54941|SMCE1_MOUSE	>sp|O54941|SMCE1_MOUSE SWI/SNF-related matrix-associated actin-dependent regulator of chromatin subfamily E member 1 OS=Mus musculus GN=Smarce1 PE=1 SV=1
sp|O54962|BAF_MOUSE	>sp|O54962|BAF_MOUSE Barrier-to-autointegration factor OS=Mus musculus GN=Banf1 PE=1 SV=1
sp|O54984|ASNA_MOUSE;tr|Q8VEI6|Q8VEI6_MOUSE;tr|Q8C1Q1|Q8C1Q1_MOUSE	>sp|O54984|ASNA_MOUSE ATPase Asna1 OS=Mus musculus GN=Asna1 PE=1 SV=2;>tr|Q8VEI6|Q8VEI6_MOUSE Asna1 protein OS=Mus musculus GN=Asna1 PE=2 SV=1;>tr|Q8C1Q1|Q8C1Q1_MOUSE Putative uncharacterized protein OS=Mus musculus GN=Asna1 PE=2 SV=1
sp|O55029|COPB2_MOUSE	>sp|O55029|COPB2_MOUSE Coatomer subunit beta OS=Mus musculus GN=Copb2 PE=1 SV=2
sp|O55042-2|SYUA_MOUSE;sp|O55042|SYUA_MOUSE	>sp|O55042-2|SYUA_MOUSE Isoform 2 of Alpha-synuclein OS=Mus musculus GN=Snca;>sp|O55042|SYUA_MOUSE Alpha-synuclein OS=Mus musculus GN=Snca PE=1 SV=2
tr|Q8C2A3|Q8C2A3_MOUSE;tr|Q3UNN1|Q3UNN1_MOUSE;sp|O55131|SEPT7_MOUSE;tr|E9Q9F5|E9Q9F5_MOUSE;tr|E9Q1G8|E9Q1G8_MOUSE;tr|Q5DTS3|Q5DTS3_MOUSE	>tr|Q8C2A3|Q8C2A3_MOUSE Putative uncharacterized protein OS=Mus musculus GN=Sept7 PE=2 SV=1;>tr|Q3UNN1|Q3UNN1_MOUSE Putative uncharacterized protein OS=Mus musculus GN=Sept7 PE=2 SV=1;>sp|O55131|SEPT7_MOUSE Septin-7 OS=Mus musculus GN=Sept7 PE=1 SV=1;>tr|E
tr|A6PWZ2|A6PWZ2_MOUSE;tr|Q545K4|Q545K4_MOUSE;tr|Q3UBJ6|Q3UBJ6_MOUSE;tr|Q3UA13|Q3UA13_MOUSE;tr|Q3U818|Q3U818_MOUSE;tr|Q3U740|Q3U740_MOUSE;sp|O55135|IF6_MOUSE;tr|Q9R071|Q9R071_MOUSE	>tr|A6PWZ2|A6PWZ2_MOUSE Eukaryotic translation initiation factor 6 (Fragment) OS=Mus musculus GN=Eif6 PE=1 SV=1;>tr|Q545K4|Q545K4_MOUSE Eukaryotic translation initiation factor 6 OS=Mus musculus GN=Eif6 PE=2 SV=1;>tr|Q3UBJ6|Q3UBJ6_MOUSE Eukaryotic translat
sp|O55137|ACOT1_MOUSE;tr|Q99L15|Q99L15_MOUSE;tr|Q6P2K2|Q6P2K2_MOUSE;sp|Q9QYR9|ACOT2_MOUSE	>sp|O55137|ACOT1_MOUSE Acyl-coenzyme A thioesterase 1 OS=Mus musculus GN=Acot1 PE=1 SV=1;>tr|Q99L15|Q99L15_MOUSE Acot1 protein (Fragment) OS=Mus musculus GN=Acot1 PE=2 SV=1;>tr|Q6P2K2|Q6P2K2_MOUSE Acyl-CoA thioesterase 2 OS=Mus musculus GN=Acot2 PE=2 SV=1;
sp|O55201-2|SPT5H_MOUSE;sp|O55201|SPT5H_MOUSE	>sp|O55201-2|SPT5H_MOUSE Isoform 2 of Transcription elongation factor SPT5 OS=Mus musculus GN=Supt5h;>sp|O55201|SPT5H_MOUSE Transcription elongation factor SPT5 OS=Mus musculus GN=Supt5h PE=1 SV=1
tr|A0A087WS46|A0A087WS46_MOUSE;sp|O70251|EF1B_MOUSE;tr|M0QWK5|M0QWK5_MOUSE;tr|M0QWH8|M0QWH8_MOUSE;tr|G3UX43|G3UX43_MOUSE	>tr|A0A087WS46|A0A087WS46_MOUSE Elongation factor 1-beta OS=Mus musculus GN=Eef1b2 PE=1 SV=1;>sp|O70251|EF1B_MOUSE Elongation factor 1-beta OS=Mus musculus GN=Eef1b PE=1 SV=5;>tr|M0QWK5|M0QWK5_MOUSE Elongation factor 1-beta OS=Mus musculus GN=Eef1b2 PE=1 S
tr|Q80UE3|Q80UE3_MOUSE;tr|Q3UNQ6|Q3UNQ6_MOUSE;tr|B6ZHD0|B6ZHD0_MOUSE;sp|O70318|E41L2_MOUSE;tr|Q80UE5|Q80UE5_MOUSE;tr|Q7TPN6|Q7TPN6_MOUSE	>tr|Q80UE3|Q80UE3_MOUSE Protein 4.1G OS=Mus musculus GN=Epb4.1l2 PE=2 SV=1;>tr|Q3UNQ6|Q3UNQ6_MOUSE Putative uncharacterized protein OS=Mus musculus GN=Epb4.1l2 PE=2 SV=1;>tr|B6ZHD0|B6ZHD0_MOUSE Erythrocyte protein band 4.1-like 2 OS=Mus musculus GN=Epb4.1l
sp|O70373|XIRP1_MOUSE;tr|E9QQ93|E9QQ93_MOUSE	>sp|O70373|XIRP1_MOUSE Xin actin-binding repeat-containing protein 1 OS=Mus musculus GN=Xirp1 PE=1 SV=2;>tr|E9QQ93|E9QQ93_MOUSE Xin actin-binding repeat-containing protein 1 OS=Mus musculus GN=Xirp1 PE=1 SV=1
tr|M0QWY0|M0QWY0_MOUSE;tr|M0QWP2|M0QWP2_MOUSE;tr|Q8C988|Q8C988_MOUSE;tr|Q3TTC9|Q3TTC9_MOUSE;tr|Q3TPU5|Q3TPU5_MOUSE;sp|O70378|EMC8_MOUSE	>tr|M0QWY0|M0QWY0_MOUSE ER membrane protein complex subunit 8 (Fragment) OS=Mus musculus GN=Emc8 PE=1 SV=1;>tr|M0QWP2|M0QWP2_MOUSE ER membrane protein complex subunit 8 (Fragment) OS=Mus musculus GN=Emc8 PE=1 SV=1;>tr|Q8C988|Q8C988_MOUSE Putative uncharact
tr|Q3TZ17|Q3TZ17_MOUSE;sp|O70400|PDLI1_MOUSE;tr|S4R1V0|S4R1V0_MOUSE	>tr|Q3TZ17|Q3TZ17_MOUSE Putative uncharacterized protein OS=Mus musculus GN=Pdlim1 PE=2 SV=1;>sp|O70400|PDLI1_MOUSE PDZ and LIM domain protein 1 OS=Mus musculus GN=Pdlim1 PE=1 SV=4;>tr|S4R1V0|S4R1V0_MOUSE PDZ and LIM domain protein 1 (Fragment) OS=Mus musc
tr|A2A4I8|A2A4I8_MOUSE;sp|O70423-2|AOC3_MOUSE;tr|A2A4I9|A2A4I9_MOUSE;sp|Q812C9|AOC2_MOUSE;sp|O70423|AOC3_MOUSE	>tr|A2A4I8|A2A4I8_MOUSE Membrane primary amine oxidase (Fragment) OS=Mus musculus GN=Aoc3 PE=1 SV=1;>sp|O70423-2|AOC3_MOUSE Isoform 2 of Membrane primary amine oxidase OS=Mus musculus GN=Aoc3;>tr|A2A4I9|A2A4I9_MOUSE Amine oxidase OS=Mus musculus GN=Aoc2 PE
tr|Q9DCD8|Q9DCD8_MOUSE;tr|Q58EV4|Q58EV4_MOUSE;sp|O70435|PSA3_MOUSE	>tr|Q9DCD8|Q9DCD8_MOUSE Proteasome subunit alpha type OS=Mus musculus GN=Psma3 PE=2 SV=1;>tr|Q58EV4|Q58EV4_MOUSE Proteasome subunit alpha type OS=Mus musculus GN=Psma3 PE=2 SV=1;>sp|O70435|PSA3_MOUSE Proteasome subunit alpha type-3 OS=Mus musculus GN=Psma3
tr|A9JR55|A9JR55_MOUSE;sp|O70468|MYPC3_MOUSE;tr|E9Q9T8|E9Q9T8_MOUSE;tr|Q3UIK0|Q3UIK0_MOUSE;tr|Q3TF37|Q3TF37_MOUSE	>tr|A9JR55|A9JR55_MOUSE Mybpc3 protein OS=Mus musculus GN=Mybpc3 PE=2 SV=1;>sp|O70468|MYPC3_MOUSE Myosin-binding protein C, cardiac-type OS=Mus musculus GN=Mybpc3 PE=1 SV=1;>tr|E9Q9T8|E9Q9T8_MOUSE Myosin-binding protein C, cardiac-type OS=Mus musculus GN=M
tr|D3Z3F7|D3Z3F7_MOUSE;tr|Q3TI06|Q3TI06_MOUSE;tr|Q3UIZ1|Q3UIZ1_MOUSE;tr|Q3TS38|Q3TS38_MOUSE;tr|Q3TJE8|Q3TJE8_MOUSE;tr|Q3TJ71|Q3TJ71_MOUSE;sp|O70475|UGDH_MOUSE;tr|D3YXP9|D3YXP9_MOUSE	>tr|D3Z3F7|D3Z3F7_MOUSE UDP-glucose 6-dehydrogenase OS=Mus musculus GN=Ugdh PE=1 SV=1;>tr|Q3TI06|Q3TI06_MOUSE Putative uncharacterized protein (Fragment) OS=Mus musculus GN=Ugdh PE=2 SV=1;>tr|Q3UIZ1|Q3UIZ1_MOUSE UDP-glucose 6-dehydrogenase OS=Mus musculus
tr|Q6ZWQ5|Q6ZWQ5_MOUSE;sp|O70493|SNX12_MOUSE;tr|Q3TGS7|Q3TGS7_MOUSE;tr|Q3V2H3|Q3V2H3_MOUSE;tr|Q99M52|Q99M52_MOUSE	>tr|Q6ZWQ5|Q6ZWQ5_MOUSE Sorting nexin 12, isoform CRA_c OS=Mus musculus GN=Snx12 PE=1 SV=1;>sp|O70493|SNX12_MOUSE Sorting nexin-12 OS=Mus musculus GN=Snx12 PE=1 SV=1;>tr|Q3TGS7|Q3TGS7_MOUSE Sorting nexin 12, isoform CRA_b OS=Mus musculus GN=Snx12 PE=1 SV=1
sp|O88271|CFDP1_MOUSE	>sp|O88271|CFDP1_MOUSE Craniofacial development protein 1 OS=Mus musculus GN=Cfdp1 PE=1 SV=1
tr|Q8R5G0|Q8R5G0_MOUSE;tr|Q8CFA3|Q8CFA3_MOUSE;tr|Q3US45|Q3US45_MOUSE;tr|Q3TPN0|Q3TPN0_MOUSE;sp|O88322|NID2_MOUSE;tr|Q8C6Z2|Q8C6Z2_MOUSE	>tr|Q8R5G0|Q8R5G0_MOUSE Nidogen 2 protein OS=Mus musculus GN=Nid2 PE=2 SV=1;>tr|Q8CFA3|Q8CFA3_MOUSE Nidogen-2 OS=Mus musculus GN=NID-2 PE=4 SV=1;>tr|Q3US45|Q3US45_MOUSE Putative uncharacterized protein OS=Mus musculus GN=Nid2 PE=2 SV=1;>tr|Q3TPN0|Q3TPN0_MO
tr|Q3TE06|Q3TE06_MOUSE;tr|Q9DBM8|Q9DBM8_MOUSE;tr|Q3TNK2|Q3TNK2_MOUSE;tr|Q3TJY2|Q3TJY2_MOUSE;sp|O88342|WDR1_MOUSE;tr|Q80ZI9|Q80ZI9_MOUSE;tr|Q9DC08|Q9DC08_MOUSE;tr|Q3U136|Q3U136_MOUSE	>tr|Q3TE06|Q3TE06_MOUSE Putative uncharacterized protein (Fragment) OS=Mus musculus GN=Wdr1 PE=2 SV=1;>tr|Q9DBM8|Q9DBM8_MOUSE Putative uncharacterized protein OS=Mus musculus GN=Wdr1 PE=2 SV=1;>tr|Q3TNK2|Q3TNK2_MOUSE Putative uncharacterized protein OS=Mus
tr|Q3UDA2|Q3UDA2_MOUSE;tr|A2BFF8|A2BFF8_MOUSE;tr|A2BFF7|A2BFF7_MOUSE;sp|O88487|DC1I2_MOUSE;tr|D6Q0F7|D6Q0F7_MOUSE;tr|Q3TPJ8|Q3TPJ8_MOUSE;tr|A2BFF5|A2BFF5_MOUSE;tr|A2BFF9|A2BFF9_MOUSE;tr|D6Q0F6|D6Q0F6_MOUSE;tr|D6Q0F5|D6Q0F5_MOUSE	>tr|Q3UDA2|Q3UDA2_MOUSE Putative uncharacterized protein (Fragment) OS=Mus musculus GN=Dync1i2 PE=2 SV=1;>tr|A2BFF8|A2BFF8_MOUSE Cytoplasmic dynein 1 intermediate chain 2 OS=Mus musculus GN=Dync1i2 PE=1 SV=1;>tr|A2BFF7|A2BFF7_MOUSE Dynein cytoplasmic 1 int
tr|F6QTS1|F6QTS1_MOUSE;tr|Q3TIJ1|Q3TIJ1_MOUSE;tr|Q14AI7|Q14AI7_MOUSE;sp|O88544|CSN4_MOUSE;tr|D3Z1R9|D3Z1R9_MOUSE;tr|D3YV99|D3YV99_MOUSE	>tr|F6QTS1|F6QTS1_MOUSE COP9 signalosome complex subunit 4 (Fragment) OS=Mus musculus GN=Cops4 PE=1 SV=1;>tr|Q3TIJ1|Q3TIJ1_MOUSE Putative uncharacterized protein OS=Mus musculus GN=Cops4 PE=2 SV=1;>tr|Q14AI7|Q14AI7_MOUSE COP9 (Constitutive photomorphogenic
sp|O88569|ROA2_MOUSE;sp|O88569-2|ROA2_MOUSE;sp|O88569-3|ROA2_MOUSE;tr|B7ZP22|B7ZP22_MOUSE	>sp|O88569|ROA2_MOUSE Heterogeneous nuclear ribonucleoproteins A2/B1 OS=Mus musculus GN=Hnrnpa2b1 PE=1 SV=2;>sp|O88569-2|ROA2_MOUSE Isoform 2 of Heterogeneous nuclear ribonucleoproteins A2/B1 OS=Mus musculus GN=Hnrnpa2b1;>sp|O88569-3|ROA2_MOUSE Isoform 3 o
sp|O88665|BRD7_MOUSE;tr|Q8BQT4|Q8BQT4_MOUSE;tr|A1A554|A1A554_MOUSE	>sp|O88665|BRD7_MOUSE Bromodomain-containing protein 7 OS=Mus musculus GN=Brd7 PE=1 SV=1;>tr|Q8BQT4|Q8BQT4_MOUSE Putative uncharacterized protein OS=Mus musculus GN=Brd7 PE=2 SV=1;>tr|A1A554|A1A554_MOUSE Brd7 protein OS=Mus musculus GN=Brd7 PE=2 SV=1
tr|A2AGN7|A2AGN7_MOUSE;tr|Q3THI5|Q3THI5_MOUSE;tr|Q3U8Y7|Q3U8Y7_MOUSE;sp|O88685|PRS6A_MOUSE;tr|Q8BUP7|Q8BUP7_MOUSE;tr|B7ZCF1|B7ZCF1_MOUSE;tr|Q3TKG4|Q3TKG4_MOUSE;tr|Q3TKC2|Q3TKC2_MOUSE;tr|Q3UD94|Q3UD94_MOUSE;tr|A0A087WPH7|A0A087WPH7_MOUSE	>tr|A2AGN7|A2AGN7_MOUSE 26S protease regulatory subunit 6A OS=Mus musculus GN=Psmc3 PE=1 SV=1;>tr|Q3THI5|Q3THI5_MOUSE Putative uncharacterized protein OS=Mus musculus GN=Psmc3 PE=2 SV=1;>tr|Q3U8Y7|Q3U8Y7_MOUSE Putative uncharacterized protein OS=Mus muscul
tr|Q3UE99|Q3UE99_MOUSE;tr|A2RTI3|A2RTI3_MOUSE;sp|O89017|LGMN_MOUSE	>tr|Q3UE99|Q3UE99_MOUSE Putative uncharacterized protein (Fragment) OS=Mus musculus GN=Lgmn PE=2 SV=1;>tr|A2RTI3|A2RTI3_MOUSE Legumain OS=Mus musculus GN=Lgmn PE=2 SV=1;>sp|O89017|LGMN_MOUSE Legumain OS=Mus musculus GN=Lgmn PE=1 SV=1
tr|G3UYK8|G3UYK8_MOUSE;tr|Q3U9K3|Q3U9K3_MOUSE;tr|Q3U232|Q3U232_MOUSE;tr|Q3U1N0|Q3U1N0_MOUSE;tr|Q3T9L1|Q3T9L1_MOUSE;sp|O89053|COR1A_MOUSE;tr|G3UX53|G3UX53_MOUSE;tr|D3YXM2|D3YXM2_MOUSE;tr|D3YW57|D3YW57_MOUSE	>tr|G3UYK8|G3UYK8_MOUSE Coronin OS=Mus musculus GN=Coro1a PE=1 SV=1;>tr|Q3U9K3|Q3U9K3_MOUSE Coronin OS=Mus musculus GN=Coro1a PE=2 SV=1;>tr|Q3U232|Q3U232_MOUSE Coronin OS=Mus musculus GN=Coro1a PE=2 SV=1;>tr|Q3U1N0|Q3U1N0_MOUSE Coronin OS=Mus musculus GN=C
tr|Q545K5|Q545K5_MOUSE;sp|O89086|RBM3_MOUSE;tr|Q8BG13|Q8BG13_MOUSE;tr|Q5RJV3|Q5RJV3_MOUSE	>tr|Q545K5|Q545K5_MOUSE MCG116386, isoform CRA_a OS=Mus musculus GN=Rbm3 PE=2 SV=1;>sp|O89086|RBM3_MOUSE RNA-binding protein 3 OS=Mus musculus GN=Rbm3 PE=1 SV=1;>tr|Q8BG13|Q8BG13_MOUSE Putative RNA-binding protein 3 OS=Mus musculus GN=Rbm3 PE=1 SV=1;>tr|Q5
tr|Q9CR49|Q9CR49_MOUSE;sp|P02104|HBE_MOUSE;tr|Q9D0B2|Q9D0B2_MOUSE	>tr|Q9CR49|Q9CR49_MOUSE Hemoglobin Y, beta-like embryonic chain OS=Mus musculus GN=Hbb-y PE=1 SV=1;>sp|P02104|HBE_MOUSE Hemoglobin subunit epsilon-Y2 OS=Mus musculus GN=Hbb-y PE=1 SV=2;>tr|Q9D0B2|Q9D0B2_MOUSE Putative uncharacterized protein OS=Mus musculu
tr|Q9CRX6|Q9CRX6_MOUSE;tr|Q8K271|Q8K271_MOUSE;sp|P02469|LAMB1_MOUSE;tr|Q3UHL7|Q3UHL7_MOUSE;tr|E9QN70|E9QN70_MOUSE;tr|B9EKB0|B9EKB0_MOUSE	>tr|Q9CRX6|Q9CRX6_MOUSE Putative uncharacterized protein (Fragment) OS=Mus musculus GN=Lamb1 PE=2 SV=1;>tr|Q8K271|Q8K271_MOUSE Lamb1-1 protein (Fragment) OS=Mus musculus GN=Lamb1 PE=2 SV=1;>sp|P02469|LAMB1_MOUSE Laminin subunit beta-1 OS=Mus musculus GN=La
tr|Q3TGA3|Q3TGA3_MOUSE;tr|Q8BK65|Q8BK65_MOUSE;tr|Q8BK56|Q8BK56_MOUSE;sp|P02772|FETA_MOUSE	>tr|Q3TGA3|Q3TGA3_MOUSE Putative uncharacterized protein (Fragment) OS=Mus musculus GN=Afp PE=2 SV=1;>tr|Q8BK65|Q8BK65_MOUSE Putative uncharacterized protein OS=Mus musculus GN=Afp PE=2 SV=1;>tr|Q8BK56|Q8BK56_MOUSE Putative uncharacterized protein OS=Mus m
tr|Q6NY00|Q6NY00_MOUSE;tr|Q5FWB7|Q5FWB7_MOUSE;sp|P05064|ALDOA_MOUSE;tr|D3YWI1|D3YWI1_MOUSE;tr|A6ZI44|A6ZI44_MOUSE;tr|D3YV98|D3YV98_MOUSE;tr|D3Z510|D3Z510_MOUSE;tr|Q9CPQ9|Q9CPQ9_MOUSE;tr|A6ZI46|A6ZI46_MOUSE	>tr|Q6NY00|Q6NY00_MOUSE Fructose-bisphosphate aldolase OS=Mus musculus GN=Aldoa PE=2 SV=1;>tr|Q5FWB7|Q5FWB7_MOUSE Fructose-bisphosphate aldolase OS=Mus musculus GN=Aldoa PE=2 SV=1;>sp|P05064|ALDOA_MOUSE Fructose-bisphosphate aldolase A OS=Mus musculus GN=A
tr|Q52L87|Q52L87_MOUSE;tr|Q3TIZ0|Q3TIZ0_MOUSE;sp|P68373|TBA1C_MOUSE;sp|P05213|TBA1B_MOUSE;sp|P68369|TBA1A_MOUSE;tr|Q5FW91|Q5FW91_MOUSE;sp|P05214|TBA3_MOUSE;tr|Q99KA2|Q99KA2_MOUSE;sp|P68368|TBA4A_MOUSE;tr|A0A0A0MQA5|A0A0A0MQA5_MOUSE;sp|Q9JJZ2|TBA8_MOUSE;tr|Q9D9Y2|Q9D9Y2_MOUSE	>tr|Q52L87|Q52L87_MOUSE Tubulin, alpha 1C OS=Mus musculus GN=Tuba1c PE=2 SV=1;>tr|Q3TIZ0|Q3TIZ0_MOUSE Putative uncharacterized protein OS=Mus musculus GN=Tuba1c PE=2 SV=1;>sp|P68373|TBA1C_MOUSE Tubulin alpha-1C chain OS=Mus musculus GN=Tuba1c PE=1 SV=1;>sp
tr|Q564E2|Q564E2_MOUSE;tr|Q3TI99|Q3TI99_MOUSE;tr|Q3TCI7|Q3TCI7_MOUSE;sp|P06151|LDHA_MOUSE;tr|G5E8N5|G5E8N5_MOUSE;tr|Q6NXW3|Q6NXW3_MOUSE;tr|D3Z736|D3Z736_MOUSE;tr|D3YZQ9|D3YZQ9_MOUSE;tr|Q99K20|Q99K20_MOUSE;tr|Q3UDU4|Q3UDU4_MOUSE;tr|Q3THB4|Q3THB4_MOUSE	>tr|Q564E2|Q564E2_MOUSE L-lactate dehydrogenase OS=Mus musculus GN=Ldha PE=2 SV=1;>tr|Q3TI99|Q3TI99_MOUSE L-lactate dehydrogenase OS=Mus musculus GN=Ldha PE=2 SV=1;>tr|Q3TCI7|Q3TCI7_MOUSE L-lactate dehydrogenase OS=Mus musculus GN=Ldha PE=2 SV=1;>sp|P06151
tr|Q78PA4|Q78PA4_MOUSE;sp|P06467|HBAZ_MOUSE;tr|A7M7S6|A7M7S6_MOUSE	>tr|Q78PA4|Q78PA4_MOUSE Hemoglobin X, alpha-like embryonic chain in Hba complex OS=Mus musculus GN=Hba-x PE=3 SV=1;>sp|P06467|HBAZ_MOUSE Hemoglobin subunit zeta OS=Mus musculus GN=Hbz PE=2 SV=2;>tr|A7M7S6|A7M7S6_MOUSE Hemoglobin subunit zeta (Fragment) OS=
tr|Q810I7|Q810I7_MOUSE;tr|Q9DBN0|Q9DBN0_MOUSE;sp|P06728|APOA4_MOUSE	>tr|Q810I7|Q810I7_MOUSE Apoa4 protein OS=Mus musculus GN=Apoa4 PE=2 SV=1;>tr|Q9DBN0|Q9DBN0_MOUSE Putative uncharacterized protein OS=Mus musculus GN=Apoa4 PE=2 SV=1;>sp|P06728|APOA4_MOUSE Apolipoprotein A-IV OS=Mus musculus GN=Apoa4 PE=1 SV=3
tr|Q5NCU4|Q5NCU4_MOUSE;tr|Q5NCU5|Q5NCU5_MOUSE;tr|Q3TXI6|Q3TXI6_MOUSE;sp|P07214|SPRC_MOUSE	>tr|Q5NCU4|Q5NCU4_MOUSE SPARC OS=Mus musculus GN=Sparc PE=1 SV=1;>tr|Q5NCU5|Q5NCU5_MOUSE Sparc protein OS=Mus musculus GN=Sparc PE=2 SV=1;>tr|Q3TXI6|Q3TXI6_MOUSE Putative uncharacterized protein OS=Mus musculus GN=Sparc PE=2 SV=1;>sp|P07214|SPRC_MOUSE SPAR
tr|B0V2N7|B0V2N7_MOUSE;tr|Q9CZI7|Q9CZI7_MOUSE;tr|Q542G9|Q542G9_MOUSE;sp|P07356|ANXA2_MOUSE;tr|B0V2N8|B0V2N8_MOUSE;tr|Q3UCD3|Q3UCD3_MOUSE	>tr|B0V2N7|B0V2N7_MOUSE Annexin (Fragment) OS=Mus musculus GN=Anxa2 PE=1 SV=1;>tr|Q9CZI7|Q9CZI7_MOUSE Annexin OS=Mus musculus GN=Anxa2 PE=2 SV=1;>tr|Q542G9|Q542G9_MOUSE Annexin OS=Mus musculus GN=Anxa2 PE=2 SV=1;>sp|P07356|ANXA2_MOUSE Annexin A2 OS=Mus mus
tr|Q546G4|Q546G4_MOUSE;sp|P07724|ALBU_MOUSE	>tr|Q546G4|Q546G4_MOUSE Albumin 1 OS=Mus musculus GN=Alb PE=2 SV=1;>sp|P07724|ALBU_MOUSE Serum albumin OS=Mus musculus GN=Alb PE=1 SV=3
tr|Q80Y52|Q80Y52_MOUSE;tr|Q3UIF3|Q3UIF3_MOUSE;sp|P07901|HS90A_MOUSE;tr|Q3TKA2|Q3TKA2_MOUSE;tr|Q3TKB9|Q3TKB9_MOUSE;tr|Q3TKG0|Q3TKG0_MOUSE;tr|A0PJ91|A0PJ91_MOUSE;tr|Q8C5U3|Q8C5U3_MOUSE;tr|Q3TJU7|Q3TJU7_MOUSE	>tr|Q80Y52|Q80Y52_MOUSE Heat shock protein 90, alpha (Cytosolic), class A member 1 OS=Mus musculus GN=Hsp90aa1 PE=2 SV=2;>tr|Q3UIF3|Q3UIF3_MOUSE Putative uncharacterized protein OS=Mus musculus GN=Hsp90aa1 PE=2 SV=1;>sp|P07901|HS90A_MOUSE Heat shock protei
sp|P08003|PDIA4_MOUSE	>sp|P08003|PDIA4_MOUSE Protein disulfide-isomerase A4 OS=Mus musculus GN=Pdia4 PE=1 SV=3
tr|Q91V38|Q91V38_MOUSE;tr|Q3UAD6|Q3UAD6_MOUSE;sp|P08113|ENPL_MOUSE;tr|Q3UBU0|Q3UBU0_MOUSE;tr|Q3TUD6|Q3TUD6_MOUSE;tr|Q8CCY5|Q8CCY5_MOUSE;tr|F7C312|F7C312_MOUSE	>tr|Q91V38|Q91V38_MOUSE Heat shock protein 90, beta (Grp94), member 1 OS=Mus musculus GN=Hsp90b1 PE=2 SV=1;>tr|Q3UAD6|Q3UAD6_MOUSE Heat shock protein 90kDa beta (Grp94), member 1 OS=Mus musculus GN=Hsp90b1 PE=2 SV=1;>sp|P08113|ENPL_MOUSE Endoplasmin OS=Mus
tr|Q8BJU6|Q8BJU6_MOUSE;tr|Q3TW25|Q3TW25_MOUSE;tr|Q8K173|Q8K173_MOUSE;tr|Q8BLW4|Q8BLW4_MOUSE;tr|Q8BKY2|Q8BKY2_MOUSE;tr|Q7TT32|Q7TT32_MOUSE;tr|Q3UH72|Q3UH72_MOUSE;tr|Q3TVI5|Q3TVI5_MOUSE;sp|P08121|CO3A1_MOUSE;tr|Q5DTG2|Q5DTG2_MOUSE;tr|Q8BMR6|Q8BMR6_MOUSE	>tr|Q8BJU6|Q8BJU6_MOUSE Putative uncharacterized protein (Fragment) OS=Mus musculus GN=Col3a1 PE=2 SV=1;>tr|Q3TW25|Q3TW25_MOUSE Putative uncharacterized protein (Fragment) OS=Mus musculus GN=Col3a1 PE=2 SV=1;>tr|Q8K173|Q8K173_MOUSE Col3a1 protein (Fragment
tr|Q6GTX3|Q6GTX3_MOUSE;tr|Q4FK40|Q4FK40_MOUSE;tr|Q3UEE7|Q3UEE7_MOUSE;tr|Q3UBS0|Q3UBS0_MOUSE;tr|Q3TXU4|Q3TXU4_MOUSE;sp|P08226|APOE_MOUSE;tr|Q3TX45|Q3TX45_MOUSE;tr|G3UWN5|G3UWN5_MOUSE	>tr|Q6GTX3|Q6GTX3_MOUSE Apoe protein OS=Mus musculus GN=Apoe PE=2 SV=1;>tr|Q4FK40|Q4FK40_MOUSE Apoe protein OS=Mus musculus GN=Apoe PE=2 SV=1;>tr|Q3UEE7|Q3UEE7_MOUSE Putative uncharacterized protein OS=Mus musculus GN=Apoe PE=2 SV=1;>tr|Q3UBS0|Q3UBS0_MOUSE
tr|A0A0G2JGY4|A0A0G2JGY4_MOUSE;tr|A0A0G2JF23|A0A0G2JF23_MOUSE;sp|P08249|MDHM_MOUSE	>tr|A0A0G2JGY4|A0A0G2JGY4_MOUSE Malate dehydrogenase (Fragment) OS=Mus musculus GN=Mdh2 PE=1 SV=1;>tr|A0A0G2JF23|A0A0G2JF23_MOUSE Malate dehydrogenase (Fragment) OS=Mus musculus GN=Mdh2 PE=1 SV=1;>sp|P08249|MDHM_MOUSE Malate dehydrogenase, mitochondrial OS
tr|D3YZ35|D3YZ35_MOUSE;sp|P08553|NFM_MOUSE	>tr|D3YZ35|D3YZ35_MOUSE Neurofilament medium polypeptide OS=Mus musculus GN=Nefm PE=1 SV=1;>sp|P08553|NFM_MOUSE Neurofilament medium polypeptide OS=Mus musculus GN=Nefm PE=1 SV=4
sp|P09055|ITB1_MOUSE;tr|Q8BUD1|Q8BUD1_MOUSE;sp|P09055-2|ITB1_MOUSE	>sp|P09055|ITB1_MOUSE Integrin beta-1 OS=Mus musculus GN=Itgb1 PE=1 SV=1;>tr|Q8BUD1|Q8BUD1_MOUSE Putative uncharacterized protein OS=Mus musculus GN=Itgb1 PE=2 SV=2;>sp|P09055-2|ITB1_MOUSE Isoform 2 of Integrin beta-1 OS=Mus musculus GN=Itgb1
tr|Q3UDR2|Q3UDR2_MOUSE;tr|Q3URP6|Q3URP6_MOUSE;tr|Q3UBY9|Q3UBY9_MOUSE;tr|Q3TWE3|Q3TWE3_MOUSE;tr|Q3THC3|Q3THC3_MOUSE;tr|Q3TF72|Q3TF72_MOUSE;sp|P09103|PDIA1_MOUSE;tr|Q3TIM0|Q3TIM0_MOUSE;tr|Q3UJA8|Q3UJA8_MOUSE;tr|Q3UA23|Q3UA23_MOUSE;tr|Q3U738|Q3U738_MOUSE;tr|Q3TGS0|Q3TGS0_MOUSE;tr|Q3TT76|Q3TT76_MOUSE	>tr|Q3UDR2|Q3UDR2_MOUSE Protein disulfide-isomerase (Fragment) OS=Mus musculus GN=P4hb PE=2 SV=1;>tr|Q3URP6|Q3URP6_MOUSE Protein disulfide-isomerase OS=Mus musculus GN=P4hb PE=2 SV=1;>tr|Q3UBY9|Q3UBY9_MOUSE Protein disulfide-isomerase OS=Mus musculus GN=P4
tr|Q8CD23|Q8CD23_MOUSE;tr|Q3TL52|Q3TL52_MOUSE;sp|P09405|NUCL_MOUSE;tr|Q3TT41|Q3TT41_MOUSE;tr|Q8CE30|Q8CE30_MOUSE;tr|Q3TGR3|Q3TGR3_MOUSE;tr|Q9CT46|Q9CT46_MOUSE	>tr|Q8CD23|Q8CD23_MOUSE Putative uncharacterized protein OS=Mus musculus GN=Ncl PE=2 SV=1;>tr|Q3TL52|Q3TL52_MOUSE Putative uncharacterized protein OS=Mus musculus GN=Ncl PE=2 SV=1;>sp|P09405|NUCL_MOUSE Nucleolin OS=Mus musculus GN=Ncl PE=1 SV=2;>tr|Q3TT41|
sp|P09411|PGK1_MOUSE	>sp|P09411|PGK1_MOUSE Phosphoglycerate kinase 1 OS=Mus musculus GN=Pgk1 PE=1 SV=4
sp|P09528|FRIH_MOUSE	>sp|P09528|FRIH_MOUSE Ferritin heavy chain OS=Mus musculus GN=Fth1 PE=1 SV=2
tr|A0A0G2JDW2|A0A0G2JDW2_MOUSE;sp|P09542|MYL3_MOUSE	>tr|A0A0G2JDW2|A0A0G2JDW2_MOUSE Myosin light chain 3 (Fragment) OS=Mus musculus GN=Myl3 PE=1 SV=1;>sp|P09542|MYL3_MOUSE Myosin light chain 3 OS=Mus musculus GN=Myl3 PE=1 SV=4
tr|Q4FK88|Q4FK88_MOUSE;tr|Q4FJV4|Q4FJV4_MOUSE;tr|Q3U5N9|Q3U5N9_MOUSE;tr|B7STB7|B7STB7_MOUSE;sp|P10107|ANXA1_MOUSE;tr|Q3US43|Q3US43_MOUSE	>tr|Q4FK88|Q4FK88_MOUSE Annexin OS=Mus musculus GN=Anxa1 PE=2 SV=1;>tr|Q4FJV4|Q4FJV4_MOUSE Annexin OS=Mus musculus GN=Anxa1 PE=2 SV=1;>tr|Q3U5N9|Q3U5N9_MOUSE Annexin OS=Mus musculus GN=Anxa1 PE=2 SV=1;>tr|B7STB7|B7STB7_MOUSE Annexin OS=Mus musculus GN=Anxa
tr|Q58E64|Q58E64_MOUSE;tr|Q3UA81|Q3UA81_MOUSE;tr|Q3TII3|Q3TII3_MOUSE;sp|P10126|EF1A1_MOUSE;tr|Q3UZQ3|Q3UZQ3_MOUSE;sp|P62631|EF1A2_MOUSE;tr|D3Z3I8|D3Z3I8_MOUSE;tr|D3YZ68|D3YZ68_MOUSE	>tr|Q58E64|Q58E64_MOUSE Elongation factor 1-alpha OS=Mus musculus GN=Eef1a1 PE=2 SV=1;>tr|Q3UA81|Q3UA81_MOUSE Elongation factor 1-alpha OS=Mus musculus GN=Eef1a1 PE=2 SV=1;>tr|Q3TII3|Q3TII3_MOUSE Elongation factor 1-alpha OS=Mus musculus GN=Eef1a1 PE=2 SV=
sp|P10493|NID1_MOUSE	>sp|P10493|NID1_MOUSE Nidogen-1 OS=Mus musculus GN=Nid1 PE=1 SV=2
tr|A0JLV3|A0JLV3_MOUSE;tr|B2RVD5|B2RVD5_MOUSE;tr|B2RTK3|B2RTK3_MOUSE;sp|Q8CGP2|H2B1P_MOUSE;sp|Q8CGP1|H2B1K_MOUSE;sp|Q6ZWY9|H2B1C_MOUSE;sp|Q64525|H2B2B_MOUSE;sp|Q64478|H2B1H_MOUSE;sp|Q64475|H2B1B_MOUSE;sp|P10854|H2B1M_MOUSE;sp|P10853|H2B1F_MOUSE;tr|Q8CBB6|Q8CBB6_MOUSE;tr|Q921L4|Q921L4_MOUSE;sp|Q8CGP2-2|H2B1P_MOUSE;tr|Q8VEE3|Q8VEE3_MOUSE;tr|G3X9D5|G3X9D5_MOUSE;sp|Q9D2U9|H2B3A_MOUSE;sp|Q8CGP0|H2B3B_…	>tr|A0JLV3|A0JLV3_MOUSE Histone H2B (Fragment) OS=Mus musculus GN=Hist1h2bj PE=2 SV=1;>tr|B2RVD5|B2RVD5_MOUSE Histone H2B OS=Mus musculus GN=Hist1h2bk PE=2 SV=1;>tr|B2RTK3|B2RTK3_MOUSE Histone H2B OS=Mus musculus GN=Hist1h2bm PE=2 SV=1;>sp|Q8CGP2|H2B1P_MOU
tr|Q8C1Y3|Q8C1Y3_MOUSE;tr|Q3U4Y0|Q3U4Y0_MOUSE;sp|P10922|H10_MOUSE	>tr|Q8C1Y3|Q8C1Y3_MOUSE Putative uncharacterized protein OS=Mus musculus GN=H1f0 PE=2 SV=1;>tr|Q3U4Y0|Q3U4Y0_MOUSE Putative uncharacterized protein OS=Mus musculus GN=H1f0 PE=2 SV=1;>sp|P10922|H10_MOUSE Histone H1.0 OS=Mus musculus GN=H1f0 PE=2 SV=4
sp|P11087-2|CO1A1_MOUSE;sp|P11087|CO1A1_MOUSE;tr|Q99LL6|Q99LL6_MOUSE	>sp|P11087-2|CO1A1_MOUSE Isoform 2 of Collagen alpha-1(I) chain OS=Mus musculus GN=Col1a1;>sp|P11087|CO1A1_MOUSE Collagen alpha-1(I) chain OS=Mus musculus GN=Col1a1 PE=1 SV=4;>tr|Q99LL6|Q99LL6_MOUSE Col1a1 protein (Fragment) OS=Mus musculus GN=Col1a1 PE=2
tr|Q3UHL6|Q3UHL6_MOUSE;tr|Q3UGY5|Q3UGY5_MOUSE;tr|A0A087WR50|A0A087WR50_MOUSE;sp|P11276|FINC_MOUSE;tr|Q3UH17|Q3UH17_MOUSE;tr|A0A087WS56|A0A087WS56_MOUSE;tr|Q3UHR1|Q3UHR1_MOUSE;tr|B9EHT6|B9EHT6_MOUSE;tr|Q3TCF1|Q3TCF1_MOUSE;tr|A0A087WSN6|A0A087WSN6_MOUSE;tr|B7ZNJ1|B7ZNJ1_MOUSE;tr|Q3TBB4|Q3TBB4_MOUSE;tr|Q3UZF9|Q3UZF9_MOUSE	>tr|Q3UHL6|Q3UHL6_MOUSE Fibronectin OS=Mus musculus GN=Fn1 PE=1 SV=1;>tr|Q3UGY5|Q3UGY5_MOUSE Putative uncharacterized protein OS=Mus musculus GN=Fn1 PE=2 SV=1;>tr|A0A087WR50|A0A087WR50_MOUSE Fibronectin OS=Mus musculus GN=Fn1 PE=1 SV=1;>sp|P11276|FINC_MOUS
sp|P11352|GPX1_MOUSE;tr|A0A0A6YY34|A0A0A6YY34_MOUSE;tr|A0A0A6YVV2|A0A0A6YVV2_MOUSE	>sp|P11352|GPX1_MOUSE Glutathione peroxidase 1 OS=Mus musculus GN=Gpx1 PE=1 SV=2;>tr|A0A0A6YY34|A0A0A6YY34_MOUSE Glutathione peroxidase OS=Mus musculus GN=Gpx1 PE=1 SV=1;>tr|A0A0A6YVV2|A0A0A6YVV2_MOUSE Glutathione peroxidase OS=Mus musculus GN=Gpx1 PE=1 SV
tr|Q5EBJ0|Q5EBJ0_MOUSE;sp|P11404|FABPH_MOUSE	>tr|Q5EBJ0|Q5EBJ0_MOUSE Fatty acid binding protein 3, muscle and heart OS=Mus musculus GN=Fabp3 PE=2 SV=1;>sp|P11404|FABPH_MOUSE Fatty acid-binding protein, heart OS=Mus musculus GN=Fabp3 PE=1 SV=5
tr|Q71LX8|Q71LX8_MOUSE;sp|P11499|HS90B_MOUSE	>tr|Q71LX8|Q71LX8_MOUSE Heat shock protein 84b OS=Mus musculus GN=Hsp90ab1 PE=2 SV=1;>sp|P11499|HS90B_MOUSE Heat shock protein HSP 90-beta OS=Mus musculus GN=Hsp90ab1 PE=1 SV=3
sp|P11679|K2C8_MOUSE;CON__P05787	>sp|P11679|K2C8_MOUSE Keratin, type II cytoskeletal 8 OS=Mus musculus GN=Krt8 PE=1 SV=4;>P05787 SWISS-PROT:P05787 Tax_Id=9606 Gene_Symbol=KRT8 Keratin, type II cytoskeletal 8
sp|P11983|TCPA_MOUSE;sp|P11983-2|TCPA_MOUSE;tr|W0TYI4|W0TYI4_MOUSE	>sp|P11983|TCPA_MOUSE T-complex protein 1 subunit alpha OS=Mus musculus GN=Tcp1 PE=1 SV=3;>sp|P11983-2|TCPA_MOUSE Isoform 2 of T-complex protein 1 subunit alpha OS=Mus musculus GN=Tcp1;>tr|W0TYI4|W0TYI4_MOUSE T-complex protein 1 subunit alpha (Fragment) OS
sp|P12787|COX5A_MOUSE	>sp|P12787|COX5A_MOUSE Cytochrome c oxidase subunit 5A, mitochondrial OS=Mus musculus GN=Cox5a PE=1 SV=2
tr|Q6PAC1|Q6PAC1_MOUSE;tr|Q3U9Q8|Q3U9Q8_MOUSE;sp|P13020-2|GELS_MOUSE;sp|P13020|GELS_MOUSE;tr|Q3UCW8|Q3UCW8_MOUSE;tr|Q3TGJ9|Q3TGJ9_MOUSE	>tr|Q6PAC1|Q6PAC1_MOUSE Gelsolin, isoform CRA_c OS=Mus musculus GN=Gsn PE=2 SV=1;>tr|Q3U9Q8|Q3U9Q8_MOUSE Putative uncharacterized protein OS=Mus musculus GN=Gsn PE=2 SV=1;>sp|P13020-2|GELS_MOUSE Isoform 2 of Gelsolin OS=Mus musculus GN=Gsn;>sp|P13020|GELS_
sp|P14152|MDHC_MOUSE	>sp|P14152|MDHC_MOUSE Malate dehydrogenase, cytoplasmic OS=Mus musculus GN=Mdh1 PE=1 SV=3
tr|B2CY77|B2CY77_MOUSE;sp|P14206|RSSA_MOUSE	>tr|B2CY77|B2CY77_MOUSE Laminin receptor (Fragment) OS=Mus musculus GN=Rpsa PE=2 SV=1;>sp|P14206|RSSA_MOUSE 40S ribosomal protein SA OS=Mus musculus GN=Rpsa PE=1 SV=4
tr|Q3UWP8|Q3UWP8_MOUSE;tr|B2MWM9|B2MWM9_MOUSE;sp|P14211|CALR_MOUSE	>tr|Q3UWP8|Q3UWP8_MOUSE Putative uncharacterized protein (Fragment) OS=Mus musculus GN=Calr PE=2 SV=1;>tr|B2MWM9|B2MWM9_MOUSE Calreticulin OS=Mus musculus GN=Calr PE=2 SV=1;>sp|P14211|CALR_MOUSE Calreticulin OS=Mus musculus GN=Calr PE=1 SV=1
sp|P14602-2|HSPB1_MOUSE;tr|Q545F4|Q545F4_MOUSE;sp|P14602|HSPB1_MOUSE;sp|P14602-3|HSPB1_MOUSE;tr|D3YZ06|D3YZ06_MOUSE	>sp|P14602-2|HSPB1_MOUSE Isoform B of Heat shock protein beta-1 OS=Mus musculus GN=Hspb1;>tr|Q545F4|Q545F4_MOUSE Hspb1 protein OS=Mus musculus GN=Hspb1 PE=2 SV=1;>sp|P14602|HSPB1_MOUSE Heat shock protein beta-1 OS=Mus musculus GN=Hspb1 PE=1 SV=3;>sp|P14602
sp|P14733|LMNB1_MOUSE;tr|Q8C553|Q8C553_MOUSE	>sp|P14733|LMNB1_MOUSE Lamin-B1 OS=Mus musculus GN=Lmnb1 PE=1 SV=3;>tr|Q8C553|Q8C553_MOUSE Putative uncharacterized protein (Fragment) OS=Mus musculus GN=Lmnb1 PE=2 SV=1
tr|F8WIT2|F8WIT2_MOUSE;tr|Q3UI56|Q3UI56_MOUSE;sp|P14824|ANXA6_MOUSE;tr|Q3TUI1|Q3TUI1_MOUSE;tr|Q99JX6|Q99JX6_MOUSE;tr|Q3UDK4|Q3UDK4_MOUSE;tr|Q3V2Z4|Q3V2Z4_MOUSE;tr|Q8CEX0|Q8CEX0_MOUSE	>tr|F8WIT2|F8WIT2_MOUSE Annexin OS=Mus musculus GN=Anxa6 PE=1 SV=1;>tr|Q3UI56|Q3UI56_MOUSE Annexin OS=Mus musculus GN=Anxa6 PE=2 SV=1;>sp|P14824|ANXA6_MOUSE Annexin A6 OS=Mus musculus GN=Anxa6 PE=1 SV=3;>tr|Q3TUI1|Q3TUI1_MOUSE Annexin OS=Mus musculus GN=An
tr|D3YVM5|D3YVM5_MOUSE;tr|Q5M8R8|Q5M8R8_MOUSE;tr|Q5FWB6|Q5FWB6_MOUSE;tr|E9Q070|E9Q070_MOUSE;sp|P14869|RLA0_MOUSE;tr|O89073|O89073_MOUSE;tr|S4R1N1|S4R1N1_MOUSE	>tr|D3YVM5|D3YVM5_MOUSE 60S acidic ribosomal protein P0 (Fragment) OS=Mus musculus GN=Rplp0 PE=3 SV=1;>tr|Q5M8R8|Q5M8R8_MOUSE Ribosomal protein, large, P0 OS=Mus musculus GN=Rplp0 PE=2 SV=1;>tr|Q5FWB6|Q5FWB6_MOUSE MCG17387, isoform CRA_a OS=Mus musculus GN
sp|P16125|LDHB_MOUSE;tr|D3Z7F0|D3Z7F0_MOUSE	>sp|P16125|LDHB_MOUSE L-lactate dehydrogenase B chain OS=Mus musculus GN=Ldhb PE=1 SV=2;>tr|D3Z7F0|D3Z7F0_MOUSE L-lactate dehydrogenase (Fragment) OS=Mus musculus GN=Ldhb PE=1 SV=1
tr|S4R1W1|S4R1W1_MOUSE;tr|D2KHZ9|D2KHZ9_MOUSE;sp|P16858|G3P_MOUSE;tr|A0A0A0MQF6|A0A0A0MQF6_MOUSE;tr|S4R257|S4R257_MOUSE;tr|D3YYI5|D3YYI5_MOUSE	>tr|S4R1W1|S4R1W1_MOUSE Glyceraldehyde-3-phosphate dehydrogenase OS=Mus musculus GN=Gm3839 PE=1 SV=1;>tr|D2KHZ9|D2KHZ9_MOUSE Glyceraldehyde-3-phosphate dehydrogenase OS=Mus musculus GN=GAPDH PE=2 SV=1;>sp|P16858|G3P_MOUSE Glyceraldehyde-3-phosphate dehydro
tr|B0QZL1|B0QZL1_MOUSE;tr|Q8CF78|Q8CF78_MOUSE;tr|Q5FW97|Q5FW97_MOUSE;sp|P17182|ENOA_MOUSE;tr|B1ARR6|B1ARR6_MOUSE;tr|B1ARR7|B1ARR7_MOUSE;tr|D3YVD3|D3YVD3_MOUSE;tr|D3Z2S4|D3Z2S4_MOUSE;tr|D3Z6E4|D3Z6E4_MOUSE;tr|Q922A0|Q922A0_MOUSE;tr|Q545V3|Q545V3_MOUSE;tr|Q3UJ20|Q3UJ20_MOUSE;sp|P17183|ENOG_MOUSE	>tr|B0QZL1|B0QZL1_MOUSE Enolase (Fragment) OS=Mus musculus GN=Eno1 PE=1 SV=1;>tr|Q8CF78|Q8CF78_MOUSE Enolase OS=Mus musculus PE=2 SV=1;>tr|Q5FW97|Q5FW97_MOUSE Enolase 1, alpha non-neuron OS=Mus musculus GN=EG433182 PE=2 SV=1;>sp|P17182|ENOA_MOUSE Alpha-eno
tr|Q3TQW3|Q3TQW3_MOUSE;sp|P17225|PTBP1_MOUSE;tr|Q8BGJ5|Q8BGJ5_MOUSE;tr|Q3UBR5|Q3UBR5_MOUSE;tr|Q3T984|Q3T984_MOUSE;tr|Q922I7|Q922I7_MOUSE;tr|Q8K144|Q8K144_MOUSE;tr|Q6NZB8|Q6NZB8_MOUSE;tr|Q5RJV5|Q5RJV5_MOUSE;tr|E9Q0W3|E9Q0W3_MOUSE;tr|Q923A7|Q923A7_MOUSE;tr|Q8C2R5|Q8C2R5_MOUSE;tr|E9QMW9|E9QMW9_MOUSE;tr|Q8CB58|Q8CB58_MOUSE;tr|Q8R509|Q8R509_MOUSE;tr|Q80T07|Q80T07_MOUSE;tr|Q3U5I2|Q3U5I2_MOUSE	>tr|Q3TQW3|Q3TQW3_MOUSE Putative uncharacterized protein OS=Mus musculus GN=Ptbp1 PE=2 SV=1;>sp|P17225|PTBP1_MOUSE Polypyrimidine tract-binding protein 1 OS=Mus musculus GN=Ptbp1 PE=1 SV=2;>tr|Q8BGJ5|Q8BGJ5_MOUSE MCG13402, isoform CRA_a OS=Mus musculus GN=
tr|Q5SVY2|Q5SVY2_MOUSE;tr|Q3UAJ1|Q3UAJ1_MOUSE;tr|Q3TE63|Q3TE63_MOUSE;sp|P17742|PPIA_MOUSE;tr|Q9CZK9|Q9CZK9_MOUSE	>tr|Q5SVY2|Q5SVY2_MOUSE Peptidyl-prolyl cis-trans isomerase OS=Mus musculus GN=Ppia PE=2 SV=1;>tr|Q3UAJ1|Q3UAJ1_MOUSE Peptidyl-prolyl cis-trans isomerase OS=Mus musculus GN=Ppia PE=2 SV=1;>tr|Q3TE63|Q3TE63_MOUSE Peptidyl-prolyl cis-trans isomerase OS=Mus m
tr|H7BXC3|H7BXC3_MOUSE;sp|P17751|TPIS_MOUSE	>tr|H7BXC3|H7BXC3_MOUSE Triosephosphate isomerase OS=Mus musculus GN=Tpi1 PE=1 SV=1;>sp|P17751|TPIS_MOUSE Triosephosphate isomerase OS=Mus musculus GN=Tpi1 PE=1 SV=4
tr|Q544Y7|Q544Y7_MOUSE;sp|P18760|COF1_MOUSE;tr|F8WGL3|F8WGL3_MOUSE;tr|Q9CX22|Q9CX22_MOUSE	>tr|Q544Y7|Q544Y7_MOUSE Cofilin 1, non-muscle OS=Mus musculus GN=Cfl1 PE=2 SV=1;>sp|P18760|COF1_MOUSE Cofilin-1 OS=Mus musculus GN=Cfl1 PE=1 SV=3;>tr|F8WGL3|F8WGL3_MOUSE Cofilin-1 OS=Mus musculus GN=Cfl1 PE=1 SV=1;>tr|Q9CX22|Q9CX22_MOUSE Putative uncharact
tr|E9Q8P0|E9Q8P0_MOUSE;sp|P19123|TNNC1_MOUSE	>tr|E9Q8P0|E9Q8P0_MOUSE Troponin C, slow skeletal and cardiac muscles OS=Mus musculus GN=Tnnc1 PE=1 SV=1;>sp|P19123|TNNC1_MOUSE Troponin C, slow skeletal and cardiac muscles OS=Mus musculus GN=Tnnc1 PE=1 SV=1
tr|Q3TWG9|Q3TWG9_MOUSE;tr|Q3TJK3|Q3TJK3_MOUSE;sp|P19324|SERPH_MOUSE;tr|Q3TMD2|Q3TMD2_MOUSE;tr|Q8BV87|Q8BV87_MOUSE;tr|Q8BVU9|Q8BVU9_MOUSE	>tr|Q3TWG9|Q3TWG9_MOUSE Putative uncharacterized protein OS=Mus musculus GN=Serpinh1 PE=2 SV=1;>tr|Q3TJK3|Q3TJK3_MOUSE Putative uncharacterized protein OS=Mus musculus GN=Serpinh1 PE=2 SV=1;>sp|P19324|SERPH_MOUSE Serpin H1 OS=Mus musculus GN=Serpinh1 PE=1
sp|P19536|COX5B_MOUSE;tr|Q9D881|Q9D881_MOUSE	>sp|P19536|COX5B_MOUSE Cytochrome c oxidase subunit 5B, mitochondrial OS=Mus musculus GN=Cox5b PE=1 SV=1;>tr|Q9D881|Q9D881_MOUSE Cytochrome c oxidase subunit 5B, mitochondrial OS=Mus musculus GN=Gm11273 PE=1 SV=1
tr|Q3U9G2|Q3U9G2_MOUSE;sp|P20029|GRP78_MOUSE;tr|Q3U7T8|Q3U7T8_MOUSE;tr|Q9DC41|Q9DC41_MOUSE;tr|Q3TKF8|Q3TKF8_MOUSE;tr|Q3TI47|Q3TI47_MOUSE;tr|Q3TWF2|Q3TWF2_MOUSE;tr|Q3U6V3|Q3U6V3_MOUSE;tr|Q3UEM8|Q3UEM8_MOUSE	>tr|Q3U9G2|Q3U9G2_MOUSE Putative uncharacterized protein OS=Mus musculus GN=Hspa5 PE=2 SV=1;>sp|P20029|GRP78_MOUSE 78 kDa glucose-regulated protein OS=Mus musculus GN=Hspa5 PE=1 SV=3;>tr|Q3U7T8|Q3U7T8_MOUSE Putative uncharacterized protein (Fragment) OS=Mu
tr|Q6ZWX2|Q6ZWX2_MOUSE;sp|P20065-2|TYB4_MOUSE;sp|P20065|TYB4_MOUSE	>tr|Q6ZWX2|Q6ZWX2_MOUSE Thymosin, beta 4, X chromosome OS=Mus musculus GN=Tmsb4x PE=2 SV=1;>sp|P20065-2|TYB4_MOUSE Isoform Short of Thymosin beta-4 OS=Mus musculus GN=Tmsb4x;>sp|P20065|TYB4_MOUSE Thymosin beta-4 OS=Mus musculus GN=Tmsb4x PE=1 SV=1
sp|P20108|PRDX3_MOUSE	>sp|P20108|PRDX3_MOUSE Thioredoxin-dependent peroxide reductase, mitochondrial OS=Mus musculus GN=Prdx3 PE=1 SV=1
tr|Q5FWJ3|Q5FWJ3_MOUSE;sp|P20152|VIME_MOUSE;tr|Q3V2S4|Q3V2S4_MOUSE;tr|Q3TFD9|Q3TFD9_MOUSE;tr|Q3U6S1|Q3U6S1_MOUSE;tr|A0A0A6YWC8|A0A0A6YWC8_MOUSE;tr|Q3UAX1|Q3UAX1_MOUSE;tr|Q3TWV0|Q3TWV0_MOUSE;tr|Q3UD36|Q3UD36_MOUSE;tr|A4IF59|A4IF59_MOUSE	>tr|Q5FWJ3|Q5FWJ3_MOUSE Vimentin OS=Mus musculus GN=Vim PE=2 SV=1;>sp|P20152|VIME_MOUSE Vimentin OS=Mus musculus GN=Vim PE=1 SV=3;>tr|Q3V2S4|Q3V2S4_MOUSE Putative uncharacterized protein OS=Mus musculus GN=Vim PE=2 SV=1;>tr|Q3TFD9|Q3TFD9_MOUSE Putative unc
tr|Q3V1T9|Q3V1T9_MOUSE;sp|P20918|PLMN_MOUSE;tr|Q6TCI0|Q6TCI0_MOUSE	>tr|Q3V1T9|Q3V1T9_MOUSE Plasminogen OS=Mus musculus GN=Plg PE=2 SV=1;>sp|P20918|PLMN_MOUSE Plasminogen OS=Mus musculus GN=Plg PE=1 SV=3;>tr|Q6TCI0|Q6TCI0_MOUSE Angiostatin OS=Mus musculus GN=Plg PE=2 SV=1
tr|Q8C7C3|Q8C7C3_MOUSE;tr|Q58E70|Q58E70_MOUSE;sp|P21107-2|TPM3_MOUSE;tr|D3Z6I8|D3Z6I8_MOUSE;tr|E9Q7Q3|E9Q7Q3_MOUSE;tr|D3Z2H9|D3Z2H9_MOUSE;tr|Q3TJ53|Q3TJ53_MOUSE	>tr|Q8C7C3|Q8C7C3_MOUSE Putative uncharacterized protein OS=Mus musculus GN=Tpm3 PE=2 SV=1;>tr|Q58E70|Q58E70_MOUSE Tpm3 protein OS=Mus musculus GN=Tpm3 PE=2 SV=1;>sp|P21107-2|TPM3_MOUSE Isoform 2 of Tropomyosin alpha-3 chain OS=Mus musculus GN=Tpm3;>tr|D3Z
sp|P21619|LMNB2_MOUSE;tr|Q3V159|Q3V159_MOUSE;sp|P21619-2|LMNB2_MOUSE	>sp|P21619|LMNB2_MOUSE Lamin-B2 OS=Mus musculus GN=Lmnb2 PE=1 SV=2;>tr|Q3V159|Q3V159_MOUSE Putative uncharacterized protein OS=Mus musculus GN=Lmnb2 PE=2 SV=1;>sp|P21619-2|LMNB2_MOUSE Isoform B3 of Lamin-B2 OS=Mus musculus GN=Lmnb2
tr|Q3KQQ4|Q3KQQ4_MOUSE;sp|P22599|A1AT2_MOUSE;tr|Q91X22|Q91X22_MOUSE;tr|Q8VC41|Q8VC41_MOUSE	>tr|Q3KQQ4|Q3KQQ4_MOUSE Serpina1a protein OS=Mus musculus GN=Serpina1b PE=2 SV=1;>sp|P22599|A1AT2_MOUSE Alpha-1-antitrypsin 1-2 OS=Mus musculus GN=Serpina1b PE=1 SV=2;>tr|Q91X22|Q91X22_MOUSE Serpina1b protein OS=Mus musculus GN=Serpina1b PE=2 SV=1;>tr|Q8VC
tr|F8WIX8|F8WIX8_MOUSE;tr|A0AUV1|A0AUV1_MOUSE;tr|A3KPD0|A3KPD0_MOUSE;sp|Q8CGP6|H2A1H_MOUSE;tr|Q8CGP4|Q8CGP4_MOUSE;tr|Q149V4|Q149V4_MOUSE;sp|Q8R1M2|H2AJ_MOUSE;sp|Q64523|H2A2C_MOUSE;tr|B2RWH3|B2RWH3_MOUSE;tr|B2RVF0|B2RVF0_MOUSE;tr|A2AB79|A2AB79_MOUSE;sp|Q8CGP7|H2A1K_MOUSE;sp|Q8CGP5|H2A1F_MOUSE;sp|Q8BFU2|H2A3_MOUSE;sp|Q6GSS7|H2A2A_MOUSE;sp|P22752|H2A1_MOUSE;tr|B2RVP5|B2RVP5_MOUSE;sp|Q3THW5|H2AV_MOUS…	>tr|F8WIX8|F8WIX8_MOUSE Histone H2A OS=Mus musculus GN=Hist1h2al PE=3 SV=1;>tr|A0AUV1|A0AUV1_MOUSE Histone H2A (Fragment) OS=Mus musculus GN=Hist1h2ah PE=2 SV=1;>tr|A3KPD0|A3KPD0_MOUSE Histone H2A OS=Mus musculus GN=Hist1h2ah PE=2 SV=1;>sp|Q8CGP6|H2A1H_MOU
tr|Q9DCC5|Q9DCC5_MOUSE;tr|Q32P00|Q32P00_MOUSE;tr|I6L9I7|I6L9I7_MOUSE;sp|P23198|CBX3_MOUSE	>tr|Q9DCC5|Q9DCC5_MOUSE Cbx3 protein OS=Mus musculus GN=Cbx3 PE=1 SV=1;>tr|Q32P00|Q32P00_MOUSE Chromobox homolog 3 (Drosophila HP1 gamma) OS=Mus musculus GN=Cbx3 PE=2 SV=1;>tr|I6L9I7|I6L9I7_MOUSE Cbx3 protein OS=Mus musculus GN=Cbx3 PE=2 SV=1;>sp|P23198|CB
tr|Q6ZQM2|Q6ZQM2_MOUSE;tr|Q9DCY1|Q9DCY1_MOUSE;sp|P24369|PPIB_MOUSE	>tr|Q6ZQM2|Q6ZQM2_MOUSE Peptidyl-prolyl cis-trans isomerase OS=Mus musculus GN=Ppib PE=2 SV=1;>tr|Q9DCY1|Q9DCY1_MOUSE Peptidyl-prolyl cis-trans isomerase OS=Mus musculus GN=Ppib PE=2 SV=1;>sp|P24369|PPIB_MOUSE Peptidyl-prolyl cis-trans isomerase B OS=Mus m
tr|Q3UZH2|Q3UZH2_MOUSE;tr|Q3ULD6|Q3ULD6_MOUSE;tr|Q3UI57|Q3UI57_MOUSE;sp|P25206|MCM3_MOUSE	>tr|Q3UZH2|Q3UZH2_MOUSE DNA helicase OS=Mus musculus GN=Mcm3 PE=2 SV=1;>tr|Q3ULD6|Q3ULD6_MOUSE DNA helicase OS=Mus musculus GN=Mcm3 PE=2 SV=1;>tr|Q3UI57|Q3UI57_MOUSE DNA helicase OS=Mus musculus GN=Mcm3 PE=2 SV=1;>sp|P25206|MCM3_MOUSE DNA replication licen
tr|A2AWT6|A2AWT6_MOUSE;sp|P25976-2|UBF1_MOUSE;tr|Q9DBH1|Q9DBH1_MOUSE;tr|A2AWT7|A2AWT7_MOUSE;tr|A2AWT5|A2AWT5_MOUSE;sp|P25976|UBF1_MOUSE	>tr|A2AWT6|A2AWT6_MOUSE Nucleolar transcription factor 1 OS=Mus musculus GN=Ubtf PE=1 SV=1;>sp|P25976-2|UBF1_MOUSE Isoform UBF2 of Nucleolar transcription factor 1 OS=Mus musculus GN=Ubtf;>tr|Q9DBH1|Q9DBH1_MOUSE Putative uncharacterized protein OS=Mus musc
tr|Q3UHS6|Q3UHS6_MOUSE;sp|P26039|TLN1_MOUSE;tr|Q80TM2|Q80TM2_MOUSE;tr|Q3TBC3|Q3TBC3_MOUSE;tr|Q0V930|Q0V930_MOUSE	>tr|Q3UHS6|Q3UHS6_MOUSE Putative uncharacterized protein OS=Mus musculus GN=Tln1 PE=2 SV=1;>sp|P26039|TLN1_MOUSE Talin-1 OS=Mus musculus GN=Tln1 PE=1 SV=2;>tr|Q80TM2|Q80TM2_MOUSE MKIAA1027 protein (Fragment) OS=Mus musculus GN=Tln1 PE=2 SV=4;>tr|Q3TBC3|Q3T
tr|Q8CBU4|Q8CBU4_MOUSE;tr|Q4KML7|Q4KML7_MOUSE;tr|Q3UXR4|Q3UXR4_MOUSE;tr|Q3UL48|Q3UL48_MOUSE;tr|Q3TCP5|Q3TCP5_MOUSE;sp|P26040|EZRI_MOUSE	>tr|Q8CBU4|Q8CBU4_MOUSE Putative uncharacterized protein (Fragment) OS=Mus musculus GN=Ezr PE=2 SV=1;>tr|Q4KML7|Q4KML7_MOUSE Ezrin OS=Mus musculus GN=Ezr PE=2 SV=1;>tr|Q3UXR4|Q3UXR4_MOUSE Putative uncharacterized protein OS=Mus musculus GN=Ezr PE=2 SV=1;>t
sp|P26041|MOES_MOUSE;tr|Q3TZQ2|Q3TZQ2_MOUSE;tr|Q05DU4|Q05DU4_MOUSE	>sp|P26041|MOES_MOUSE Moesin OS=Mus musculus GN=Msn PE=1 SV=3;>tr|Q3TZQ2|Q3TZQ2_MOUSE Putative uncharacterized protein OS=Mus musculus GN=Msn PE=2 SV=1;>tr|Q05DU4|Q05DU4_MOUSE Msn protein (Fragment) OS=Mus musculus GN=Msn PE=2 SV=1
sp|P26043|RADI_MOUSE;tr|Q3TH46|Q3TH46_MOUSE;tr|Q3U111|Q3U111_MOUSE;tr|Q3UJJ8|Q3UJJ8_MOUSE;tr|Q3TS74|Q3TS74_MOUSE	>sp|P26043|RADI_MOUSE Radixin OS=Mus musculus GN=Rdx PE=1 SV=3;>tr|Q3TH46|Q3TH46_MOUSE Putative uncharacterized protein (Fragment) OS=Mus musculus GN=Rdx PE=2 SV=1;>tr|Q3U111|Q3U111_MOUSE Putative uncharacterized protein (Fragment) OS=Mus musculus GN=Rdx P
tr|Q505Q1|Q505Q1_MOUSE;tr|Q80XR5|Q80XR5_MOUSE;sp|P26369|U2AF2_MOUSE;tr|Q922I0|Q922I0_MOUSE;tr|Q3KQM4|Q3KQM4_MOUSE	>tr|Q505Q1|Q505Q1_MOUSE U2af2 protein (Fragment) OS=Mus musculus GN=U2af2 PE=2 SV=1;>tr|Q80XR5|Q80XR5_MOUSE U2 small nuclear ribonucleoprotein auxiliary factor (U2AF) 2, isoform CRA_a OS=Mus musculus GN=U2af2 PE=2 SV=1;>sp|P26369|U2AF2_MOUSE Splicing facto
tr|A0A0A1HAM8|A0A0A1HAM8_MOUSE;sp|P26645|MARCS_MOUSE;tr|Q05BL6|Q05BL6_MOUSE	>tr|A0A0A1HAM8|A0A0A1HAM8_MOUSE 80K protein OS=Mus musculus GN=Marcks PE=2 SV=1;>sp|P26645|MARCS_MOUSE Myristoylated alanine-rich C-kinase substrate OS=Mus musculus GN=Marcks PE=1 SV=2;>tr|Q05BL6|Q05BL6_MOUSE Marcks protein (Fragment) OS=Mus musculus GN=Ma
tr|Q3ULN5|Q3ULN5_MOUSE;sp|P26883|FKB1A_MOUSE;tr|Q1JUQ7|Q1JUQ7_MOUSE;tr|Q1JUQ8|Q1JUQ8_MOUSE;tr|Q1JUQ6|Q1JUQ6_MOUSE;tr|Q3UBA0|Q3UBA0_MOUSE;tr|Q3UKJ3|Q3UKJ3_MOUSE;tr|F6X9I3|F6X9I3_MOUSE	>tr|Q3ULN5|Q3ULN5_MOUSE Peptidyl-prolyl cis-trans isomerase OS=Mus musculus GN=Fkbp1a PE=2 SV=1;>sp|P26883|FKB1A_MOUSE Peptidyl-prolyl cis-trans isomerase FKBP1A OS=Mus musculus GN=Fkbp1a PE=1 SV=2;>tr|Q1JUQ7|Q1JUQ7_MOUSE FK506 binding protein12-T2 OS=Mus
sp|P27546-3|MAP4_MOUSE;tr|A0A0B4J1F2|A0A0B4J1F2_MOUSE;tr|A0A0B4J1M9|A0A0B4J1M9_MOUSE;sp|P27546-2|MAP4_MOUSE;sp|P27546|MAP4_MOUSE	>sp|P27546-3|MAP4_MOUSE Isoform 3 of Microtubule-associated protein 4 OS=Mus musculus GN=Map4;>tr|A0A0B4J1F2|A0A0B4J1F2_MOUSE Microtubule-associated protein OS=Mus musculus GN=Map4 PE=1 SV=1;>tr|A0A0B4J1M9|A0A0B4J1M9_MOUSE Microtubule-associated protein OS
tr|Q3UB90|Q3UB90_MOUSE;tr|Q3UB67|Q3UB67_MOUSE;tr|Q3UB15|Q3UB15_MOUSE;tr|Q3U9L3|Q3U9L3_MOUSE;sp|P27659|RL3_MOUSE;tr|Q3T9U9|Q3T9U9_MOUSE	>tr|Q3UB90|Q3UB90_MOUSE Putative uncharacterized protein OS=Mus musculus GN=Rpl3 PE=2 SV=1;>tr|Q3UB67|Q3UB67_MOUSE Putative uncharacterized protein OS=Mus musculus GN=Rpl3 PE=2 SV=1;>tr|Q3UB15|Q3UB15_MOUSE Putative uncharacterized protein OS=Mus musculus G
sp|P27773|PDIA3_MOUSE	>sp|P27773|PDIA3_MOUSE Protein disulfide-isomerase A3 OS=Mus musculus GN=Pdia3 PE=1 SV=2
tr|Q3UXK8|Q3UXK8_MOUSE;tr|Q3TNY9|Q3TNY9_MOUSE;sp|P28653|PGS1_MOUSE;tr|Q7TMW3|Q7TMW3_MOUSE;tr|Q3TAF9|Q3TAF9_MOUSE	>tr|Q3UXK8|Q3UXK8_MOUSE Putative uncharacterized protein OS=Mus musculus GN=Bgn PE=2 SV=1;>tr|Q3TNY9|Q3TNY9_MOUSE Biglycan OS=Mus musculus GN=Bgn PE=2 SV=1;>sp|P28653|PGS1_MOUSE Biglycan OS=Mus musculus GN=Bgn PE=1 SV=1;>tr|Q7TMW3|Q7TMW3_MOUSE Biglycan OS=
tr|Q3TF41|Q3TF41_MOUSE;tr|Q8BSH9|Q8BSH9_MOUSE;sp|P28656|NP1L1_MOUSE;tr|E9PW66|E9PW66_MOUSE	>tr|Q3TF41|Q3TF41_MOUSE Nucleosome assembly protein 1-like 1, isoform CRA_d OS=Mus musculus GN=Nap1l1 PE=2 SV=1;>tr|Q8BSH9|Q8BSH9_MOUSE Nucleosome assembly protein 1-like 1, isoform CRA_b OS=Mus musculus GN=Nap1l1 PE=2 SV=1;>sp|P28656|NP1L1_MOUSE Nucleosom
tr|Q8BN32|Q8BN32_MOUSE;tr|Q3U8U8|Q3U8U8_MOUSE;sp|P29341|PABP1_MOUSE;tr|Q99KL3|Q99KL3_MOUSE;tr|Q9D4E6|Q9D4E6_MOUSE	>tr|Q8BN32|Q8BN32_MOUSE Polyadenylate-binding protein OS=Mus musculus GN=Pabpc1 PE=2 SV=1;>tr|Q3U8U8|Q3U8U8_MOUSE Polyadenylate-binding protein OS=Mus musculus GN=Pabpc1 PE=2 SV=1;>sp|P29341|PABP1_MOUSE Polyadenylate-binding protein 1 OS=Mus musculus GN=Pa
tr|Q9CPX4|Q9CPX4_MOUSE;tr|Q3ULW5|Q3ULW5_MOUSE;tr|Q3UCL5|Q3UCL5_MOUSE;tr|Q3TJJ6|Q3TJJ6_MOUSE;tr|Q3THE6|Q3THE6_MOUSE;sp|P29391|FRIL1_MOUSE;tr|H3BKD3|H3BKD3_MOUSE;tr|Q9CZE7|Q9CZE7_MOUSE;sp|P49945|FRIL2_MOUSE	>tr|Q9CPX4|Q9CPX4_MOUSE Ferritin OS=Mus musculus GN=Ftl1 PE=1 SV=1;>tr|Q3ULW5|Q3ULW5_MOUSE Ferritin OS=Mus musculus GN=Ftl1 PE=2 SV=1;>tr|Q3UCL5|Q3UCL5_MOUSE Ferritin OS=Mus musculus PE=2 SV=1;>tr|Q3TJJ6|Q3TJJ6_MOUSE Ferritin OS=Mus musculus PE=2 SV=1;>tr|
tr|Q3UEK9|Q3UEK9_MOUSE;tr|Q3UEK5|Q3UEK5_MOUSE;tr|Q3TIU3|Q3TIU3_MOUSE;sp|P29699|FETUA_MOUSE	>tr|Q3UEK9|Q3UEK9_MOUSE Alpha-2-HS-glycoprotein, isoform CRA_a OS=Mus musculus GN=Ahsg PE=2 SV=1;>tr|Q3UEK5|Q3UEK5_MOUSE Putative uncharacterized protein OS=Mus musculus GN=Ahsg PE=2 SV=1;>tr|Q3TIU3|Q3TIU3_MOUSE Putative uncharacterized protein OS=Mus musc
tr|Q3UKT3|Q3UKT3_MOUSE;tr|Q3TG75|Q3TG75_MOUSE;sp|P29758|OAT_MOUSE;tr|Q3UJK5|Q3UJK5_MOUSE	>tr|Q3UKT3|Q3UKT3_MOUSE Putative uncharacterized protein OS=Mus musculus GN=Oat PE=2 SV=1;>tr|Q3TG75|Q3TG75_MOUSE Ornithine aminotransferase, isoform CRA_b OS=Mus musculus GN=Oat PE=2 SV=1;>sp|P29758|OAT_MOUSE Ornithine aminotransferase, mitochondrial OS=M
sp|P30416|FKBP4_MOUSE	>sp|P30416|FKBP4_MOUSE Peptidyl-prolyl cis-trans isomerase FKBP4 OS=Mus musculus GN=Fkbp4 PE=1 SV=5
tr|E9Q8Z4|E9Q8Z4_MOUSE;tr|E9Q8Z9|E9Q8Z9_MOUSE;tr|D3Z2H2|D3Z2H2_MOUSE;tr|E9Q903|E9Q903_MOUSE;tr|E9Q901|E9Q901_MOUSE;sp|P30999-2|CTND1_MOUSE;tr|E9Q904|E9Q904_MOUSE;sp|P30999-3|CTND1_MOUSE;tr|G3X9V2|G3X9V2_MOUSE;sp|P30999|CTND1_MOUSE;tr|E9Q8Z5|E9Q8Z5_MOUSE;tr|E9Q8Z6|E9Q8Z6_MOUSE;tr|E9Q8Z8|E9Q8Z8_MOUSE;tr|E9Q986|E9Q986_MOUSE;tr|D3Z7H6|D3Z7H6_MOUSE;tr|Q3TPD1|Q3TPD1_MOUSE;tr|E9Q906|E9Q906_MOUSE;tr|E9Q9…	>tr|E9Q8Z4|E9Q8Z4_MOUSE Catenin delta-1 OS=Mus musculus GN=Ctnnd1 PE=1 SV=1;>tr|E9Q8Z9|E9Q8Z9_MOUSE Catenin delta-1 OS=Mus musculus GN=Ctnnd1 PE=1 SV=1;>tr|D3Z2H2|D3Z2H2_MOUSE Catenin delta-1 OS=Mus musculus GN=Ctnnd1 PE=1 SV=1;>tr|E9Q903|E9Q903_MOUSE Cate
tr|Q3V2C6|Q3V2C6_MOUSE;tr|Q3V1K9|Q3V1K9_MOUSE;sp|P31001|DESM_MOUSE	>tr|Q3V2C6|Q3V2C6_MOUSE Putative uncharacterized protein OS=Mus musculus GN=Des PE=2 SV=1;>tr|Q3V1K9|Q3V1K9_MOUSE Putative uncharacterized protein OS=Mus musculus GN=Des PE=2 SV=1;>sp|P31001|DESM_MOUSE Desmin OS=Mus musculus GN=Des PE=1 SV=3
tr|Q548W7|Q548W7_MOUSE;sp|P31786|ACBP_MOUSE;tr|Q4VWZ5|Q4VWZ5_MOUSE;tr|D3Z563|D3Z563_MOUSE;tr|Q3ULV8|Q3ULV8_MOUSE	>tr|Q548W7|Q548W7_MOUSE Diazepam binding inhibitor OS=Mus musculus GN=Dbi PE=2 SV=1;>sp|P31786|ACBP_MOUSE Acyl-CoA-binding protein OS=Mus musculus GN=Dbi PE=1 SV=2;>tr|Q4VWZ5|Q4VWZ5_MOUSE Acyl-CoA-binding protein OS=Mus musculus GN=Dbi PE=1 SV=1;>tr|D3Z563
tr|Q9CYB9|Q9CYB9_MOUSE;tr|Q8BTU4|Q8BTU4_MOUSE;tr|Q564E6|Q564E6_MOUSE;tr|Q3TG93|Q3TG93_MOUSE;sp|P32067|LA_MOUSE;tr|F6SXM5|F6SXM5_MOUSE	>tr|Q9CYB9|Q9CYB9_MOUSE Putative uncharacterized protein OS=Mus musculus GN=Ssb PE=2 SV=1;>tr|Q8BTU4|Q8BTU4_MOUSE Putative uncharacterized protein OS=Mus musculus GN=Ssb PE=2 SV=1;>tr|Q564E6|Q564E6_MOUSE Sjogren syndrome antigen B, isoform CRA_a OS=Mus mus
tr|H7BX22|H7BX22_MOUSE;sp|P34022|RANG_MOUSE;tr|O08846|O08846_MOUSE;tr|Q3U6M5|Q3U6M5_MOUSE	>tr|H7BX22|H7BX22_MOUSE Ran-specific GTPase-activating protein OS=Mus musculus GN=Ranbp1 PE=1 SV=1;>sp|P34022|RANG_MOUSE Ran-specific GTPase-activating protein OS=Mus musculus GN=Ranbp1 PE=1 SV=2;>tr|O08846|O08846_MOUSE Htf9-a/RanBP1 protein (Fragment) OS=
sp|P35385|HSPB7_MOUSE	>sp|P35385|HSPB7_MOUSE Heat shock protein beta-7 OS=Mus musculus GN=Hspb7 PE=1 SV=3
tr|Q3UFJ3|Q3UFJ3_MOUSE;sp|P35486|ODPA_MOUSE	>tr|Q3UFJ3|Q3UFJ3_MOUSE Pyruvate dehydrogenase E1 component subunit alpha OS=Mus musculus GN=Pdha1 PE=2 SV=1;>sp|P35486|ODPA_MOUSE Pyruvate dehydrogenase E1 component subunit alpha, somatic form, mitochondrial OS=Mus musculus GN=Pdha1 PE=1 SV=1
tr|B1AXW5|B1AXW5_MOUSE;tr|B1AXW6|B1AXW6_MOUSE;sp|P35700|PRDX1_MOUSE;tr|Q3U9J9|Q3U9J9_MOUSE;tr|B1AXW4|B1AXW4_MOUSE	>tr|B1AXW5|B1AXW5_MOUSE Peroxiredoxin-1 (Fragment) OS=Mus musculus GN=Prdx1 PE=1 SV=5;>tr|B1AXW6|B1AXW6_MOUSE Peroxiredoxin-1 (Fragment) OS=Mus musculus GN=Prdx1 PE=1 SV=1;>sp|P35700|PRDX1_MOUSE Peroxiredoxin-1 OS=Mus musculus GN=Prdx1 PE=1 SV=1;>tr|Q3U9J9
tr|G3UZK4|G3UZK4_MOUSE;tr|Q0QEW9|Q0QEW9_MOUSE;tr|Q642K1|Q642K1_MOUSE;tr|Q58EW0|Q58EW0_MOUSE;sp|P35980|RL18_MOUSE	>tr|G3UZK4|G3UZK4_MOUSE 60S ribosomal protein L18 OS=Mus musculus GN=Rpl18 PE=1 SV=1;>tr|Q0QEW9|Q0QEW9_MOUSE Ribosomal protein L18 (Fragment) OS=Mus musculus GN=Rpl18 PE=2 SV=1;>tr|Q642K1|Q642K1_MOUSE Ribosomal protein L18 OS=Mus musculus GN=Rpl18 PE=2 SV=
sp|P37804|TAGL_MOUSE	>sp|P37804|TAGL_MOUSE Transgelin OS=Mus musculus GN=Tagln PE=1 SV=3
sp|P38647|GRP75_MOUSE	>sp|P38647|GRP75_MOUSE Stress-70 protein, mitochondrial OS=Mus musculus GN=Hspa9 PE=1 SV=3
tr|Q3UVJ2|Q3UVJ2_MOUSE;tr|Q3UNQ0|Q3UNQ0_MOUSE;tr|Q3U0U5|Q3U0U5_MOUSE;tr|Q3TC53|Q3TC53_MOUSE;sp|P40124|CAP1_MOUSE	>tr|Q3UVJ2|Q3UVJ2_MOUSE Adenylyl cyclase-associated protein OS=Mus musculus GN=Cap1 PE=2 SV=1;>tr|Q3UNQ0|Q3UNQ0_MOUSE Adenylyl cyclase-associated protein OS=Mus musculus GN=Cap1 PE=2 SV=1;>tr|Q3U0U5|Q3U0U5_MOUSE Adenylyl cyclase-associated protein OS=Mus m
sp|P40142|TKT_MOUSE	>sp|P40142|TKT_MOUSE Transketolase OS=Mus musculus GN=Tkt PE=1 SV=1
tr|E9Q3V6|E9Q3V6_MOUSE;sp|P42208|SEPT2_MOUSE;tr|F6WYM0|F6WYM0_MOUSE;tr|D3YYB1|D3YYB1_MOUSE;tr|D3Z3C0|D3Z3C0_MOUSE	>tr|E9Q3V6|E9Q3V6_MOUSE Septin-2 OS=Mus musculus GN=Sept2 PE=1 SV=1;>sp|P42208|SEPT2_MOUSE Septin-2 OS=Mus musculus GN=Sept2 PE=1 SV=2;>tr|F6WYM0|F6WYM0_MOUSE Septin-2 (Fragment) OS=Mus musculus GN=Sept2 PE=1 SV=2;>tr|D3YYB1|D3YYB1_MOUSE Septin-2 (Fragment
tr|H3BL49|H3BL49_MOUSE;tr|Q9WVS5|Q9WVS5_MOUSE;tr|Q8BVY8|Q8BVY8_MOUSE;tr|Q3UL22|Q3UL22_MOUSE;tr|Q3UKQ2|Q3UKQ2_MOUSE;sp|P42932|TCPQ_MOUSE;tr|Q6A0F1|Q6A0F1_MOUSE;tr|Q9CRW7|Q9CRW7_MOUSE;tr|Q9CS06|Q9CS06_MOUSE;tr|H3BJB6|H3BJB6_MOUSE	>tr|H3BL49|H3BL49_MOUSE T-complex protein 1 subunit theta OS=Mus musculus GN=Cct8 PE=1 SV=1;>tr|Q9WVS5|Q9WVS5_MOUSE Chaperonin containing TCP-1 theta subunit OS=Mus musculus GN=Cctq PE=3 SV=1;>tr|Q8BVY8|Q8BVY8_MOUSE Putative uncharacterized protein OS=Mus
sp|P43274|H14_MOUSE	>sp|P43274|H14_MOUSE Histone H1.4 OS=Mus musculus GN=Hist1h1e PE=1 SV=2
sp|P43275|H11_MOUSE	>sp|P43275|H11_MOUSE Histone H1.1 OS=Mus musculus GN=Hist1h1a PE=1 SV=2
tr|Q1WWK3|Q1WWK3_MOUSE;sp|P43276|H15_MOUSE	>tr|Q1WWK3|Q1WWK3_MOUSE Hist1h1b protein (Fragment) OS=Mus musculus GN=Hist1h1b PE=2 SV=1;>sp|P43276|H15_MOUSE Histone H1.5 OS=Mus musculus GN=Hist1h1b PE=1 SV=2
tr|Q3UHW9|Q3UHW9_MOUSE;sp|P45591|COF2_MOUSE	>tr|Q3UHW9|Q3UHW9_MOUSE Putative uncharacterized protein OS=Mus musculus GN=Cfl2 PE=2 SV=1;>sp|P45591|COF2_MOUSE Cofilin-2 OS=Mus musculus GN=Cfl2 PE=1 SV=1
sp|P46471|PRS7_MOUSE;tr|Q3U5V3|Q3U5V3_MOUSE;tr|Q3UIH5|Q3UIH5_MOUSE;tr|Q8BVQ9|Q8BVQ9_MOUSE	>sp|P46471|PRS7_MOUSE 26S protease regulatory subunit 7 OS=Mus musculus GN=Psmc2 PE=1 SV=5;>tr|Q3U5V3|Q3U5V3_MOUSE Putative uncharacterized protein OS=Mus musculus GN=Psmc2 PE=2 SV=1;>tr|Q3UIH5|Q3UIH5_MOUSE Putative uncharacterized protein OS=Mus musculus
sp|P46938-2|YAP1_MOUSE;sp|P46938|YAP1_MOUSE;tr|G3UYA6|G3UYA6_MOUSE;tr|G3UY62|G3UY62_MOUSE;tr|G3UYV4|G3UYV4_MOUSE;tr|G3UYW7|G3UYW7_MOUSE	>sp|P46938-2|YAP1_MOUSE Isoform 2 of Transcriptional coactivator YAP1 OS=Mus musculus GN=Yap1;>sp|P46938|YAP1_MOUSE Transcriptional coactivator YAP1 OS=Mus musculus GN=Yap1 PE=1 SV=2;>tr|G3UYA6|G3UYA6_MOUSE Transcriptional coactivator YAP1 OS=Mus musculus
tr|Q544B1|Q544B1_MOUSE;tr|Q3UJW1|Q3UJW1_MOUSE;tr|Q3U9J7|Q3U9J7_MOUSE;tr|Q3U6I3|Q3U6I3_MOUSE;tr|Q3TVM2|Q3TVM2_MOUSE;sp|P47738|ALDH2_MOUSE;tr|A0A0G2JEU1|A0A0G2JEU1_MOUSE;tr|A0A0G2JF60|A0A0G2JF60_MOUSE	>tr|Q544B1|Q544B1_MOUSE Aldehyde dehydrogenase 2, mitochondrial, isoform CRA_b OS=Mus musculus GN=Aldh2 PE=2 SV=1;>tr|Q3UJW1|Q3UJW1_MOUSE Putative uncharacterized protein OS=Mus musculus GN=Aldh2 PE=2 SV=1;>tr|Q3U9J7|Q3U9J7_MOUSE Putative uncharacterized p
tr|Q5DQJ3|Q5DQJ3_MOUSE;tr|Q3UBZ3|Q3UBZ3_MOUSE;sp|P47754|CAZA2_MOUSE;tr|D6RCW7|D6RCW7_MOUSE;tr|Q3UCD2|Q3UCD2_MOUSE;tr|Q3U7G3|Q3U7G3_MOUSE	>tr|Q5DQJ3|Q5DQJ3_MOUSE Capping protein (Actin filament) muscle Z-line, alpha 2, isoform CRA_c OS=Mus musculus GN=Capza2 PE=2 SV=1;>tr|Q3UBZ3|Q3UBZ3_MOUSE Putative uncharacterized protein OS=Mus musculus GN=Capza2 PE=2 SV=1;>sp|P47754|CAZA2_MOUSE F-actin-c
tr|F7CAZ6|F7CAZ6_MOUSE;tr|Q3TRH8|Q3TRH8_MOUSE;tr|A2AMW0|A2AMW0_MOUSE;tr|Q923G3|Q923G3_MOUSE;tr|Q3TVK4|Q3TVK4_MOUSE;sp|P47757-2|CAPZB_MOUSE;sp|P47757|CAPZB_MOUSE;sp|P47757-4|CAPZB_MOUSE;tr|A0A0A0MQI9|A0A0A0MQI9_MOUSE;tr|F6YHZ8|F6YHZ8_MOUSE	>tr|F7CAZ6|F7CAZ6_MOUSE F-actin-capping protein subunit beta (Fragment) OS=Mus musculus GN=Capzb PE=1 SV=1;>tr|Q3TRH8|Q3TRH8_MOUSE Putative uncharacterized protein OS=Mus musculus GN=Capzb PE=2 SV=1;>tr|A2AMW0|A2AMW0_MOUSE Capping protein (Actin filament)
tr|A2RS58|A2RS58_MOUSE;sp|P47941|CRKL_MOUSE;tr|Q8R5B8|Q8R5B8_MOUSE	>tr|A2RS58|A2RS58_MOUSE V-crk sarcoma virus CT10 oncogene homolog (Avian)-like OS=Mus musculus GN=Crkl PE=2 SV=1;>sp|P47941|CRKL_MOUSE Crk-like protein OS=Mus musculus GN=Crkl PE=1 SV=2;>tr|Q8R5B8|Q8R5B8_MOUSE Crkl protein OS=Mus musculus GN=Crkl PE=2 SV=1
tr|Q3THE1|Q3THE1_MOUSE;tr|Q3TKR5|Q3TKR5_MOUSE;tr|Q58EU6|Q58EU6_MOUSE;tr|Q3U850|Q3U850_MOUSE;sp|P47962|RL5_MOUSE;tr|D3YYV8|D3YYV8_MOUSE	>tr|Q3THE1|Q3THE1_MOUSE Putative uncharacterized protein (Fragment) OS=Mus musculus GN=Rpl5 PE=2 SV=1;>tr|Q3TKR5|Q3TKR5_MOUSE Ribosomal protein L5 OS=Mus musculus GN=Rpl5 PE=2 SV=1;>tr|Q58EU6|Q58EU6_MOUSE MCG13589 OS=Mus musculus GN=Rpl5 PE=2 SV=1;>tr|Q3U8
tr|Q5RKP3|Q5RKP3_MOUSE;sp|P47963|RL13_MOUSE	>tr|Q5RKP3|Q5RKP3_MOUSE 60S ribosomal protein L13 OS=Mus musculus GN=Rpl13 PE=2 SV=1;>sp|P47963|RL13_MOUSE 60S ribosomal protein L13 OS=Mus musculus GN=Rpl13 PE=1 SV=3
tr|J3QPZ8|J3QPZ8_MOUSE;tr|Q4V9T8|Q4V9T8_MOUSE;sp|Q9CXU9|EIF1B_MOUSE;sp|P48024|EIF1_MOUSE;tr|J3QN87|J3QN87_MOUSE;tr|Q3UBT8|Q3UBT8_MOUSE	>tr|J3QPZ8|J3QPZ8_MOUSE Eukaryotic translation initiation factor 1 (Fragment) OS=Mus musculus GN=Eif1 PE=4 SV=1;>tr|Q4V9T8|Q4V9T8_MOUSE Eukaryotic translation initiation factor 1 OS=Mus musculus GN=Eif1 PE=2 SV=1;>sp|Q9CXU9|EIF1B_MOUSE Eukaryotic translati
sp|P48036|ANXA5_MOUSE	>sp|P48036|ANXA5_MOUSE Annexin A5 OS=Mus musculus GN=Anxa5 PE=1 SV=1
tr|Q3U0G7|Q3U0G7_MOUSE;tr|Q3V048|Q3V048_MOUSE;tr|B6ZHC3|B6ZHC3_MOUSE;tr|F7CR30|F7CR30_MOUSE;tr|F7BUB8|F7BUB8_MOUSE;tr|B6ZHC2|B6ZHC2_MOUSE;tr|F6S4K9|F6S4K9_MOUSE;tr|A0A068WAZ7|A0A068WAZ7_MOUSE;tr|A2A839|A2A839_MOUSE;tr|A2A838|A2A838_MOUSE;tr|A0A068WAQ5|A0A068WAQ5_MOUSE;tr|A2A842|A2A842_MOUSE;sp|P48193-2|41_MOUSE;sp|P48193|41_MOUSE;tr|A2A841|A2A841_MOUSE;tr|B6ZHC8|B6ZHC8_MOUSE	>tr|Q3U0G7|Q3U0G7_MOUSE Putative uncharacterized protein (Fragment) OS=Mus musculus GN=Epb4.1 PE=2 SV=1;>tr|Q3V048|Q3V048_MOUSE Putative uncharacterized protein OS=Mus musculus GN=Epb4.1 PE=2 SV=1;>tr|B6ZHC3|B6ZHC3_MOUSE Protein 4.1R (Fragment) OS=Mus musc
tr|Q5I0U7|Q5I0U7_MOUSE;sp|P48428|TBCA_MOUSE	>tr|Q5I0U7|Q5I0U7_MOUSE MCG122050 OS=Mus musculus GN=Tbca PE=2 SV=1;>sp|P48428|TBCA_MOUSE Tubulin-specific chaperone A OS=Mus musculus GN=Tbca PE=1 SV=3
sp|P48678-2|LMNA_MOUSE;sp|P48678|LMNA_MOUSE;sp|P48678-3|LMNA_MOUSE	>sp|P48678-2|LMNA_MOUSE Isoform C of Prelamin-A/C OS=Mus musculus GN=Lmna;>sp|P48678|LMNA_MOUSE Prelamin-A/C OS=Mus musculus GN=Lmna PE=1 SV=2;>sp|P48678-3|LMNA_MOUSE Isoform C2 of Prelamin-A/C OS=Mus musculus GN=Lmna
sp|P49722|PSA2_MOUSE;tr|Q3UWT6|Q3UWT6_MOUSE;tr|Q8BKE0|Q8BKE0_MOUSE;tr|Q9CZ58|Q9CZ58_MOUSE	>sp|P49722|PSA2_MOUSE Proteasome subunit alpha type-2 OS=Mus musculus GN=Psma2 PE=1 SV=3;>tr|Q3UWT6|Q3UWT6_MOUSE Proteasome subunit alpha type OS=Mus musculus GN=Psma2 PE=2 SV=1;>tr|Q8BKE0|Q8BKE0_MOUSE Putative uncharacterized protein (Fragment) OS=Mus mus
tr|Q791X1|Q791X1_MOUSE;sp|P49919-2|CDN1C_MOUSE;sp|P49919|CDN1C_MOUSE;tr|Q8BP34|Q8BP34_MOUSE	>tr|Q791X1|Q791X1_MOUSE Cyclin-dependent kinase inhibitor 1C (P57) OS=Mus musculus GN=Cdkn1c PE=2 SV=1;>sp|P49919-2|CDN1C_MOUSE Isoform KIP2b of Cyclin-dependent kinase inhibitor 1C OS=Mus musculus GN=Cdkn1c;>sp|P49919|CDN1C_MOUSE Cyclin-dependent kinase i
sp|P50516-2|VATA_MOUSE;sp|P50516|VATA_MOUSE;tr|D3YZ23|D3YZ23_MOUSE;tr|D3YWH3|D3YWH3_MOUSE;tr|D3Z1B9|D3Z1B9_MOUSE	>sp|P50516-2|VATA_MOUSE Isoform 2 of V-type proton ATPase catalytic subunit A OS=Mus musculus GN=Atp6v1a;>sp|P50516|VATA_MOUSE V-type proton ATPase catalytic subunit A OS=Mus musculus GN=Atp6v1a PE=1 SV=2;>tr|D3YZ23|D3YZ23_MOUSE V-type proton ATPase cataly
sp|P50580-2|PA2G4_MOUSE;tr|Q05BN2|Q05BN2_MOUSE;tr|Q3UMW2|Q3UMW2_MOUSE;tr|Q3TGU7|Q3TGU7_MOUSE;sp|P50580|PA2G4_MOUSE;tr|D3YVH7|D3YVH7_MOUSE	>sp|P50580-2|PA2G4_MOUSE Isoform 2 of Proliferation-associated protein 2G4 OS=Mus musculus GN=Pa2g4;>tr|Q05BN2|Q05BN2_MOUSE Pa2g4 protein (Fragment) OS=Mus musculus GN=Pa2g4 PE=2 SV=1;>tr|Q3UMW2|Q3UMW2_MOUSE Putative uncharacterized protein OS=Mus musculus
tr|Q8BNU3|Q8BNU3_MOUSE;tr|Q543D2|Q543D2_MOUSE;sp|P50608|FMOD_MOUSE;tr|Q7TPZ1|Q7TPZ1_MOUSE	>tr|Q8BNU3|Q8BNU3_MOUSE Putative uncharacterized protein OS=Mus musculus GN=Fmod PE=2 SV=1;>tr|Q543D2|Q543D2_MOUSE Fibromodulin OS=Mus musculus GN=Fmod PE=2 SV=1;>sp|P50608|FMOD_MOUSE Fibromodulin OS=Mus musculus GN=Fmod PE=2 SV=1;>tr|Q7TPZ1|Q7TPZ1_MOUSE F
sp|P50752-2|TNNT2_MOUSE;sp|P50752-3|TNNT2_MOUSE;tr|K3W4R6|K3W4R6_MOUSE;sp|P50752-4|TNNT2_MOUSE;tr|Q3TH80|Q3TH80_MOUSE;tr|Q54AB6|Q54AB6_MOUSE;tr|K3W4R7|K3W4R7_MOUSE;sp|P50752|TNNT2_MOUSE;tr|Q6P3Z7|Q6P3Z7_MOUSE;tr|J3QQ13|J3QQ13_MOUSE;tr|A0A087WRX3|A0A087WRX3_MOUSE;tr|Q3TQ90|Q3TQ90_MOUSE	>sp|P50752-2|TNNT2_MOUSE Isoform A3B of Troponin T, cardiac muscle OS=Mus musculus GN=Tnnt2;>sp|P50752-3|TNNT2_MOUSE Isoform A2 of Troponin T, cardiac muscle OS=Mus musculus GN=Tnnt2;>tr|K3W4R6|K3W4R6_MOUSE Troponin T, cardiac muscle OS=Mus musculus GN=Tnn
tr|Q921U7|Q921U7_MOUSE;tr|Q8CB83|Q8CB83_MOUSE;tr|Q8C281|Q8C281_MOUSE;tr|Q8CE04|Q8CE04_MOUSE;sp|P51125-7|ICAL_MOUSE;sp|P51125-3|ICAL_MOUSE;tr|Q8CE80|Q8CE80_MOUSE;sp|P51125-2|ICAL_MOUSE;sp|P51125-6|ICAL_MOUSE;sp|P51125|ICAL_MOUSE;tr|Q3TTN2|Q3TTN2_MOUSE;sp|P51125-5|ICAL_MOUSE;sp|P51125-4|ICAL_MOUSE	>tr|Q921U7|Q921U7_MOUSE Cast protein OS=Mus musculus GN=Cast PE=2 SV=1;>tr|Q8CB83|Q8CB83_MOUSE Putative uncharacterized protein OS=Mus musculus GN=Cast PE=2 SV=1;>tr|Q8C281|Q8C281_MOUSE Putative uncharacterized protein OS=Mus musculus GN=Cast PE=2 SV=1;>tr
sp|P51174|ACADL_MOUSE	>sp|P51174|ACADL_MOUSE Long-chain specific acyl-CoA dehydrogenase, mitochondrial OS=Mus musculus GN=Acadl PE=1 SV=2
sp|P51667|MLRV_MOUSE;tr|E9Q8Y0|E9Q8Y0_MOUSE;tr|D3YUI7|D3YUI7_MOUSE;tr|D3Z0I3|D3Z0I3_MOUSE;tr|D3YW14|D3YW14_MOUSE;tr|F6RBQ5|F6RBQ5_MOUSE	>sp|P51667|MLRV_MOUSE Myosin regulatory light chain 2, ventricular/cardiac muscle isoform OS=Mus musculus GN=Myl2 PE=1 SV=3;>tr|E9Q8Y0|E9Q8Y0_MOUSE Myosin regulatory light chain 2, ventricular/cardiac muscle isoform OS=Mus musculus GN=Myl2 PE=1 SV=1;>tr|D3
sp|P51859|HDGF_MOUSE;tr|E0CYW7|E0CYW7_MOUSE;tr|E0CXA0|E0CXA0_MOUSE	>sp|P51859|HDGF_MOUSE Hepatoma-derived growth factor OS=Mus musculus GN=Hdgf PE=1 SV=2;>tr|E0CYW7|E0CYW7_MOUSE Hepatoma-derived growth factor OS=Mus musculus GN=Hdgf PE=1 SV=1;>tr|E0CXA0|E0CXA0_MOUSE Hepatoma-derived growth factor (Fragment) OS=Mus musculu
sp|P51885|LUM_MOUSE;CON__Q05443	>sp|P51885|LUM_MOUSE Lumican OS=Mus musculus GN=Lum PE=1 SV=2;>Q05443 SWISS-PROT:Q05443 (Bos taurus) Lumican precursor
sp|P52480|KPYM_MOUSE;sp|P52480-2|KPYM_MOUSE	>sp|P52480|KPYM_MOUSE Pyruvate kinase PKM OS=Mus musculus GN=Pkm PE=1 SV=4;>sp|P52480-2|KPYM_MOUSE Isoform M1 of Pyruvate kinase PKM OS=Mus musculus GN=Pkm
sp|P52503|NDUS6_MOUSE	>sp|P52503|NDUS6_MOUSE NADH dehydrogenase [ubiquinone] iron-sulfur protein 6, mitochondrial OS=Mus musculus GN=Ndufs6 PE=1 SV=2
sp|P54071|IDHP_MOUSE;tr|D6RIL6|D6RIL6_MOUSE	>sp|P54071|IDHP_MOUSE Isocitrate dehydrogenase [NADP], mitochondrial OS=Mus musculus GN=Idh2 PE=1 SV=3;>tr|D6RIL6|D6RIL6_MOUSE Isocitrate dehydrogenase [NADP], mitochondrial OS=Mus musculus GN=Idh2 PE=1 SV=1
tr|D3Z1Z8|D3Z1Z8_MOUSE;tr|D3Z5N2|D3Z5N2_MOUSE;tr|Q9DCP3|Q9DCP3_MOUSE;tr|Q91XT3|Q91XT3_MOUSE;tr|Q545B6|Q545B6_MOUSE;sp|P54227|STMN1_MOUSE;tr|Q9CYU5|Q9CYU5_MOUSE;tr|Q9CXQ8|Q9CXQ8_MOUSE;tr|Q8C2H3|Q8C2H3_MOUSE	>tr|D3Z1Z8|D3Z1Z8_MOUSE Stathmin (Fragment) OS=Mus musculus GN=Stmn1 PE=1 SV=1;>tr|D3Z5N2|D3Z5N2_MOUSE Stathmin OS=Mus musculus GN=Stmn1 PE=1 SV=1;>tr|Q9DCP3|Q9DCP3_MOUSE Stathmin OS=Mus musculus GN=Stmn1 PE=2 SV=1;>tr|Q91XT3|Q91XT3_MOUSE Stathmin OS=Mus m
tr|Q3TJ52|Q3TJ52_MOUSE;tr|Q3UQN3|Q3UQN3_MOUSE;tr|Q3U041|Q3U041_MOUSE;sp|P54728|RD23B_MOUSE;tr|Q6NVC3|Q6NVC3_MOUSE	>tr|Q3TJ52|Q3TJ52_MOUSE Putative uncharacterized protein OS=Mus musculus GN=Rad23b PE=2 SV=1;>tr|Q3UQN3|Q3UQN3_MOUSE Putative uncharacterized protein OS=Mus musculus GN=Rad23b PE=2 SV=1;>tr|Q3U041|Q3U041_MOUSE Putative uncharacterized protein OS=Mus muscul
tr|Q569X4|Q569X4_MOUSE;tr|Q3TUN5|Q3TUN5_MOUSE;tr|Q3TFA5|Q3TFA5_MOUSE;sp|P54775|PRS6B_MOUSE;tr|Q3TJ97|Q3TJ97_MOUSE;tr|Q3UBF0|Q3UBF0_MOUSE;tr|Q8BKU2|Q8BKU2_MOUSE;tr|Q52L53|Q52L53_MOUSE	>tr|Q569X4|Q569X4_MOUSE Proteasome (Prosome, macropain) 26S subunit, ATPase, 4 OS=Mus musculus GN=Psmc4 PE=2 SV=1;>tr|Q3TUN5|Q3TUN5_MOUSE Putative uncharacterized protein OS=Mus musculus GN=Psmc4 PE=2 SV=1;>tr|Q3TFA5|Q3TFA5_MOUSE Putative uncharacterized p
tr|Q6PB52|Q6PB52_MOUSE;tr|Q6PEM5|Q6PEM5_MOUSE;tr|Q5D0B0|Q5D0B0_MOUSE;tr|Q8C252|Q8C252_MOUSE;tr|Q6ZY49|Q6ZY49_MOUSE;tr|Q52KI7|Q52KI7_MOUSE;tr|Q3TL96|Q3TL96_MOUSE;sp|P55302|AMRP_MOUSE;tr|Q8K295|Q8K295_MOUSE;tr|F6WMD1|F6WMD1_MOUSE	>tr|Q6PB52|Q6PB52_MOUSE Lrpap1 protein (Fragment) OS=Mus musculus GN=Lrpap1 PE=2 SV=1;>tr|Q6PEM5|Q6PEM5_MOUSE Lrpap1 protein (Fragment) OS=Mus musculus GN=Lrpap1 PE=2 SV=1;>tr|Q5D0B0|Q5D0B0_MOUSE Lrpap1 protein (Fragment) OS=Mus musculus GN=Lrpap1 PE=2 SV=
tr|G5E850|G5E850_MOUSE;tr|Q544Z9|Q544Z9_MOUSE;sp|P56395|CYB5_MOUSE;tr|E0CY88|E0CY88_MOUSE	>tr|G5E850|G5E850_MOUSE Cytochrome b-5, isoform CRA_a OS=Mus musculus GN=Cyb5a PE=1 SV=1;>tr|Q544Z9|Q544Z9_MOUSE Cytochrome b-5, isoform CRA_d OS=Mus musculus GN=Cyb5a PE=2 SV=1;>sp|P56395|CYB5_MOUSE Cytochrome b5 OS=Mus musculus GN=Cyb5a PE=1 SV=2;>tr|E0C
tr|Q3U4W8|Q3U4W8_MOUSE;sp|P56399|UBP5_MOUSE	>tr|Q3U4W8|Q3U4W8_MOUSE Ubiquitin carboxyl-terminal hydrolase OS=Mus musculus GN=Usp5 PE=1 SV=1;>sp|P56399|UBP5_MOUSE Ubiquitin carboxyl-terminal hydrolase 5 OS=Mus musculus GN=Usp5 PE=1 SV=1
sp|P56480|ATPB_MOUSE	>sp|P56480|ATPB_MOUSE ATP synthase subunit beta, mitochondrial OS=Mus musculus GN=Atp5b PE=1 SV=2
tr|Q564F6|Q564F6_MOUSE;sp|P56812|PDCD5_MOUSE;tr|D3Z7Q5|D3Z7Q5_MOUSE	>tr|Q564F6|Q564F6_MOUSE MCG128907 OS=Mus musculus GN=Pdcd5 PE=2 SV=1;>sp|P56812|PDCD5_MOUSE Programmed cell death protein 5 OS=Mus musculus GN=Pdcd5 PE=1 SV=3;>tr|D3Z7Q5|D3Z7Q5_MOUSE Programmed cell death protein 5 OS=Mus musculus GN=Pdcd5 PE=1 SV=1
tr|Q8CFQ9|Q8CFQ9_MOUSE;tr|Q564D0|Q564D0_MOUSE;tr|Q3USY4|Q3USY4_MOUSE;sp|P56959|FUS_MOUSE;tr|G3UXT7|G3UXT7_MOUSE;tr|Q3UK30|Q3UK30_MOUSE	>tr|Q8CFQ9|Q8CFQ9_MOUSE Fusion, derived from t(1216) malignant liposarcoma (Human) OS=Mus musculus GN=Fus PE=1 SV=1;>tr|Q564D0|Q564D0_MOUSE Fusion, derived from t(12;16) malignant liposarcoma (Human), isoform CRA_a OS=Mus musculus GN=Fus PE=2 SV=1;>tr|Q3US
sp|P57759|ERP29_MOUSE	>sp|P57759|ERP29_MOUSE Endoplasmic reticulum resident protein 29 OS=Mus musculus GN=Erp29 PE=1 SV=2
tr|E9QN08|E9QN08_MOUSE;tr|Q80T06|Q80T06_MOUSE;sp|P57776|EF1D_MOUSE;sp|P57776-3|EF1D_MOUSE;tr|D3YUQ9|D3YUQ9_MOUSE;tr|D3YZT9|D3YZT9_MOUSE	>tr|E9QN08|E9QN08_MOUSE Elongation factor 1-delta (Fragment) OS=Mus musculus GN=Eef1d PE=1 SV=1;>tr|Q80T06|Q80T06_MOUSE Elongation factor 1-delta OS=Mus musculus GN=Eef1d PE=1 SV=1;>sp|P57776|EF1D_MOUSE Elongation factor 1-delta OS=Mus musculus GN=Eef1d PE
tr|Q8BMA8|Q8BMA8_MOUSE;tr|Q3UMI7|Q3UMI7_MOUSE;tr|Q3UDC8|Q3UDC8_MOUSE;tr|Q3TX47|Q3TX47_MOUSE;tr|Q3TW58|Q3TW58_MOUSE;tr|Q3TK17|Q3TK17_MOUSE;sp|P58252|EF2_MOUSE;tr|Q3TWX1|Q3TWX1_MOUSE;tr|Q3UBL9|Q3UBL9_MOUSE;tr|Q8C153|Q8C153_MOUSE;tr|Q3UZ14|Q3UZ14_MOUSE;tr|Q3TLB1|Q3TLB1_MOUSE;tr|Q3TJZ1|Q3TJZ1_MOUSE;tr|Q6P9L9|Q6P9L9_MOUSE;tr|Q3TSK4|Q3TSK4_MOUSE;tr|Q3TPG2|Q3TPG2_MOUSE	>tr|Q8BMA8|Q8BMA8_MOUSE Putative uncharacterized protein OS=Mus musculus GN=Eef2 PE=2 SV=1;>tr|Q3UMI7|Q3UMI7_MOUSE Putative uncharacterized protein OS=Mus musculus GN=Eef2 PE=2 SV=1;>tr|Q3UDC8|Q3UDC8_MOUSE Putative uncharacterized protein OS=Mus musculus G
tr|Q6PJ18|Q6PJ18_MOUSE;tr|A2AIM4|A2AIM4_MOUSE;sp|P58774-2|TPM2_MOUSE;tr|Q9D1R6|Q9D1R6_MOUSE;tr|Q61344|Q61344_MOUSE;sp|P58774|TPM2_MOUSE;CON__Q3SX28;tr|Q91VH3|Q91VH3_MOUSE;tr|A2AIM5|A2AIM5_MOUSE	>tr|Q6PJ18|Q6PJ18_MOUSE Tpm2 protein OS=Mus musculus GN=Tpm2 PE=2 SV=1;>tr|A2AIM4|A2AIM4_MOUSE Tropomyosin beta chain OS=Mus musculus GN=Tpm2 PE=1 SV=1;>sp|P58774-2|TPM2_MOUSE Isoform 2 of Tropomyosin beta chain OS=Mus musculus GN=Tpm2;>tr|Q9D1R6|Q9D1R6_MO
sp|P59242-2|CING_MOUSE;tr|D3YUW7|D3YUW7_MOUSE;sp|P59242|CING_MOUSE;tr|E9QMC1|E9QMC1_MOUSE	>sp|P59242-2|CING_MOUSE Isoform 2 of Cingulin OS=Mus musculus GN=Cgn;>tr|D3YUW7|D3YUW7_MOUSE Cingulin OS=Mus musculus GN=Cgn PE=1 SV=1;>sp|P59242|CING_MOUSE Cingulin OS=Mus musculus GN=Cgn PE=1 SV=1;>tr|E9QMC1|E9QMC1_MOUSE Cingulin OS=Mus musculus GN=Cgn P
tr|Q05CM5|Q05CM5_MOUSE;tr|Q8BVV6|Q8BVV6_MOUSE;tr|Q3TQR3|Q3TQR3_MOUSE;sp|P59325|IF5_MOUSE;tr|Q05CY6|Q05CY6_MOUSE;tr|Q3TT65|Q3TT65_MOUSE;tr|Q6PHA6|Q6PHA6_MOUSE;tr|Q05C65|Q05C65_MOUSE;tr|Q05CH7|Q05CH7_MOUSE;tr|Q3TKY2|Q3TKY2_MOUSE	>tr|Q05CM5|Q05CM5_MOUSE Eif5 protein (Fragment) OS=Mus musculus GN=Eif5 PE=2 SV=1;>tr|Q8BVV6|Q8BVV6_MOUSE Putative uncharacterized protein OS=Mus musculus GN=Eif5 PE=2 SV=1;>tr|Q3TQR3|Q3TQR3_MOUSE MCG118037 OS=Mus musculus GN=Eif5 PE=2 SV=1;>sp|P59325|IF5_
tr|Q3UJN2|Q3UJN2_MOUSE;tr|Q3U1C2|Q3U1C2_MOUSE;sp|P60122|RUVB1_MOUSE	>tr|Q3UJN2|Q3UJN2_MOUSE Putative uncharacterized protein OS=Mus musculus GN=Ruvbl1 PE=2 SV=1;>tr|Q3U1C2|Q3U1C2_MOUSE MCG130614 OS=Mus musculus GN=Ruvbl1 PE=2 SV=1;>sp|P60122|RUVB1_MOUSE RuvB-like 1 OS=Mus musculus GN=Ruvbl1 PE=1 SV=1
sp|P60335|PCBP1_MOUSE	>sp|P60335|PCBP1_MOUSE Poly(rC)-binding protein 1 OS=Mus musculus GN=Pcbp1 PE=1 SV=1
tr|Q4FZL1|Q4FZL1_MOUSE;tr|Q5F2A7|Q5F2A7_MOUSE;tr|Q3UXC2|Q3UXC2_MOUSE;tr|Q3TFG3|Q3TFG3_MOUSE;sp|P60843|IF4A1_MOUSE;tr|Q3TGK7|Q3TGK7_MOUSE;tr|Q3TLL6|Q3TLL6_MOUSE;tr|Q3TSJ4|Q3TSJ4_MOUSE;tr|Q78WR5|Q78WR5_MOUSE;tr|Q3U8I0|Q3U8I0_MOUSE	>tr|Q4FZL1|Q4FZL1_MOUSE Eif4a1 protein (Fragment) OS=Mus musculus GN=Eif4a1 PE=2 SV=1;>tr|Q5F2A7|Q5F2A7_MOUSE Putative uncharacterized protein OS=Mus musculus GN=Eif4a1 PE=2 SV=1;>tr|Q3UXC2|Q3UXC2_MOUSE Putative uncharacterized protein OS=Mus musculus GN=E
tr|D3Z3Z8|D3Z3Z8_MOUSE;tr|D3YYI3|D3YYI3_MOUSE;sp|P60898|RPB9_MOUSE	>tr|D3Z3Z8|D3Z3Z8_MOUSE DNA-directed RNA polymerase II subunit RPB9 (Fragment) OS=Mus musculus GN=Polr2i PE=1 SV=1;>tr|D3YYI3|D3YYI3_MOUSE DNA-directed RNA polymerase subunit OS=Mus musculus GN=Polr2i PE=1 SV=1;>sp|P60898|RPB9_MOUSE DNA-directed RNA polyme
sp|P61025|CKS1_MOUSE;tr|Q3UNC9|Q3UNC9_MOUSE;tr|V9GWZ0|V9GWZ0_MOUSE;tr|D3YXP1|D3YXP1_MOUSE;tr|Q9D108|Q9D108_MOUSE;tr|Q9D0L3|Q9D0L3_MOUSE	>sp|P61025|CKS1_MOUSE Cyclin-dependent kinases regulatory subunit 1 OS=Mus musculus GN=Cks1b PE=3 SV=1;>tr|Q3UNC9|Q3UNC9_MOUSE Cyclin-dependent kinases regulatory subunit OS=Mus musculus GN=Cks1brt PE=2 SV=1;>tr|V9GWZ0|V9GWZ0_MOUSE Cyclin-dependent kinases
tr|Q4FJL0|Q4FJL0_MOUSE;tr|Q3U621|Q3U621_MOUSE;sp|P61027|RAB10_MOUSE;tr|Q5SW86|Q5SW86_MOUSE;tr|Q5SW87|Q5SW87_MOUSE;tr|Q91YW0|Q91YW0_MOUSE;tr|Q8BKQ0|Q8BKQ0_MOUSE;tr|Q0PD66|Q0PD66_MOUSE;sp|Q9D1G1|RAB1B_MOUSE;tr|Q5SW88|Q5SW88_MOUSE;tr|Q0PD42|Q0PD42_MOUSE;sp|Q9DD03|RAB13_MOUSE;tr|Q3UB66|Q3UB66_MOUSE;tr|Q0PD67|Q0PD67_MOUSE;sp|P62821|RAB1A_MOUSE;tr|Q0PD50|Q0PD50_MOUSE;tr|Q0PD49|Q0PD49_MOUSE;sp|P61028|RA…	>tr|Q4FJL0|Q4FJL0_MOUSE RAB10, member RAS oncogene family OS=Mus musculus GN=Rab10 PE=2 SV=1;>tr|Q3U621|Q3U621_MOUSE Putative uncharacterized protein OS=Mus musculus GN=Rab10 PE=2 SV=1;>sp|P61027|RAB10_MOUSE Ras-related protein Rab-10 OS=Mus musculus GN=Ra
tr|Q5BLJ9|Q5BLJ9_MOUSE;sp|P61358|RL27_MOUSE;tr|Q9CSM4|Q9CSM4_MOUSE;tr|A2A4Q0|A2A4Q0_MOUSE	>tr|Q5BLJ9|Q5BLJ9_MOUSE 60S ribosomal protein L27 OS=Mus musculus GN=Rpl27 PE=2 SV=1;>sp|P61358|RL27_MOUSE 60S ribosomal protein L27 OS=Mus musculus GN=Rpl27 PE=1 SV=2;>tr|Q9CSM4|Q9CSM4_MOUSE 60S ribosomal protein L27 (Fragment) OS=Mus musculus PE=2 SV=1;>
tr|H7BWX9|H7BWX9_MOUSE;tr|D3Z794|D3Z794_MOUSE;sp|P61957|SUMO2_MOUSE;tr|G3UZX6|G3UZX6_MOUSE;tr|G3UZ60|G3UZ60_MOUSE;tr|G3UWI9|G3UWI9_MOUSE;tr|G3UWX9|G3UWX9_MOUSE;sp|Q9Z172-2|SUMO3_MOUSE;sp|Q9Z172|SUMO3_MOUSE;tr|G3UZA7|G3UZA7_MOUSE	>tr|H7BWX9|H7BWX9_MOUSE Small ubiquitin-related modifier 2 OS=Mus musculus GN=Sumo2 PE=1 SV=1;>tr|D3Z794|D3Z794_MOUSE Small ubiquitin-related modifier 2 OS=Mus musculus GN=Sumo2 PE=1 SV=1;>sp|P61957|SUMO2_MOUSE Small ubiquitin-related modifier 2 OS=Mus mus
sp|P61979-3|HNRPK_MOUSE;tr|B2M1R6|B2M1R6_MOUSE;tr|Q3TUA1|Q3TUA1_MOUSE;sp|P61979|HNRPK_MOUSE;tr|Q5FWJ5|Q5FWJ5_MOUSE;tr|Q3TL71|Q3TL71_MOUSE;sp|P61979-2|HNRPK_MOUSE;tr|Q3U9Q3|Q3U9Q3_MOUSE;tr|Q3U6X2|Q3U6X2_MOUSE;tr|Q3TJ38|Q3TJ38_MOUSE;tr|Q3TG17|Q3TG17_MOUSE;tr|H3BLL4|H3BLL4_MOUSE;tr|D3Z5X4|D3Z5X4_MOUSE;tr|D3YWG1|D3YWG1_MOUSE;tr|H3BKD0|H3BKD0_MOUSE;tr|H3BK96|H3BK96_MOUSE	>sp|P61979-3|HNRPK_MOUSE Isoform 3 of Heterogeneous nuclear ribonucleoprotein K OS=Mus musculus GN=Hnrnpk;>tr|B2M1R6|B2M1R6_MOUSE Heterogeneous nuclear ribonucleoprotein K OS=Mus musculus GN=Hnrnpk PE=1 SV=1;>tr|Q3TUA1|Q3TUA1_MOUSE Putative uncharacterized
tr|A8IP69|A8IP69_MOUSE;sp|P61982|1433G_MOUSE	>tr|A8IP69|A8IP69_MOUSE 14-3-3 protein gamma subtype OS=Mus musculus GN=Ywhag PE=2 SV=1;>sp|P61982|1433G_MOUSE 14-3-3 protein gamma OS=Mus musculus GN=Ywhag PE=1 SV=2
tr|Q542I9|Q542I9_MOUSE;sp|P62192|PRS4_MOUSE	>tr|Q542I9|Q542I9_MOUSE MCG122657 OS=Mus musculus GN=Psmc1 PE=2 SV=1;>sp|P62192|PRS4_MOUSE 26S protease regulatory subunit 4 OS=Mus musculus GN=Psmc1 PE=1 SV=1
tr|Q99KR1|Q99KR1_MOUSE;tr|Q8K1K2|Q8K1K2_MOUSE;sp|P62196|PRS8_MOUSE	>tr|Q99KR1|Q99KR1_MOUSE Psmc5 protein (Fragment) OS=Mus musculus GN=Psmc5 PE=2 SV=1;>tr|Q8K1K2|Q8K1K2_MOUSE 26S protease regulatory subunit 8 OS=Mus musculus GN=Psmc5 PE=1 SV=1;>sp|P62196|PRS8_MOUSE 26S protease regulatory subunit 8 OS=Mus musculus GN=Psmc
sp|P62204|CALM_MOUSE;tr|Q3UKW2|Q3UKW2_MOUSE;tr|Q3UZY7|Q3UZY7_MOUSE;sp|P20801|TNNC2_MOUSE	>sp|P62204|CALM_MOUSE Calmodulin OS=Mus musculus GN=Calm1 PE=1 SV=2;>tr|Q3UKW2|Q3UKW2_MOUSE Calmodulin OS=Mus musculus GN=Calm1 PE=1 SV=1;>tr|Q3UZY7|Q3UZY7_MOUSE Putative uncharacterized protein OS=Mus musculus GN=Tnnc2 PE=2 SV=1;>sp|P20801|TNNC2_MOUSE Tro
tr|Q3UJU6|Q3UJU6_MOUSE;tr|Q9CQW4|Q9CQW4_MOUSE;tr|Q3UA25|Q3UA25_MOUSE;tr|Q5M9L9|Q5M9L9_MOUSE;tr|Q497E9|Q497E9_MOUSE;sp|P62242|RS8_MOUSE;tr|Q9CRJ5|Q9CRJ5_MOUSE	>tr|Q3UJU6|Q3UJU6_MOUSE 40S ribosomal protein S8 (Fragment) OS=Mus musculus GN=Rps8 PE=2 SV=1;>tr|Q9CQW4|Q9CQW4_MOUSE 40S ribosomal protein S8 (Fragment) OS=Mus musculus GN=Rps8 PE=2 SV=1;>tr|Q3UA25|Q3UA25_MOUSE 40S ribosomal protein S8 (Fragment) OS=Mus m
tr|Q8BPH1|Q8BPH1_MOUSE;tr|Q5SS40|Q5SS40_MOUSE;sp|P62259|1433E_MOUSE;tr|D6REF3|D6REF3_MOUSE;tr|F6WA09|F6WA09_MOUSE	>tr|Q8BPH1|Q8BPH1_MOUSE Putative uncharacterized protein OS=Mus musculus GN=Ywhae PE=2 SV=1;>tr|Q5SS40|Q5SS40_MOUSE Tyrosine 3-monooxygenase/tryptophan 5-monooxygenase activation protein, epsilon polypeptide, isoform CRA_c OS=Mus musculus GN=Ywhae PE=2 SV=
tr|Q8QZS9|Q8QZS9_MOUSE;tr|Q14AQ1|Q14AQ1_MOUSE;sp|P62334|PRS10_MOUSE	>tr|Q8QZS9|Q8QZS9_MOUSE Psmc6 protein (Fragment) OS=Mus musculus GN=Psmc6 PE=2 SV=1;>tr|Q14AQ1|Q14AQ1_MOUSE Proteasome (Prosome, macropain) 26S subunit, ATPase, 6 OS=Mus musculus GN=Psmc6 PE=2 SV=1;>sp|P62334|PRS10_MOUSE 26S protease regulatory subunit 10B
tr|Q8BT09|Q8BT09_MOUSE;tr|Q5BLK1|Q5BLK1_MOUSE;tr|Q3TL53|Q3TL53_MOUSE;sp|P62754|RS6_MOUSE	>tr|Q8BT09|Q8BT09_MOUSE 40S ribosomal protein S6 OS=Mus musculus GN=Rps6 PE=2 SV=1;>tr|Q5BLK1|Q5BLK1_MOUSE 40S ribosomal protein S6 OS=Mus musculus GN=Rps6 PE=2 SV=1;>tr|Q3TL53|Q3TL53_MOUSE 40S ribosomal protein S6 OS=Mus musculus GN=Rps6 PE=2 SV=1;>sp|P62
sp|P62774|MTPN_MOUSE	>sp|P62774|MTPN_MOUSE Myotrophin OS=Mus musculus GN=Mtpn PE=1 SV=2
tr|B2RTM0|B2RTM0_MOUSE;sp|P62806|H4_MOUSE;tr|Q61667|Q61667_MOUSE	>tr|B2RTM0|B2RTM0_MOUSE Histone H4 OS=Mus musculus GN=Hist2h4 PE=2 SV=1;>sp|P62806|H4_MOUSE Histone H4 OS=Mus musculus GN=Hist1h4a PE=1 SV=2;>tr|Q61667|Q61667_MOUSE Histone H4 (Fragment) OS=Mus musculus PE=3 SV=1
tr|G3UYV7|G3UYV7_MOUSE;tr|Q059I1|Q059I1_MOUSE;sp|P62858|RS28_MOUSE;tr|J3QNN8|J3QNN8_MOUSE	>tr|G3UYV7|G3UYV7_MOUSE 40S ribosomal protein S28 (Fragment) OS=Mus musculus GN=Rps28 PE=1 SV=1;>tr|Q059I1|Q059I1_MOUSE MCG22987, isoform CRA_a OS=Mus musculus GN=Rps28 PE=2 SV=1;>sp|P62858|RS28_MOUSE 40S ribosomal protein S28 OS=Mus musculus GN=Rps28 PE=1
tr|Q3U1B1|Q3U1B1_MOUSE;tr|Q3TQ70|Q3TQ70_MOUSE;sp|P62874|GBB1_MOUSE;tr|H3BLF7|H3BLF7_MOUSE;tr|H3BKR2|H3BKR2_MOUSE;tr|D3YZX3|D3YZX3_MOUSE;tr|Q3U9V4|Q3U9V4_MOUSE;sp|P62880|GBB2_MOUSE;tr|E9QKR0|E9QKR0_MOUSE;tr|D3Z1T4|D3Z1T4_MOUSE;tr|D3Z1M1|D3Z1M1_MOUSE;tr|Q61621|Q61621_MOUSE	>tr|Q3U1B1|Q3U1B1_MOUSE Putative uncharacterized protein OS=Mus musculus GN=Gnb1 PE=2 SV=1;>tr|Q3TQ70|Q3TQ70_MOUSE Beta1 subnuit of GTP-binding protein OS=Mus musculus GN=Gnb1 PE=2 SV=1;>sp|P62874|GBB1_MOUSE Guanine nucleotide-binding protein G(I)/G(S)/G(T
tr|D3YV43|D3YV43_MOUSE;tr|Q9CZP6|Q9CZP6_MOUSE;tr|Q5YLW3|Q5YLW3_MOUSE;tr|Q3UCL7|Q3UCL7_MOUSE;sp|P62908|RS3_MOUSE;tr|Q9D0A2|Q9D0A2_MOUSE;tr|Q3UK56|Q3UK56_MOUSE	>tr|D3YV43|D3YV43_MOUSE 40S ribosomal protein S3 OS=Mus musculus GN=Rps3 PE=1 SV=1;>tr|Q9CZP6|Q9CZP6_MOUSE Putative uncharacterized protein OS=Mus musculus GN=Rps3 PE=2 SV=1;>tr|Q5YLW3|Q5YLW3_MOUSE Ribosomal protein S3 OS=Mus musculus GN=Rps3 PE=2 SV=1;>tr
tr|Q3UJS0|Q3UJS0_MOUSE;sp|P62918|RL8_MOUSE;tr|Q9Z237|Q9Z237_MOUSE;tr|Q3THC7|Q3THC7_MOUSE	>tr|Q3UJS0|Q3UJS0_MOUSE Putative uncharacterized protein OS=Mus musculus GN=Rpl8 PE=2 SV=1;>sp|P62918|RL8_MOUSE 60S ribosomal protein L8 OS=Mus musculus GN=Rpl8 PE=1 SV=2;>tr|Q9Z237|Q9Z237_MOUSE Ribosomal protein L8 (Fragment) OS=Mus musculus PE=4 SV=1;>tr
tr|Q60951|Q60951_MOUSE;tr|Q3UBT1|Q3UBT1_MOUSE;sp|P62960|YBOX1_MOUSE;tr|Q71V06|Q71V06_MOUSE;tr|Q810K5|Q810K5_MOUSE;tr|Q60950|Q60950_MOUSE	>tr|Q60951|Q60951_MOUSE MYB-1b OS=Mus musculus GN=Ybx1 PE=2 SV=1;>tr|Q3UBT1|Q3UBT1_MOUSE Y box protein 1 OS=Mus musculus GN=Ybx1 PE=2 SV=1;>sp|P62960|YBOX1_MOUSE Nuclease-sensitive element-binding protein 1 OS=Mus musculus GN=Ybx1 PE=1 SV=3;>tr|Q71V06|Q71V
tr|Q8CEH8|Q8CEH8_MOUSE;tr|Q5SX50|Q5SX50_MOUSE;sp|P62962|PROF1_MOUSE;tr|Q5SX49|Q5SX49_MOUSE;tr|Q3U7V7|Q3U7V7_MOUSE;CON__P02584	>tr|Q8CEH8|Q8CEH8_MOUSE Profilin OS=Mus musculus GN=Pfn1 PE=2 SV=1;>tr|Q5SX50|Q5SX50_MOUSE Profilin OS=Mus musculus GN=Pfn1 PE=2 SV=1;>sp|P62962|PROF1_MOUSE Profilin-1 OS=Mus musculus GN=Pfn1 PE=1 SV=2;>tr|Q5SX49|Q5SX49_MOUSE Profilin OS=Mus musculus GN=Pf
tr|F8WJG3|F8WJG3_MOUSE;sp|P62996|TRA2B_MOUSE;tr|Q5PR75|Q5PR75_MOUSE	>tr|F8WJG3|F8WJG3_MOUSE Transformer-2 protein homolog beta OS=Mus musculus GN=Tra2b PE=1 SV=1;>sp|P62996|TRA2B_MOUSE Transformer-2 protein homolog beta OS=Mus musculus GN=Tra2b PE=1 SV=1;>tr|Q5PR75|Q5PR75_MOUSE Sfrs10 protein OS=Mus musculus GN=Tra2b PE=2
tr|Q3UDS0|Q3UDS0_MOUSE;tr|Q3UBA6|Q3UBA6_MOUSE;tr|Q3TZJ3|Q3TZJ3_MOUSE;tr|Q3TEK2|Q3TEK2_MOUSE;sp|P63017|HSP7C_MOUSE;tr|Q3ULM1|Q3ULM1_MOUSE;tr|Q504P4|Q504P4_MOUSE;tr|Q3TH56|Q3TH56_MOUSE;tr|Q3U9L2|Q3U9L2_MOUSE;tr|Q3TF16|Q3TF16_MOUSE;tr|Q3TQ13|Q3TQ13_MOUSE;tr|Q3TRH3|Q3TRH3_MOUSE;tr|Q3TB63|Q3TB63_MOUSE;tr|Q3KQJ4|Q3KQJ4_MOUSE;tr|Q3TH04|Q3TH04_MOUSE	>tr|Q3UDS0|Q3UDS0_MOUSE Putative uncharacterized protein (Fragment) OS=Mus musculus GN=Hspa8 PE=2 SV=1;>tr|Q3UBA6|Q3UBA6_MOUSE Putative uncharacterized protein OS=Mus musculus GN=Hspa8 PE=2 SV=1;>tr|Q3TZJ3|Q3TZJ3_MOUSE Putative uncharacterized protein OS=M
sp|P63028|TCTP_MOUSE;tr|D3YU75|D3YU75_MOUSE	>sp|P63028|TCTP_MOUSE Translationally-controlled tumor protein OS=Mus musculus GN=Tpt1 PE=1 SV=1;>tr|D3YU75|D3YU75_MOUSE Translationally-controlled tumor protein OS=Mus musculus GN=Tpt1 PE=1 SV=1
sp|P63038|CH60_MOUSE	>sp|P63038|CH60_MOUSE 60 kDa heat shock protein, mitochondrial OS=Mus musculus GN=Hspd1 PE=1 SV=1
sp|P63101|1433Z_MOUSE	>sp|P63101|1433Z_MOUSE 14-3-3 protein zeta/delta OS=Mus musculus GN=Ywhaz PE=1 SV=1
tr|Q8C7C4|Q8C7C4_MOUSE;tr|Q8BNM0|Q8BNM0_MOUSE;tr|Q8BQ02|Q8BQ02_MOUSE;tr|Q6P202|Q6P202_MOUSE;tr|Q58EV5|Q58EV5_MOUSE;tr|Q497Z6|Q497Z6_MOUSE;tr|Q3UBK2|Q3UBK2_MOUSE;sp|P63158|HMGB1_MOUSE;tr|Q3UJK0|Q3UJK0_MOUSE	>tr|Q8C7C4|Q8C7C4_MOUSE Putative uncharacterized protein (Fragment) OS=Mus musculus PE=2 SV=1;>tr|Q8BNM0|Q8BNM0_MOUSE Putative uncharacterized protein (Fragment) OS=Mus musculus PE=2 SV=1;>tr|Q8BQ02|Q8BQ02_MOUSE Putative uncharacterized protein OS=Mus musc
tr|A0A0A0MQM0|A0A0A0MQM0_MOUSE;sp|P63242|IF5A1_MOUSE;tr|J3QPS8|J3QPS8_MOUSE	>tr|A0A0A0MQM0|A0A0A0MQM0_MOUSE Eukaryotic translation initiation factor 5A (Fragment) OS=Mus musculus GN=Eif5a PE=1 SV=1;>sp|P63242|IF5A1_MOUSE Eukaryotic translation initiation factor 5A-1 OS=Mus musculus GN=Eif5a PE=1 SV=2;>tr|J3QPS8|J3QPS8_MOUSE Eukary
tr|Q5M9L7|Q5M9L7_MOUSE;tr|Q3TK12|Q3TK12_MOUSE;sp|P63276|RS17_MOUSE;tr|Q8BT90|Q8BT90_MOUSE	>tr|Q5M9L7|Q5M9L7_MOUSE MCG15301, isoform CRA_a OS=Mus musculus GN=Rps17 PE=2 SV=1;>tr|Q3TK12|Q3TK12_MOUSE Putative uncharacterized protein OS=Mus musculus GN=Rps17 PE=2 SV=1;>sp|P63276|RS17_MOUSE 40S ribosomal protein S17 OS=Mus musculus GN=Rps17 PE=1 SV=
tr|Q6ZWZ6|Q6ZWZ6_MOUSE;sp|P63323|RS12_MOUSE	>tr|Q6ZWZ6|Q6ZWZ6_MOUSE 40S ribosomal protein S12 OS=Mus musculus GN=Rps12 PE=1 SV=1;>sp|P63323|RS12_MOUSE 40S ribosomal protein S12 OS=Mus musculus GN=Rps12 PE=1 SV=2
sp|P68040|GBLP_MOUSE	>sp|P68040|GBLP_MOUSE Guanine nucleotide-binding protein subunit beta-2-like 1 OS=Mus musculus GN=Gnb2l1 PE=1 SV=3
sp|P68254-2|1433T_MOUSE;tr|A3KML3|A3KML3_MOUSE;sp|P68254|1433T_MOUSE;tr|F6YY69|F6YY69_MOUSE;tr|F6VW30|F6VW30_MOUSE	>sp|P68254-2|1433T_MOUSE Isoform 2 of 14-3-3 protein theta OS=Mus musculus GN=Ywhaq;>tr|A3KML3|A3KML3_MOUSE MCG126220 OS=Mus musculus GN=Ywhaq PE=2 SV=1;>sp|P68254|1433T_MOUSE 14-3-3 protein theta OS=Mus musculus GN=Ywhaq PE=1 SV=1;>tr|F6YY69|F6YY69_MOUSE
sp|P68372|TBB4B_MOUSE;sp|Q9D6F9|TBB4A_MOUSE;tr|Q9CVR0|Q9CVR0_MOUSE;tr|Q9DCR1|Q9DCR1_MOUSE	>sp|P68372|TBB4B_MOUSE Tubulin beta-4B chain OS=Mus musculus GN=Tubb4b PE=1 SV=1;>sp|Q9D6F9|TBB4A_MOUSE Tubulin beta-4A chain OS=Mus musculus GN=Tubb4a PE=1 SV=3;>tr|Q9CVR0|Q9CVR0_MOUSE Putative uncharacterized protein (Fragment) OS=Mus musculus GN=Tubb4b
sp|P68510|1433F_MOUSE	>sp|P68510|1433F_MOUSE 14-3-3 protein eta OS=Mus musculus GN=Ywhah PE=1 SV=2
tr|Q3TFE8|Q3TFE8_MOUSE;tr|Q7TSZ6|Q7TSZ6_MOUSE;tr|Q3UHW8|Q3UHW8_MOUSE;sp|P70168|IMB1_MOUSE	>tr|Q3TFE8|Q3TFE8_MOUSE Putative uncharacterized protein OS=Mus musculus GN=Kpnb1 PE=2 SV=1;>tr|Q7TSZ6|Q7TSZ6_MOUSE Karyopherin (Importin) beta 1 OS=Mus musculus GN=Kpnb1 PE=2 SV=1;>tr|Q3UHW8|Q3UHW8_MOUSE Putative uncharacterized protein OS=Mus musculus GN
tr|Q684Q6|Q684Q6_MOUSE;tr|B7ZCL8|B7ZCL8_MOUSE;tr|A2AN84|A2AN84_MOUSE;tr|Q542P4|Q542P4_MOUSE;sp|P70290|EM55_MOUSE;tr|B7ZCM0|B7ZCM0_MOUSE;tr|Q3THA8|Q3THA8_MOUSE	>tr|Q684Q6|Q684Q6_MOUSE Membrane protein, palmitoylated (Fragment) OS=Mus musculus GN=Mpp1 PE=2 SV=1;>tr|B7ZCL8|B7ZCL8_MOUSE 55 kDa erythrocyte membrane protein OS=Mus musculus GN=Mpp1 PE=1 SV=1;>tr|A2AN84|A2AN84_MOUSE 55 kDa erythrocyte membrane protein O
tr|Q5EBQ2|Q5EBQ2_MOUSE;tr|Q3TGC5|Q3TGC5_MOUSE;sp|P70296|PEBP1_MOUSE;tr|D6RHS6|D6RHS6_MOUSE;tr|D3Z1V4|D3Z1V4_MOUSE	>tr|Q5EBQ2|Q5EBQ2_MOUSE MCG7941, isoform CRA_f OS=Mus musculus GN=Pebp1 PE=2 SV=1;>tr|Q3TGC5|Q3TGC5_MOUSE Putative uncharacterized protein OS=Mus musculus GN=Pebp1 PE=2 SV=1;>sp|P70296|PEBP1_MOUSE Phosphatidylethanolamine-binding protein 1 OS=Mus musculus
sp|P70333|HNRH2_MOUSE;tr|Q3UR26|Q3UR26_MOUSE	>sp|P70333|HNRH2_MOUSE Heterogeneous nuclear ribonucleoprotein H2 OS=Mus musculus GN=Hnrnph2 PE=1 SV=1;>tr|Q3UR26|Q3UR26_MOUSE Putative uncharacterized protein (Fragment) OS=Mus musculus GN=Hnrnph2 PE=2 SV=1
sp|P70349|HINT1_MOUSE;tr|B0R1E3|B0R1E3_MOUSE	>sp|P70349|HINT1_MOUSE Histidine triad nucleotide-binding protein 1 OS=Mus musculus GN=Hint1 PE=1 SV=3;>tr|B0R1E3|B0R1E3_MOUSE Histidine triad nucleotide-binding protein 1 OS=Mus musculus GN=Hint1 PE=1 SV=1
tr|Q8BTQ1|Q8BTQ1_MOUSE;tr|Q3TT05|Q3TT05_MOUSE;tr|Q8BW03|Q8BW03_MOUSE;tr|Q8BVF8|Q8BVF8_MOUSE;tr|Q8BM84|Q8BM84_MOUSE;tr|Q3UFF9|Q3UFF9_MOUSE;sp|P70372|ELAV1_MOUSE	>tr|Q8BTQ1|Q8BTQ1_MOUSE ELAV-like protein (Fragment) OS=Mus musculus GN=Elavl1 PE=2 SV=1;>tr|Q3TT05|Q3TT05_MOUSE ELAV-like protein (Fragment) OS=Mus musculus GN=Elavl1 PE=2 SV=1;>tr|Q8BW03|Q8BW03_MOUSE ELAV-like protein OS=Mus musculus GN=Elavl1 PE=2 SV=1;
tr|Q3TG37|Q3TG37_MOUSE;sp|P70441|NHRF1_MOUSE;tr|Q9R1A1|Q9R1A1_MOUSE	>tr|Q3TG37|Q3TG37_MOUSE Na(+)/H(+) exchange regulatory cofactor NHE-RF OS=Mus musculus GN=Slc9a3r1 PE=2 SV=1;>sp|P70441|NHRF1_MOUSE Na(+)/H(+) exchange regulatory cofactor NHE-RF1 OS=Mus musculus GN=Slc9a3r1 PE=1 SV=3;>tr|Q9R1A1|Q9R1A1_MOUSE Sodium-hydroge
tr|Q3UK68|Q3UK68_MOUSE;sp|Q60817|NACA_MOUSE;sp|P70670|NACAM_MOUSE	>tr|Q3UK68|Q3UK68_MOUSE Putative uncharacterized protein OS=Mus musculus GN=Naca PE=2 SV=1;>sp|Q60817|NACA_MOUSE Nascent polypeptide-associated complex subunit alpha OS=Mus musculus GN=Naca PE=1 SV=1;>sp|P70670|NACAM_MOUSE Nascent polypeptide-associated co
tr|Q3UDB1|Q3UDB1_MOUSE;tr|Q8C5Q5|Q8C5Q5_MOUSE;tr|Q3TIJ7|Q3TIJ7_MOUSE;tr|Q3THH8|Q3THH8_MOUSE;tr|Q3TET0|Q3TET0_MOUSE;sp|P80313|TCPH_MOUSE;tr|Q3TJN2|Q3TJN2_MOUSE;tr|Q3UIJ0|Q3UIJ0_MOUSE	>tr|Q3UDB1|Q3UDB1_MOUSE Putative uncharacterized protein (Fragment) OS=Mus musculus GN=Cct7 PE=2 SV=1;>tr|Q8C5Q5|Q8C5Q5_MOUSE Putative uncharacterized protein OS=Mus musculus GN=Cct7 PE=2 SV=1;>tr|Q3TIJ7|Q3TIJ7_MOUSE Chaperonin subunit 7 (Eta), isoform CRA
tr|Q542X7|Q542X7_MOUSE;sp|P80314|TCPB_MOUSE;tr|Q9JJD8|Q9JJD8_MOUSE	>tr|Q542X7|Q542X7_MOUSE Chaperonin subunit 2 (Beta), isoform CRA_a OS=Mus musculus GN=Cct2 PE=2 SV=1;>sp|P80314|TCPB_MOUSE T-complex protein 1 subunit beta OS=Mus musculus GN=Cct2 PE=1 SV=4;>tr|Q9JJD8|Q9JJD8_MOUSE Brain cDNA, clone MNCb-1272, similar to Mu
tr|G5E839|G5E839_MOUSE;tr|Q564F4|Q564F4_MOUSE;tr|Q3UJZ8|Q3UJZ8_MOUSE;tr|Q3TII0|Q3TII0_MOUSE;sp|P80315|TCPD_MOUSE	>tr|G5E839|G5E839_MOUSE T-complex protein 1 subunit delta OS=Mus musculus GN=Cct4 PE=1 SV=1;>tr|Q564F4|Q564F4_MOUSE T-complex protein 1 subunit delta OS=Mus musculus GN=Cct4 PE=2 SV=1;>tr|Q3UJZ8|Q3UJZ8_MOUSE T-complex protein 1 subunit delta OS=Mus musculu
sp|P80316|TCPE_MOUSE;tr|E0CZA1|E0CZA1_MOUSE	>sp|P80316|TCPE_MOUSE T-complex protein 1 subunit epsilon OS=Mus musculus GN=Cct5 PE=1 SV=1;>tr|E0CZA1|E0CZA1_MOUSE T-complex protein 1 subunit epsilon (Fragment) OS=Mus musculus GN=Cct5 PE=1 SV=1
tr|Q8VEI1|Q8VEI1_MOUSE;tr|Q52KG9|Q52KG9_MOUSE;tr|Q3TW97|Q3TW97_MOUSE;tr|Q3TIX8|Q3TIX8_MOUSE;tr|Q3TI62|Q3TI62_MOUSE;tr|Q3TI05|Q3TI05_MOUSE;sp|P80317|TCPZ_MOUSE;tr|E9QPA6|E9QPA6_MOUSE	>tr|Q8VEI1|Q8VEI1_MOUSE Cct6a protein OS=Mus musculus GN=Cct6a PE=2 SV=1;>tr|Q52KG9|Q52KG9_MOUSE Chaperonin containing Tcp1, subunit 6a (Zeta) OS=Mus musculus GN=Cct6a PE=2 SV=1;>tr|Q3TW97|Q3TW97_MOUSE Putative uncharacterized protein OS=Mus musculus GN=Cc
tr|Q3U4U6|Q3U4U6_MOUSE;sp|P80318|TCPG_MOUSE;tr|Q3UJP4|Q3UJP4_MOUSE;tr|E9Q133|E9Q133_MOUSE;tr|Q3U0I3|Q3U0I3_MOUSE;tr|Q3TBM6|Q3TBM6_MOUSE	>tr|Q3U4U6|Q3U4U6_MOUSE T-complex protein 1 subunit gamma OS=Mus musculus GN=Cct3 PE=2 SV=1;>sp|P80318|TCPG_MOUSE T-complex protein 1 subunit gamma OS=Mus musculus GN=Cct3 PE=1 SV=1;>tr|Q3UJP4|Q3UJP4_MOUSE T-complex protein 1 subunit gamma OS=Mus musculus
tr|A0A087WQE6|A0A087WQE6_MOUSE;sp|P83940|ELOC_MOUSE;tr|A0A087WNT1|A0A087WNT1_MOUSE;tr|A0A087WPE4|A0A087WPE4_MOUSE	>tr|A0A087WQE6|A0A087WQE6_MOUSE Transcription elongation factor B polypeptide 1 (Fragment) OS=Mus musculus GN=Tceb1 PE=1 SV=1;>sp|P83940|ELOC_MOUSE Transcription elongation factor B polypeptide 1 OS=Mus musculus GN=Tceb1 PE=1 SV=1;>tr|A0A087WNT1|A0A087WNT1
tr|Q3U781|Q3U781_MOUSE;sp|P84104-2|SRSF3_MOUSE;tr|Q9D6W4|Q9D6W4_MOUSE;sp|P84104|SRSF3_MOUSE;tr|A2A4X6|A2A4X6_MOUSE	>tr|Q3U781|Q3U781_MOUSE MCG21131, isoform CRA_a OS=Mus musculus GN=Srsf3 PE=1 SV=1;>sp|P84104-2|SRSF3_MOUSE Isoform Short of Serine/arginine-rich splicing factor 3 OS=Mus musculus GN=Srsf3;>tr|Q9D6W4|Q9D6W4_MOUSE Putative uncharacterized protein OS=Mus mus
tr|Q3ULG5|Q3ULG5_MOUSE;tr|Q542I2|Q542I2_MOUSE;tr|Q3UC10|Q3UC10_MOUSE;sp|P97311|MCM6_MOUSE;tr|Q8C5L1|Q8C5L1_MOUSE	>tr|Q3ULG5|Q3ULG5_MOUSE DNA helicase OS=Mus musculus GN=Mcm6 PE=1 SV=1;>tr|Q542I2|Q542I2_MOUSE DNA helicase OS=Mus musculus GN=Mcm6 PE=2 SV=1;>tr|Q3UC10|Q3UC10_MOUSE DNA helicase OS=Mus musculus GN=Mcm6 PE=2 SV=1;>sp|P97311|MCM6_MOUSE DNA replication licen
tr|Q6QMT3|Q6QMT3_MOUSE;tr|Q9D1M8|Q9D1M8_MOUSE;tr|Q71V27|Q71V27_MOUSE;sp|P97314|CSRP2_MOUSE	>tr|Q6QMT3|Q6QMT3_MOUSE CSRP2 (Fragment) OS=Mus musculus PE=4 SV=1;>tr|Q9D1M8|Q9D1M8_MOUSE Putative uncharacterized protein OS=Mus musculus GN=Csrp2 PE=2 SV=1;>tr|Q71V27|Q71V27_MOUSE Smooth muscle LIM protein OS=Mus musculus GN=Csrp2 PE=2 SV=1;>sp|P97314|C
tr|Q4FJX4|Q4FJX4_MOUSE;sp|P97315|CSRP1_MOUSE	>tr|Q4FJX4|Q4FJX4_MOUSE Csrp1 protein OS=Mus musculus GN=Csrp1 PE=2 SV=1;>sp|P97315|CSRP1_MOUSE Cysteine and glycine-rich protein 1 OS=Mus musculus GN=Csrp1 PE=1 SV=3
tr|Q9D1S3|Q9D1S3_MOUSE;tr|Q564F3|Q564F3_MOUSE;tr|Q3UJU5|Q3UJU5_MOUSE;tr|Q3UAC2|Q3UAC2_MOUSE;tr|Q3U5P8|Q3U5P8_MOUSE;sp|P97351|RS3A_MOUSE	>tr|Q9D1S3|Q9D1S3_MOUSE 40S ribosomal protein S3a OS=Mus musculus GN=Rps3a1 PE=2 SV=1;>tr|Q564F3|Q564F3_MOUSE 40S ribosomal protein S3a OS=Mus musculus GN=Rps3a1 PE=2 SV=1;>tr|Q3UJU5|Q3UJU5_MOUSE 40S ribosomal protein S3a OS=Mus musculus GN=Rps3a1 PE=2 SV=
tr|S4R1F2|S4R1F2_MOUSE;tr|Q8BSL2|Q8BSL2_MOUSE;tr|D3Z0S1|D3Z0S1_MOUSE;tr|Q7TMN7|Q7TMN7_MOUSE;sp|P97429|ANXA4_MOUSE;tr|Q9R0V2|Q9R0V2_MOUSE;tr|F7ANV6|F7ANV6_MOUSE	>tr|S4R1F2|S4R1F2_MOUSE Annexin OS=Mus musculus GN=Anxa4 PE=1 SV=1;>tr|Q8BSL2|Q8BSL2_MOUSE Annexin OS=Mus musculus GN=Anxa4 PE=2 SV=1;>tr|D3Z0S1|D3Z0S1_MOUSE Annexin (Fragment) OS=Mus musculus GN=Anxa4 PE=1 SV=1;>tr|Q7TMN7|Q7TMN7_MOUSE Annexin OS=Mus muscu
sp|P97447|FHL1_MOUSE;tr|A2AEX8|A2AEX8_MOUSE;tr|A2AEX6|A2AEX6_MOUSE;sp|P97447-2|FHL1_MOUSE;tr|A2AEX7|A2AEX7_MOUSE;tr|A2AEY1|A2AEY1_MOUSE;tr|A2AEY2|A2AEY2_MOUSE	>sp|P97447|FHL1_MOUSE Four and a half LIM domains protein 1 OS=Mus musculus GN=Fhl1 PE=1 SV=3;>tr|A2AEX8|A2AEX8_MOUSE Four and a half LIM domains 1, isoform CRA_b OS=Mus musculus GN=Fhl1 PE=1 SV=1;>tr|A2AEX6|A2AEX6_MOUSE Four and a half LIM domains protein
sp|P97496-2|SMRC1_MOUSE;tr|Q3UNN4|Q3UNN4_MOUSE;tr|Q3UPK0|Q3UPK0_MOUSE;tr|Q3UMX0|Q3UMX0_MOUSE;sp|P97496|SMRC1_MOUSE	>sp|P97496-2|SMRC1_MOUSE Isoform 2 of SWI/SNF complex subunit SMARCC1 OS=Mus musculus GN=Smarcc1;>tr|Q3UNN4|Q3UNN4_MOUSE SWI/SNF complex subunit SMARCC1 OS=Mus musculus GN=Smarcc1 PE=1 SV=1;>tr|Q3UPK0|Q3UPK0_MOUSE Putative uncharacterized protein OS=Mus mu
tr|Q9DB22|Q9DB22_MOUSE;tr|Q99M46|Q99M46_MOUSE;sp|P97760|RPB3_MOUSE;tr|Q3UUX3|Q3UUX3_MOUSE	>tr|Q9DB22|Q9DB22_MOUSE Putative uncharacterized protein OS=Mus musculus PE=2 SV=1;>tr|Q99M46|Q99M46_MOUSE DNA-directed RNA polymerase II subunit RPB3 OS=Mus musculus GN=Polr2c PE=1 SV=1;>sp|P97760|RPB3_MOUSE DNA-directed RNA polymerase II subunit RPB3 OS=
sp|P97807-2|FUMH_MOUSE;sp|P97807|FUMH_MOUSE	>sp|P97807-2|FUMH_MOUSE Isoform Cytoplasmic of Fumarate hydratase, mitochondrial OS=Mus musculus GN=Fh;>sp|P97807|FUMH_MOUSE Fumarate hydratase, mitochondrial OS=Mus musculus GN=Fh PE=1 SV=3
tr|E9Q5H2|E9Q5H2_MOUSE;tr|E9PZF5|E9PZF5_MOUSE;sp|P97822-2|AN32E_MOUSE;tr|Q3TX26|Q3TX26_MOUSE;sp|P97822|AN32E_MOUSE	>tr|E9Q5H2|E9Q5H2_MOUSE Acidic leucine-rich nuclear phosphoprotein 32 family member E (Fragment) OS=Mus musculus GN=Anp32e PE=1 SV=1;>tr|E9PZF5|E9PZF5_MOUSE Acidic leucine-rich nuclear phosphoprotein 32 family member E (Fragment) OS=Mus musculus GN=Anp32e
sp|P97855|G3BP1_MOUSE;tr|Q3UR88|Q3UR88_MOUSE;tr|Q571F9|Q571F9_MOUSE	>sp|P97855|G3BP1_MOUSE Ras GTPase-activating protein-binding protein 1 OS=Mus musculus GN=G3bp1 PE=1 SV=1;>tr|Q3UR88|Q3UR88_MOUSE Putative uncharacterized protein OS=Mus musculus GN=G3bp1 PE=2 SV=1;>tr|Q571F9|Q571F9_MOUSE MKIAA4115 protein (Fragment) OS=Mu
sp|P97927|LAMA4_MOUSE;tr|Q3ULY0|Q3ULY0_MOUSE;tr|Q8BSJ0|Q8BSJ0_MOUSE	>sp|P97927|LAMA4_MOUSE Laminin subunit alpha-4 OS=Mus musculus GN=Lama4 PE=1 SV=2;>tr|Q3ULY0|Q3ULY0_MOUSE Putative uncharacterized protein (Fragment) OS=Mus musculus GN=Lama4 PE=2 SV=1;>tr|Q8BSJ0|Q8BSJ0_MOUSE Putative uncharacterized protein (Fragment) OS=
tr|Q9DCE6|Q9DCE6_MOUSE;tr|E0CXT5|E0CXT5_MOUSE;tr|Q3TRI2|Q3TRI2_MOUSE;tr|E9PX84|E9PX84_MOUSE;tr|Q3TRE6|Q3TRE6_MOUSE;tr|Q3TN55|Q3TN55_MOUSE;tr|Q3TMQ2|Q3TMQ2_MOUSE;sp|P98078-3|DAB2_MOUSE;tr|E9QL31|E9QL31_MOUSE;sp|P98078-2|DAB2_MOUSE;sp|P98078|DAB2_MOUSE;tr|E0CZ53|E0CZ53_MOUSE	>tr|Q9DCE6|Q9DCE6_MOUSE Disabled homolog 2 OS=Mus musculus GN=Dab2 PE=1 SV=1;>tr|E0CXT5|E0CXT5_MOUSE Disabled homolog 2 OS=Mus musculus GN=Dab2 PE=1 SV=1;>tr|Q3TRI2|Q3TRI2_MOUSE Putative uncharacterized protein OS=Mus musculus GN=Dab2 PE=2 SV=1;>tr|E9PX84|
sp|P99024|TBB5_MOUSE	>sp|P99024|TBB5_MOUSE Tubulin beta-5 chain OS=Mus musculus GN=Tubb5 PE=1 SV=1
sp|P99026|PSB4_MOUSE	>sp|P99026|PSB4_MOUSE Proteasome subunit beta type-4 OS=Mus musculus GN=Psmb4 PE=1 SV=1
sp|P99027|RLA2_MOUSE	>sp|P99027|RLA2_MOUSE 60S acidic ribosomal protein P2 OS=Mus musculus GN=Rplp2 PE=1 SV=3
tr|Q3V2G1|Q3V2G1_MOUSE;sp|Q00623|APOA1_MOUSE;tr|Q58EV2|Q58EV2_MOUSE	>tr|Q3V2G1|Q3V2G1_MOUSE Putative uncharacterized protein OS=Mus musculus GN=Apoa1 PE=2 SV=1;>sp|Q00623|APOA1_MOUSE Apolipoprotein A-I OS=Mus musculus GN=Apoa1 PE=1 SV=2;>tr|Q58EV2|Q58EV2_MOUSE Apoa1 protein OS=Mus musculus GN=Apoa1 PE=2 SV=1
sp|Q00PI9|HNRL2_MOUSE	>sp|Q00PI9|HNRL2_MOUSE Heterogeneous nuclear ribonucleoprotein U-like protein 2 OS=Mus musculus GN=Hnrnpul2 PE=1 SV=2
tr|Q62347|Q62347_MOUSE;tr|Q8VDJ8|Q8VDJ8_MOUSE;tr|Q543W0|Q543W0_MOUSE;sp|Q01147-2|CREB1_MOUSE;tr|Q547S9|Q547S9_MOUSE;sp|Q01147|CREB1_MOUSE;tr|D3Z7P7|D3Z7P7_MOUSE;tr|D3Z326|D3Z326_MOUSE;tr|Q78Z98|Q78Z98_MOUSE;tr|F6VJ22|F6VJ22_MOUSE;tr|D3Z6A5|D3Z6A5_MOUSE;sp|P27699-11|CREM_MOUSE;tr|F6QWT6|F6QWT6_MOUSE;tr|F6U9F5|F6U9F5_MOUSE;sp|P27699-10|CREM_MOUSE;sp|P27699-2|CREM_MOUSE;tr|P70300|P70300_MOUSE;tr|Q9C…	>tr|Q62347|Q62347_MOUSE Cyclic AMP-responsive element-binding protein 1 OS=Mus musculus GN=Creb1 PE=1 SV=1;>tr|Q8VDJ8|Q8VDJ8_MOUSE cAMP responsive element binding protein 1 OS=Mus musculus GN=Creb1 PE=2 SV=1;>tr|Q543W0|Q543W0_MOUSE cAMP responsive element
tr|Q3TP88|Q3TP88_MOUSE;tr|Q3TUE2|Q3TUE2_MOUSE;tr|Q3TX57|Q3TX57_MOUSE;tr|Q3TU64|Q3TU64_MOUSE;sp|Q01149|CO1A2_MOUSE;tr|Q91VL4|Q91VL4_MOUSE	>tr|Q3TP88|Q3TP88_MOUSE Putative uncharacterized protein (Fragment) OS=Mus musculus GN=Col1a2 PE=2 SV=1;>tr|Q3TUE2|Q3TUE2_MOUSE Putative uncharacterized protein (Fragment) OS=Mus musculus GN=Col1a2 PE=2 SV=1;>tr|Q3TX57|Q3TX57_MOUSE Procollagen, type I, alp
tr|B0LAA8|B0LAA8_MOUSE;tr|Q5NC82|Q5NC82_MOUSE;sp|Q01768|NDKB_MOUSE;tr|E9PZF0|E9PZF0_MOUSE;tr|Q5NC80|Q5NC80_MOUSE;tr|Q5NC81|Q5NC81_MOUSE;sp|P15532|NDKA_MOUSE;tr|Q8R4B4|Q8R4B4_MOUSE	>tr|B0LAA8|B0LAA8_MOUSE Nucleoside diphosphate kinase (Fragment) OS=Mus musculus GN=Nme2 PE=2 SV=1;>tr|Q5NC82|Q5NC82_MOUSE Nucleoside diphosphate kinase OS=Mus musculus GN=Nme2 PE=2 SV=1;>sp|Q01768|NDKB_MOUSE Nucleoside diphosphate kinase B OS=Mus musculus
sp|Q01853|TERA_MOUSE;tr|Q8BNF8|Q8BNF8_MOUSE	>sp|Q01853|TERA_MOUSE Transitional endoplasmic reticulum ATPase OS=Mus musculus GN=Vcp PE=1 SV=4;>tr|Q8BNF8|Q8BNF8_MOUSE Putative uncharacterized protein OS=Mus musculus GN=Vcp PE=2 SV=1
tr|B9EHN0|B9EHN0_MOUSE;sp|Q02053|UBA1_MOUSE	>tr|B9EHN0|B9EHN0_MOUSE Ubiquitin-activating enzyme E1, Chr X OS=Mus musculus GN=Uba1 PE=2 SV=1;>sp|Q02053|UBA1_MOUSE Ubiquitin-like modifier-activating enzyme 1 OS=Mus musculus GN=Uba1 PE=1 SV=1
tr|B2RQQ1|B2RQQ1_MOUSE;sp|Q02566|MYH6_MOUSE;tr|Q2TAW4|Q2TAW4_MOUSE	>tr|B2RQQ1|B2RQQ1_MOUSE MCG133649, isoform CRA_a OS=Mus musculus GN=Myh6 PE=2 SV=1;>sp|Q02566|MYH6_MOUSE Myosin-6 OS=Mus musculus GN=Myh6 PE=1 SV=2;>tr|Q2TAW4|Q2TAW4_MOUSE Myosin, heavy polypeptide 6, cardiac muscle, alpha OS=Mus musculus GN=Myh6 PE=2 SV=1
sp|Q02788|CO6A2_MOUSE;tr|D3Z7D5|D3Z7D5_MOUSE	>sp|Q02788|CO6A2_MOUSE Collagen alpha-2(VI) chain OS=Mus musculus GN=Col6a2 PE=1 SV=3;>tr|D3Z7D5|D3Z7D5_MOUSE Collagen alpha-2(VI) chain OS=Mus musculus GN=Col6a2 PE=1 SV=1
sp|Q02819|NUCB1_MOUSE;tr|Q8BRD3|Q8BRD3_MOUSE;tr|Q3TCI1|Q3TCI1_MOUSE;tr|D3Z7D7|D3Z7D7_MOUSE;tr|H3BK79|H3BK79_MOUSE	>sp|Q02819|NUCB1_MOUSE Nucleobindin-1 OS=Mus musculus GN=Nucb1 PE=1 SV=2;>tr|Q8BRD3|Q8BRD3_MOUSE Putative uncharacterized protein OS=Mus musculus GN=Nucb1 PE=2 SV=1;>tr|Q3TCI1|Q3TCI1_MOUSE Putative uncharacterized protein (Fragment) OS=Mus musculus GN=Nucb
sp|Q03265|ATPA_MOUSE;tr|D3Z6F5|D3Z6F5_MOUSE	>sp|Q03265|ATPA_MOUSE ATP synthase subunit alpha, mitochondrial OS=Mus musculus GN=Atp5a1 PE=1 SV=1;>tr|D3Z6F5|D3Z6F5_MOUSE ATP synthase subunit alpha OS=Mus musculus GN=Atp5a1 PE=1 SV=1
sp|Q04857|CO6A1_MOUSE;tr|Q99LW4|Q99LW4_MOUSE	>sp|Q04857|CO6A1_MOUSE Collagen alpha-1(VI) chain OS=Mus musculus GN=Col6a1 PE=1 SV=1;>tr|Q99LW4|Q99LW4_MOUSE Col6a1 protein (Fragment) OS=Mus musculus GN=Col6a1 PE=2 SV=1
sp|Q05186|RCN1_MOUSE	>sp|Q05186|RCN1_MOUSE Reticulocalbin-1 OS=Mus musculus GN=Rcn1 PE=1 SV=1
tr|Q3TLH6|Q3TLH6_MOUSE;tr|Q497I3|Q497I3_MOUSE;sp|Q05816|FABP5_MOUSE	>tr|Q3TLH6|Q3TLH6_MOUSE Putative uncharacterized protein OS=Mus musculus GN=Fabp5 PE=2 SV=1;>tr|Q497I3|Q497I3_MOUSE Fatty acid binding protein 5, epidermal OS=Mus musculus GN=Fabp5 PE=2 SV=1;>sp|Q05816|FABP5_MOUSE Fatty acid-binding protein, epidermal OS=M
tr|Q549A5|Q549A5_MOUSE;sp|Q06890|CLUS_MOUSE;tr|Q3V245|Q3V245_MOUSE;tr|E9Q9B8|E9Q9B8_MOUSE;tr|E9Q2G2|E9Q2G2_MOUSE;tr|E9PUU2|E9PUU2_MOUSE;tr|E9PXG5|E9PXG5_MOUSE;tr|E9Q8Y5|E9Q8Y5_MOUSE;tr|Q9JK98|Q9JK98_MOUSE	>tr|Q549A5|Q549A5_MOUSE Clusterin OS=Mus musculus GN=Clu PE=2 SV=1;>sp|Q06890|CLUS_MOUSE Clusterin OS=Mus musculus GN=Clu PE=1 SV=1;>tr|Q3V245|Q3V245_MOUSE Putative uncharacterized protein (Fragment) OS=Mus musculus GN=Clu PE=2 SV=1;>tr|E9Q9B8|E9Q9B8_MOUSE
tr|B9EKB8|B9EKB8_MOUSE;tr|B7ZWC4|B7ZWC4_MOUSE;sp|Q07113|MPRI_MOUSE	>tr|B9EKB8|B9EKB8_MOUSE Insulin-like growth factor 2 receptor OS=Mus musculus GN=Igf2r PE=2 SV=1;>tr|B7ZWC4|B7ZWC4_MOUSE Insulin-like growth factor 2 receptor OS=Mus musculus GN=Igf2r PE=2 SV=1;>sp|Q07113|MPRI_MOUSE Cation-independent mannose-6-phosphate r
tr|Q6ZWQ9|Q6ZWQ9_MOUSE;sp|Q3THE2|ML12B_MOUSE;tr|Q9D6E6|Q9D6E6_MOUSE;tr|Q9CXD2|Q9CXD2_MOUSE;tr|Q922W7|Q922W7_MOUSE	>tr|Q6ZWQ9|Q6ZWQ9_MOUSE MCG5400 OS=Mus musculus GN=Myl12a PE=1 SV=1;>sp|Q3THE2|ML12B_MOUSE Myosin regulatory light chain 12B OS=Mus musculus GN=Myl12b PE=1 SV=2;>tr|Q9D6E6|Q9D6E6_MOUSE Putative uncharacterized protein OS=Mus musculus GN=Myl12a PE=2 SV=1;>t
tr|A4FUJ5|A4FUJ5_MOUSE;tr|B2RTE5|B2RTE5_MOUSE;sp|Q3TMW1|C102A_MOUSE	>tr|A4FUJ5|A4FUJ5_MOUSE Ccdc102a protein (Fragment) OS=Mus musculus GN=Ccdc102a PE=2 SV=1;>tr|B2RTE5|B2RTE5_MOUSE Coiled-coil domain containing 102A OS=Mus musculus GN=Ccdc102a PE=2 SV=1;>sp|Q3TMW1|C102A_MOUSE Coiled-coil domain-containing protein 102A OS=
sp|Q3TWW8|SRSF6_MOUSE;tr|Q8BKL0|Q8BKL0_MOUSE	>sp|Q3TWW8|SRSF6_MOUSE Serine/arginine-rich splicing factor 6 OS=Mus musculus GN=Srsf6 PE=1 SV=1;>tr|Q8BKL0|Q8BKL0_MOUSE Putative uncharacterized protein OS=Mus musculus GN=Srsf6 PE=2 SV=1
sp|Q3U0V1|FUBP2_MOUSE	>sp|Q3U0V1|FUBP2_MOUSE Far upstream element-binding protein 2 OS=Mus musculus GN=Khsrp PE=1 SV=2
sp|Q3UEB3-3|PUF60_MOUSE;sp|Q3UEB3-2|PUF60_MOUSE;sp|Q3UEB3|PUF60_MOUSE;tr|Q0VDY2|Q0VDY2_MOUSE	>sp|Q3UEB3-3|PUF60_MOUSE Isoform 3 of Poly(U)-binding-splicing factor PUF60 OS=Mus musculus GN=Puf60;>sp|Q3UEB3-2|PUF60_MOUSE Isoform 2 of Poly(U)-binding-splicing factor PUF60 OS=Mus musculus GN=Puf60;>sp|Q3UEB3|PUF60_MOUSE Poly(U)-binding-splicing factor
tr|Q2YDW1|Q2YDW1_MOUSE;sp|Q3UGC7|EI3JA_MOUSE;sp|Q66JS6|EI3JB_MOUSE	>tr|Q2YDW1|Q2YDW1_MOUSE Eif3j protein (Fragment) OS=Mus musculus GN=Eif3j PE=2 SV=1;>sp|Q3UGC7|EI3JA_MOUSE Eukaryotic translation initiation factor 3 subunit J-A OS=Mus musculus GN=Eif3j1 PE=2 SV=1;>sp|Q66JS6|EI3JB_MOUSE Eukaryotic translation initiation f
sp|Q3UGS4|F195B_MOUSE	>sp|Q3UGS4|F195B_MOUSE Protein FAM195B OS=Mus musculus GN=Fam195b PE=1 SV=1
sp|Q3UM45|PP1R7_MOUSE	>sp|Q3UM45|PP1R7_MOUSE Protein phosphatase 1 regulatory subunit 7 OS=Mus musculus GN=Ppp1r7 PE=1 SV=2
sp|Q3UTJ2-2|SRBS2_MOUSE;tr|D3Z080|D3Z080_MOUSE;sp|Q3UTJ2-5|SRBS2_MOUSE;sp|Q3UTJ2-3|SRBS2_MOUSE;tr|B2RXQ9|B2RXQ9_MOUSE;tr|E9Q0B0|E9Q0B0_MOUSE;tr|B7ZWM6|B7ZWM6_MOUSE;tr|B9EKP8|B9EKP8_MOUSE;sp|Q3UTJ2-4|SRBS2_MOUSE;sp|Q3UTJ2|SRBS2_MOUSE;tr|Z4YJR7|Z4YJR7_MOUSE	>sp|Q3UTJ2-2|SRBS2_MOUSE Isoform 2 of Sorbin and SH3 domain-containing protein 2 OS=Mus musculus GN=Sorbs2;>tr|D3Z080|D3Z080_MOUSE Sorbin and SH3 domain-containing protein 2 OS=Mus musculus GN=Sorbs2 PE=1 SV=1;>sp|Q3UTJ2-5|SRBS2_MOUSE Isoform 5 of Sorbin a
sp|Q3V1T4-3|P3H1_MOUSE;sp|Q3V1T4|P3H1_MOUSE;tr|A6PW84|A6PW84_MOUSE;tr|A2A7Q5|A2A7Q5_MOUSE;sp|Q3V1T4-2|P3H1_MOUSE	>sp|Q3V1T4-3|P3H1_MOUSE Isoform 3 of Prolyl 3-hydroxylase 1 OS=Mus musculus GN=P3h1;>sp|Q3V1T4|P3H1_MOUSE Prolyl 3-hydroxylase 1 OS=Mus musculus GN=P3h1 PE=1 SV=2;>tr|A6PW84|A6PW84_MOUSE Prolyl 3-hydroxylase 1 OS=Mus musculus GN=P3h1 PE=1 SV=1;>tr|A2A7Q5|A
tr|E9QMV2|E9QMV2_MOUSE;tr|C6EQJ5|C6EQJ5_MOUSE;sp|Q4KML4|ABRAL_MOUSE	>tr|E9QMV2|E9QMV2_MOUSE Costars family protein ABRACL OS=Mus musculus GN=Abracl PE=1 SV=1;>tr|C6EQJ5|C6EQJ5_MOUSE ASL1/3110003A17Rik fusion protein OS=Mus musculus PE=2 SV=1;>sp|Q4KML4|ABRAL_MOUSE Costars family protein ABRACL OS=Mus musculus GN=Abracl PE=
tr|A0A087WNP6|A0A087WNP6_MOUSE;sp|Q4VAA2-2|CDV3_MOUSE;sp|Q4VAA2|CDV3_MOUSE	>tr|A0A087WNP6|A0A087WNP6_MOUSE Protein CDV3 OS=Mus musculus GN=Cdv3 PE=1 SV=1;>sp|Q4VAA2-2|CDV3_MOUSE Isoform 2 of Protein CDV3 OS=Mus musculus GN=Cdv3;>sp|Q4VAA2|CDV3_MOUSE Protein CDV3 OS=Mus musculus GN=Cdv3 PE=1 SV=2
sp|Q501J6|DDX17_MOUSE;tr|Q3U741|Q3U741_MOUSE;sp|Q501J6-2|DDX17_MOUSE;tr|Q3TU25|Q3TU25_MOUSE	>sp|Q501J6|DDX17_MOUSE Probable ATP-dependent RNA helicase DDX17 OS=Mus musculus GN=Ddx17 PE=1 SV=1;>tr|Q3U741|Q3U741_MOUSE DEAD (Asp-Glu-Ala-Asp) box polypeptide 17, isoform CRA_a OS=Mus musculus GN=Ddx17 PE=1 SV=1;>sp|Q501J6-2|DDX17_MOUSE Isoform 2 of Pr
tr|B1AX98|B1AX98_MOUSE;sp|Q505F5|LRC47_MOUSE;tr|E9PV22|E9PV22_MOUSE	>tr|B1AX98|B1AX98_MOUSE Leucine rich repeat containing 47 OS=Mus musculus GN=Lrrc47 PE=2 SV=1;>sp|Q505F5|LRC47_MOUSE Leucine-rich repeat-containing protein 47 OS=Mus musculus GN=Lrrc47 PE=1 SV=1;>tr|E9PV22|E9PV22_MOUSE Leucine-rich repeat-containing protei
sp|Q569Z6|TR150_MOUSE;tr|Q8BZN7|Q8BZN7_MOUSE;tr|Q8BV76|Q8BV76_MOUSE	>sp|Q569Z6|TR150_MOUSE Thyroid hormone receptor-associated protein 3 OS=Mus musculus GN=Thrap3 PE=1 SV=1;>tr|Q8BZN7|Q8BZN7_MOUSE Thyroid hormone receptor-associated protein 3 OS=Mus musculus GN=Thrap3 PE=1 SV=1;>tr|Q8BV76|Q8BV76_MOUSE Putative uncharacteri
sp|Q5SUF2|LC7L3_MOUSE;sp|Q5SUF2-3|LC7L3_MOUSE;sp|Q5SUF2-2|LC7L3_MOUSE	>sp|Q5SUF2|LC7L3_MOUSE Luc7-like protein 3 OS=Mus musculus GN=Luc7l3 PE=1 SV=1;>sp|Q5SUF2-3|LC7L3_MOUSE Isoform 3 of Luc7-like protein 3 OS=Mus musculus GN=Luc7l3;>sp|Q5SUF2-2|LC7L3_MOUSE Isoform 2 of Luc7-like protein 3 OS=Mus musculus GN=Luc7l3
tr|Q8C0G7|Q8C0G7_MOUSE;sp|Q5XJY5|COPD_MOUSE;tr|Q8R1S6|Q8R1S6_MOUSE;tr|Q3U4S9|Q3U4S9_MOUSE	>tr|Q8C0G7|Q8C0G7_MOUSE Putative uncharacterized protein OS=Mus musculus GN=Arcn1 PE=2 SV=1;>sp|Q5XJY5|COPD_MOUSE Coatomer subunit delta OS=Mus musculus GN=Arcn1 PE=1 SV=2;>tr|Q8R1S6|Q8R1S6_MOUSE Arcn1 protein (Fragment) OS=Mus musculus GN=Arcn1 PE=2 SV=1;
tr|Q921L6|Q921L6_MOUSE;tr|Q8BNA5|Q8BNA5_MOUSE;sp|Q60598|SRC8_MOUSE	>tr|Q921L6|Q921L6_MOUSE Cortactin, isoform CRA_a OS=Mus musculus GN=Cttn PE=1 SV=1;>tr|Q8BNA5|Q8BNA5_MOUSE Putative uncharacterized protein OS=Mus musculus GN=Cttn PE=2 SV=1;>sp|Q60598|SRC8_MOUSE Src substrate cortactin OS=Mus musculus GN=Cttn PE=1 SV=2
tr|Q642K0|Q642K0_MOUSE;sp|Q60605-2|MYL6_MOUSE;sp|Q60605|MYL6_MOUSE;tr|Q3TIG9|Q3TIG9_MOUSE	>tr|Q642K0|Q642K0_MOUSE MCG140959, isoform CRA_a OS=Mus musculus GN=Myl6 PE=2 SV=1;>sp|Q60605-2|MYL6_MOUSE Isoform Smooth muscle of Myosin light polypeptide 6 OS=Mus musculus GN=Myl6;>sp|Q60605|MYL6_MOUSE Myosin light polypeptide 6 OS=Mus musculus GN=Myl6
tr|F6ZV59|F6ZV59_MOUSE;tr|G5E8G0|G5E8G0_MOUSE;sp|Q60668-4|HNRPD_MOUSE;sp|Q60668-3|HNRPD_MOUSE;tr|G3X9W0|G3X9W0_MOUSE;sp|Q60668-2|HNRPD_MOUSE;sp|Q60668|HNRPD_MOUSE;tr|E9Q5B6|E9Q5B6_MOUSE;tr|F6SHF3|F6SHF3_MOUSE;tr|Q3UXC8|Q3UXC8_MOUSE	>tr|F6ZV59|F6ZV59_MOUSE Heterogeneous nuclear ribonucleoprotein D0 (Fragment) OS=Mus musculus GN=Hnrnpd PE=1 SV=1;>tr|G5E8G0|G5E8G0_MOUSE Heterogeneous nuclear ribonucleoprotein D, isoform CRA_b OS=Mus musculus GN=Hnrnpd PE=1 SV=1;>sp|Q60668-4|HNRPD_MOUSE
sp|Q60692|PSB6_MOUSE	>sp|Q60692|PSB6_MOUSE Proteasome subunit beta type-6 OS=Mus musculus GN=Psmb6 PE=1 SV=3
tr|Q8C5C0|Q8C5C0_MOUSE;tr|E9PYG9|E9PYG9_MOUSE;tr|Q3TCJ7|Q3TCJ7_MOUSE;sp|Q60710|SAMH1_MOUSE;tr|F6TVP2|F6TVP2_MOUSE;tr|E9Q0K6|E9Q0K6_MOUSE;tr|F8WJE0|F8WJE0_MOUSE;tr|Q3U754|Q3U754_MOUSE;tr|Q6ZQM3|Q6ZQM3_MOUSE;tr|Q3UDX7|Q3UDX7_MOUSE	>tr|Q8C5C0|Q8C5C0_MOUSE Putative uncharacterized protein OS=Mus musculus GN=Samhd1 PE=2 SV=1;>tr|E9PYG9|E9PYG9_MOUSE Deoxynucleoside triphosphate triphosphohydrolase SAMHD1 OS=Mus musculus GN=Samhd1 PE=1 SV=1;>tr|Q3TCJ7|Q3TCJ7_MOUSE Putative uncharacterize
tr|Q3TN84|Q3TN84_MOUSE;sp|Q60715-2|P4HA1_MOUSE;sp|Q60715|P4HA1_MOUSE;tr|Q3UF16|Q3UF16_MOUSE;tr|Q3TTT2|Q3TTT2_MOUSE;tr|E9Q7B0|E9Q7B0_MOUSE	>tr|Q3TN84|Q3TN84_MOUSE Putative uncharacterized protein OS=Mus musculus GN=P4ha1 PE=2 SV=1;>sp|Q60715-2|P4HA1_MOUSE Isoform 2 of Prolyl 4-hydroxylase subunit alpha-1 OS=Mus musculus GN=P4ha1;>sp|Q60715|P4HA1_MOUSE Prolyl 4-hydroxylase subunit alpha-1 OS=M
sp|Q60739-2|BAG1_MOUSE;tr|F6TCF9|F6TCF9_MOUSE;sp|Q60739|BAG1_MOUSE;tr|Q9CUY1|Q9CUY1_MOUSE	>sp|Q60739-2|BAG1_MOUSE Isoform 2 of BAG family molecular chaperone regulator 1 OS=Mus musculus GN=Bag1;>tr|F6TCF9|F6TCF9_MOUSE BAG family molecular chaperone regulator 1 OS=Mus musculus GN=Bag1 PE=1 SV=1;>sp|Q60739|BAG1_MOUSE BAG family molecular chaperon
tr|Q3THQ5|Q3THQ5_MOUSE;sp|Q60864|STIP1_MOUSE	>tr|Q3THQ5|Q3THQ5_MOUSE Putative uncharacterized protein OS=Mus musculus GN=Stip1 PE=2 SV=1;>sp|Q60864|STIP1_MOUSE Stress-induced-phosphoprotein 1 OS=Mus musculus GN=Stip1 PE=1 SV=1
tr|Q3UFZ6|Q3UFZ6_MOUSE;sp|Q60865|CAPR1_MOUSE	>tr|Q3UFZ6|Q3UFZ6_MOUSE Putative uncharacterized protein (Fragment) OS=Mus musculus GN=Caprin1 PE=2 SV=1;>sp|Q60865|CAPR1_MOUSE Caprin-1 OS=Mus musculus GN=Caprin1 PE=1 SV=2
sp|Q60902-3|EP15R_MOUSE;sp|Q60902-4|EP15R_MOUSE;sp|Q60902|EP15R_MOUSE;sp|Q60902-2|EP15R_MOUSE	>sp|Q60902-3|EP15R_MOUSE Isoform 3 of Epidermal growth factor receptor substrate 15-like 1 OS=Mus musculus GN=Eps15l1;>sp|Q60902-4|EP15R_MOUSE Isoform 4 of Epidermal growth factor receptor substrate 15-like 1 OS=Mus musculus GN=Eps15l1;>sp|Q60902|EP15R_MOU
sp|Q60972|RBBP4_MOUSE	>sp|Q60972|RBBP4_MOUSE Histone-binding protein RBBP4 OS=Mus musculus GN=Rbbp4 PE=1 SV=5
tr|Q3UX53|Q3UX53_MOUSE;tr|A2AFJ1|A2AFJ1_MOUSE;tr|Q8C5H3|Q8C5H3_MOUSE;sp|Q60973|RBBP7_MOUSE;tr|A2AFI9|A2AFI9_MOUSE;tr|Q3UJI2|Q3UJI2_MOUSE	>tr|Q3UX53|Q3UX53_MOUSE Putative uncharacterized protein OS=Mus musculus GN=Rbbp7 PE=2 SV=1;>tr|A2AFJ1|A2AFJ1_MOUSE Histone-binding protein RBBP7 OS=Mus musculus GN=Rbbp7 PE=1 SV=1;>tr|Q8C5H3|Q8C5H3_MOUSE Putative uncharacterized protein OS=Mus musculus GN
tr|Q3UR33|Q3UR33_MOUSE;tr|Q3U7B3|Q3U7B3_MOUSE;sp|Q61029|LAP2B_MOUSE;sp|Q61029-4|LAP2B_MOUSE;sp|Q61029-2|LAP2B_MOUSE;tr|Q3TNH0|Q3TNH0_MOUSE;sp|Q61029-3|LAP2B_MOUSE;tr|Q3U955|Q3U955_MOUSE;sp|Q61033-2|LAP2A_MOUSE;sp|Q61033|LAP2A_MOUSE;tr|Q78WP6|Q78WP6_MOUSE	>tr|Q3UR33|Q3UR33_MOUSE Putative uncharacterized protein OS=Mus musculus GN=Tmpo PE=2 SV=1;>tr|Q3U7B3|Q3U7B3_MOUSE Putative uncharacterized protein OS=Mus musculus GN=Tmpo PE=2 SV=1;>sp|Q61029|LAP2B_MOUSE Lamina-associated polypeptide 2, isoforms beta/delt
sp|Q61074|PPM1G_MOUSE	>sp|Q61074|PPM1G_MOUSE Protein phosphatase 1G OS=Mus musculus GN=Ppm1g PE=1 SV=3
sp|Q61081|CDC37_MOUSE	>sp|Q61081|CDC37_MOUSE Hsp90 co-chaperone Cdc37 OS=Mus musculus GN=Cdc37 PE=1 SV=1
tr|Q8C5B3|Q8C5B3_MOUSE;sp|Q61087|LAMB3_MOUSE	>tr|Q8C5B3|Q8C5B3_MOUSE Putative uncharacterized protein (Fragment) OS=Mus musculus GN=Lamb3 PE=2 SV=1;>sp|Q61087|LAMB3_MOUSE Laminin subunit beta-3 OS=Mus musculus GN=Lamb3 PE=1 SV=2
sp|Q61171|PRDX2_MOUSE;tr|D3Z4A4|D3Z4A4_MOUSE;tr|Q5M9N9|Q5M9N9_MOUSE	>sp|Q61171|PRDX2_MOUSE Peroxiredoxin-2 OS=Mus musculus GN=Prdx2 PE=1 SV=3;>tr|D3Z4A4|D3Z4A4_MOUSE Peroxiredoxin-2 (Fragment) OS=Mus musculus GN=Prdx2 PE=1 SV=5;>tr|Q5M9N9|Q5M9N9_MOUSE Prdx2 protein OS=Mus musculus GN=Prdx2 PE=2 SV=1
sp|Q61191|HCFC1_MOUSE;tr|B1AUX2|B1AUX2_MOUSE;tr|Q8BUC0|Q8BUC0_MOUSE;tr|F6T088|F6T088_MOUSE;tr|A0AUN4|A0AUN4_MOUSE;tr|F6SJS2|F6SJS2_MOUSE;tr|G5E837|G5E837_MOUSE	>sp|Q61191|HCFC1_MOUSE Host cell factor 1 OS=Mus musculus GN=Hcfc1 PE=1 SV=2;>tr|B1AUX2|B1AUX2_MOUSE Host cell factor 1 OS=Mus musculus GN=Hcfc1 PE=1 SV=1;>tr|Q8BUC0|Q8BUC0_MOUSE Putative uncharacterized protein (Fragment) OS=Mus musculus GN=Hcfc2 PE=2 SV=
sp|Q61292|LAMB2_MOUSE	>sp|Q61292|LAMB2_MOUSE Laminin subunit beta-2 OS=Mus musculus GN=Lamb2 PE=1 SV=2
tr|Q99L75|Q99L75_MOUSE;sp|Q61316|HSP74_MOUSE;tr|Q3U2G2|Q3U2G2_MOUSE;tr|Q571M2|Q571M2_MOUSE	>tr|Q99L75|Q99L75_MOUSE Heat shock protein 4 OS=Mus musculus GN=Hspa4 PE=2 SV=1;>sp|Q61316|HSP74_MOUSE Heat shock 70 kDa protein 4 OS=Mus musculus GN=Hspa4 PE=1 SV=1;>tr|Q3U2G2|Q3U2G2_MOUSE Heat shock 70 kDa protein 4 OS=Mus musculus GN=Hspa4 PE=1 SV=1;>tr
tr|Q5SUT0|Q5SUT0_MOUSE;tr|Q3UI30|Q3UI30_MOUSE;sp|Q61545|EWS_MOUSE;tr|Q6NVA3|Q6NVA3_MOUSE;tr|Q5SUS9|Q5SUS9_MOUSE;tr|Q9CRS5|Q9CRS5_MOUSE	>tr|Q5SUT0|Q5SUT0_MOUSE RNA-binding protein EWS OS=Mus musculus GN=Ewsr1 PE=1 SV=1;>tr|Q3UI30|Q3UI30_MOUSE Putative uncharacterized protein OS=Mus musculus GN=Ewsr1 PE=2 SV=1;>sp|Q61545|EWS_MOUSE RNA-binding protein EWS OS=Mus musculus GN=Ewsr1 PE=1 SV=2;>
sp|Q61553|FSCN1_MOUSE;tr|A0A0G2JDU7|A0A0G2JDU7_MOUSE	>sp|Q61553|FSCN1_MOUSE Fascin OS=Mus musculus GN=Fscn1 PE=1 SV=4;>tr|A0A0G2JDU7|A0A0G2JDU7_MOUSE Fascin OS=Mus musculus GN=Fscn1 PE=1 SV=1
tr|A2A4H9|A2A4H9_MOUSE;tr|Q3UNJ3|Q3UNJ3_MOUSE;sp|Q61576|FKB10_MOUSE;tr|F6W360|F6W360_MOUSE	>tr|A2A4H9|A2A4H9_MOUSE Peptidyl-prolyl cis-trans isomerase FKBP10 OS=Mus musculus GN=Fkbp10 PE=1 SV=1;>tr|Q3UNJ3|Q3UNJ3_MOUSE Putative uncharacterized protein OS=Mus musculus GN=Fkbp10 PE=2 SV=1;>sp|Q61576|FKB10_MOUSE Peptidyl-prolyl cis-trans isomerase F
sp|Q61584-2|FXR1_MOUSE;tr|A0A0G2JEP0|A0A0G2JEP0_MOUSE;sp|Q61584-5|FXR1_MOUSE;sp|Q61584-6|FXR1_MOUSE;sp|Q61584-4|FXR1_MOUSE;sp|Q61584-7|FXR1_MOUSE;sp|Q61584-3|FXR1_MOUSE;sp|Q61584|FXR1_MOUSE;tr|A0A0H2UH27|A0A0H2UH27_MOUSE	>sp|Q61584-2|FXR1_MOUSE Isoform A of Fragile X mental retardation syndrome-related protein 1 OS=Mus musculus GN=Fxr1;>tr|A0A0G2JEP0|A0A0G2JEP0_MOUSE Fragile X mental retardation syndrome-related protein 1 OS=Mus musculus GN=Fxr1 PE=1 SV=1;>sp|Q61584-5|FXR1
tr|A0A087WQF8|A0A087WQF8_MOUSE;sp|Q61595-2|KTN1_MOUSE;tr|A0A087WP48|A0A087WP48_MOUSE;sp|Q61595-12|KTN1_MOUSE;tr|A0A087WS04|A0A087WS04_MOUSE;sp|Q61595-16|KTN1_MOUSE;tr|A0A087WS29|A0A087WS29_MOUSE;sp|Q61595-3|KTN1_MOUSE;tr|A0A087WQG4|A0A087WQG4_MOUSE;sp|Q61595-14|KTN1_MOUSE;tr|A0A087WQD0|A0A087WQD0_MOUSE;tr|A0A087WNW3|A0A087WNW3_MOUSE;sp|Q61595-6|KTN1_MOUSE;sp|Q61595-4|KTN1_MOUSE;tr|A0A087WQI3|A0A0…	>tr|A0A087WQF8|A0A087WQF8_MOUSE Kinectin OS=Mus musculus GN=Ktn1 PE=1 SV=1;>sp|Q61595-2|KTN1_MOUSE Isoform 2 of Kinectin OS=Mus musculus GN=Ktn1;>tr|A0A087WP48|A0A087WP48_MOUSE Kinectin OS=Mus musculus GN=Ktn1 PE=1 SV=1;>sp|Q61595-12|KTN1_MOUSE Isoform 12
tr|Q3UUX9|Q3UUX9_MOUSE;sp|Q61598|GDIB_MOUSE;tr|Q3UC72|Q3UC72_MOUSE;tr|Q3UPA3|Q3UPA3_MOUSE;sp|Q61598-2|GDIB_MOUSE;tr|Q3TIY6|Q3TIY6_MOUSE;tr|Q9CZ18|Q9CZ18_MOUSE	>tr|Q3UUX9|Q3UUX9_MOUSE Putative uncharacterized protein OS=Mus musculus GN=Gdi2 PE=2 SV=1;>sp|Q61598|GDIB_MOUSE Rab GDP dissociation inhibitor beta OS=Mus musculus GN=Gdi2 PE=1 SV=1;>tr|Q3UC72|Q3UC72_MOUSE Putative uncharacterized protein (Fragment) OS=Mu
sp|Q61655|DD19A_MOUSE;tr|Q8R3C7|Q8R3C7_MOUSE;tr|Q8BZY3|Q8BZY3_MOUSE	>sp|Q61655|DD19A_MOUSE ATP-dependent RNA helicase DDX19A OS=Mus musculus GN=Ddx19a PE=1 SV=2;>tr|Q8R3C7|Q8R3C7_MOUSE DEAD (Asp-Glu-Ala-Asp) box polypeptide 19b OS=Mus musculus GN=Ddx19b PE=1 SV=1;>tr|Q8BZY3|Q8BZY3_MOUSE Protein Ddx19b OS=Mus musculus GN=Dd
sp|Q61656|DDX5_MOUSE;tr|Q8BTS0|Q8BTS0_MOUSE;tr|A1L333|A1L333_MOUSE;tr|Q5U222|Q5U222_MOUSE;tr|Q3V0Z8|Q3V0Z8_MOUSE;tr|Q3UXW3|Q3UXW3_MOUSE;tr|S4R1I6|S4R1I6_MOUSE	>sp|Q61656|DDX5_MOUSE Probable ATP-dependent RNA helicase DDX5 OS=Mus musculus GN=Ddx5 PE=1 SV=2;>tr|Q8BTS0|Q8BTS0_MOUSE DEAD (Asp-Glu-Ala-Asp) box polypeptide 5 OS=Mus musculus GN=Ddx5 PE=1 SV=1;>tr|A1L333|A1L333_MOUSE DEAD (Asp-Glu-Ala-Asp) box polypepti
sp|Q61686|CBX5_MOUSE	>sp|Q61686|CBX5_MOUSE Chromobox protein homolog 5 OS=Mus musculus GN=Cbx5 PE=1 SV=1
sp|Q61699-2|HS105_MOUSE;tr|E9Q0U7|E9Q0U7_MOUSE;sp|Q61699|HS105_MOUSE;tr|Q8C6H1|Q8C6H1_MOUSE	>sp|Q61699-2|HS105_MOUSE Isoform HSP105-beta of Heat shock protein 105 kDa OS=Mus musculus GN=Hsph1;>tr|E9Q0U7|E9Q0U7_MOUSE Heat shock protein 105 kDa OS=Mus musculus GN=Hsph1 PE=1 SV=1;>sp|Q61699|HS105_MOUSE Heat shock protein 105 kDa OS=Mus musculus GN=H
tr|Q8CC06|Q8CC06_MOUSE;sp|Q61739-2|ITA6_MOUSE;tr|Q6PEE8|Q6PEE8_MOUSE;sp|Q61739|ITA6_MOUSE;tr|Q80ZI8|Q80ZI8_MOUSE;tr|Q8BR82|Q8BR82_MOUSE;tr|F6VSK8|F6VSK8_MOUSE;tr|Q3TWK2|Q3TWK2_MOUSE	>tr|Q8CC06|Q8CC06_MOUSE Putative uncharacterized protein OS=Mus musculus GN=Itga6 PE=2 SV=1;>sp|Q61739-2|ITA6_MOUSE Isoform Alpha-6X1A of Integrin alpha-6 OS=Mus musculus GN=Itga6;>tr|Q6PEE8|Q6PEE8_MOUSE Itga6 protein OS=Mus musculus GN=Itga6 PE=2 SV=1;>sp
sp|Q61753|SERA_MOUSE;tr|F6ZSB7|F6ZSB7_MOUSE	>sp|Q61753|SERA_MOUSE D-3-phosphoglycerate dehydrogenase OS=Mus musculus GN=Phgdh PE=1 SV=3;>tr|F6ZSB7|F6ZSB7_MOUSE D-3-phosphoglycerate dehydrogenase (Fragment) OS=Mus musculus GN=Phgdh PE=1 SV=1
tr|Q543N3|Q543N3_MOUSE;sp|Q61792|LASP1_MOUSE;tr|A2A6H0|A2A6H0_MOUSE;tr|A2A6G7|A2A6G7_MOUSE;tr|A2A6G8|A2A6G8_MOUSE;tr|A2A6G9|A2A6G9_MOUSE	>tr|Q543N3|Q543N3_MOUSE LIM and SH3 protein 1, isoform CRA_b OS=Mus musculus GN=Lasp1 PE=2 SV=1;>sp|Q61792|LASP1_MOUSE LIM and SH3 domain protein 1 OS=Mus musculus GN=Lasp1 PE=1 SV=1;>tr|A2A6H0|A2A6H0_MOUSE LIM and SH3 domain protein 1 (Fragment) OS=Mus mu
tr|Q80T68|Q80T68_MOUSE;sp|Q61879|MYH10_MOUSE;tr|Q5SV64|Q5SV64_MOUSE;tr|Q3UH59|Q3UH59_MOUSE;tr|Q4KMN4|Q4KMN4_MOUSE;tr|Q6PB65|Q6PB65_MOUSE	>tr|Q80T68|Q80T68_MOUSE MKIAA3005 protein (Fragment) OS=Mus musculus GN=Myh10 PE=2 SV=1;>sp|Q61879|MYH10_MOUSE Myosin-10 OS=Mus musculus GN=Myh10 PE=1 SV=2;>tr|Q5SV64|Q5SV64_MOUSE Myosin-10 OS=Mus musculus GN=Myh10 PE=1 SV=1;>tr|Q3UH59|Q3UH59_MOUSE Myosin-
tr|Q5SQB0|Q5SQB0_MOUSE;tr|Q5U438|Q5U438_MOUSE;tr|Q5SQB7|Q5SQB7_MOUSE;sp|Q61937|NPM_MOUSE;tr|Q9DAY9|Q9DAY9_MOUSE;tr|Q5BL09|Q5BL09_MOUSE;tr|Q5SQB5|Q5SQB5_MOUSE;tr|Q3U536|Q3U536_MOUSE;tr|Q3UDA7|Q3UDA7_MOUSE;tr|Q8BSZ3|Q8BSZ3_MOUSE;tr|E9Q5T3|E9Q5T3_MOUSE	>tr|Q5SQB0|Q5SQB0_MOUSE Nucleophosmin OS=Mus musculus GN=Npm1 PE=1 SV=1;>tr|Q5U438|Q5U438_MOUSE Nucleophosmin 1 OS=Mus musculus GN=Npm1 PE=2 SV=1;>tr|Q5SQB7|Q5SQB7_MOUSE MCG68069 OS=Mus musculus GN=Npm1 PE=2 SV=1;>sp|Q61937|NPM_MOUSE Nucleophosmin OS=Mus m
tr|B2M1R7|B2M1R7_MOUSE;sp|Q61990|PCBP2_MOUSE;tr|Q3TF69|Q3TF69_MOUSE;sp|Q61990-3|PCBP2_MOUSE;sp|Q61990-2|PCBP2_MOUSE;tr|Q3TT81|Q3TT81_MOUSE	>tr|B2M1R7|B2M1R7_MOUSE Poly(RC) binding protein 2 OS=Mus musculus GN=Pcbp2 PE=2 SV=1;>sp|Q61990|PCBP2_MOUSE Poly(rC)-binding protein 2 OS=Mus musculus GN=Pcbp2 PE=1 SV=1;>tr|Q3TF69|Q3TF69_MOUSE Putative uncharacterized protein OS=Mus musculus GN=Pcbp2 PE=
tr|D3Z375|D3Z375_MOUSE;sp|Q62048|PEA15_MOUSE;sp|Q62048-2|PEA15_MOUSE	>tr|D3Z375|D3Z375_MOUSE Astrocytic phosphoprotein PEA-15 (Fragment) OS=Mus musculus GN=Pea15a PE=1 SV=1;>sp|Q62048|PEA15_MOUSE Astrocytic phosphoprotein PEA-15 OS=Mus musculus GN=Pea15 PE=1 SV=1;>sp|Q62048-2|PEA15_MOUSE Isoform 2 of Astrocytic phosphoprote
sp|Q62059-4|CSPG2_MOUSE;tr|E9QMK3|E9QMK3_MOUSE;sp|Q62059-3|CSPG2_MOUSE;tr|E9QMK2|E9QMK2_MOUSE;tr|G3XA35|G3XA35_MOUSE;sp|Q62059-2|CSPG2_MOUSE;tr|E9PYH0|E9PYH0_MOUSE;sp|Q62059|CSPG2_MOUSE;tr|Q8C9U7|Q8C9U7_MOUSE;tr|Q8BS97|Q8BS97_MOUSE;tr|Q4VA91|Q4VA91_MOUSE;tr|Q3TNR6|Q3TNR6_MOUSE;tr|Q3UXS4|Q3UXS4_MOUSE;tr|Q3TQ47|Q3TQ47_MOUSE;tr|Q05CR7|Q05CR7_MOUSE	>sp|Q62059-4|CSPG2_MOUSE Isoform V3 of Versican core protein OS=Mus musculus GN=Vcan;>tr|E9QMK3|E9QMK3_MOUSE Versican core protein OS=Mus musculus GN=Vcan PE=1 SV=1;>sp|Q62059-3|CSPG2_MOUSE Isoform V2 of Versican core protein OS=Mus musculus GN=Vcan;>tr|E9
sp|Q62084|PP14B_MOUSE	>sp|Q62084|PP14B_MOUSE Protein phosphatase 1 regulatory subunit 14B OS=Mus musculus GN=Ppp1r14b PE=1 SV=2
sp|Q62093|SRSF2_MOUSE;tr|Q8C671|Q8C671_MOUSE;tr|Q06477|Q06477_MOUSE	>sp|Q62093|SRSF2_MOUSE Serine/arginine-rich splicing factor 2 OS=Mus musculus GN=Srsf2 PE=1 SV=4;>tr|Q8C671|Q8C671_MOUSE Putative uncharacterized protein OS=Mus musculus GN=Srsf2 PE=2 SV=1;>tr|Q06477|Q06477_MOUSE IFN-response element binding factor 2 (Frag
tr|B9EKE9|B9EKE9_MOUSE;tr|B7ZWF1|B7ZWF1_MOUSE;tr|Q3TQX5|Q3TQX5_MOUSE;sp|Q62167|DDX3X_MOUSE;tr|B9EIA2|B9EIA2_MOUSE;sp|P16381|DDX3L_MOUSE;tr|Q3U484|Q3U484_MOUSE;sp|Q62095|DDX3Y_MOUSE	>tr|B9EKE9|B9EKE9_MOUSE Ddx3x protein OS=Mus musculus GN=Ddx3x PE=2 SV=1;>tr|B7ZWF1|B7ZWF1_MOUSE Ddx3x protein OS=Mus musculus GN=Ddx3x PE=2 SV=1;>tr|Q3TQX5|Q3TQX5_MOUSE Putative uncharacterized protein OS=Mus musculus GN=Ddx3x PE=2 SV=1;>sp|Q62167|DDX3X_M
sp|Q62261|SPTB2_MOUSE;tr|A0A0A0MQG2|A0A0A0MQG2_MOUSE;sp|Q62261-2|SPTB2_MOUSE	>sp|Q62261|SPTB2_MOUSE Spectrin beta chain, non-erythrocytic 1 OS=Mus musculus GN=Sptbn1 PE=1 SV=2;>tr|A0A0A0MQG2|A0A0A0MQG2_MOUSE Spectrin beta chain, non-erythrocytic 1 (Fragment) OS=Mus musculus GN=Sptbn1 PE=1 SV=1;>sp|Q62261-2|SPTB2_MOUSE Isoform 2 of
tr|Q3UDN8|Q3UDN8_MOUSE;tr|Q5EBP9|Q5EBP9_MOUSE;sp|Q62318|TIF1B_MOUSE	>tr|Q3UDN8|Q3UDN8_MOUSE Putative uncharacterized protein (Fragment) OS=Mus musculus GN=Trim28 PE=2 SV=1;>tr|Q5EBP9|Q5EBP9_MOUSE Tripartite motif-containing 28 OS=Mus musculus GN=Trim28 PE=2 SV=1;>sp|Q62318|TIF1B_MOUSE Transcription intermediary factor 1-be
tr|Q9CR32|Q9CR32_MOUSE;tr|A2RS68|A2RS68_MOUSE;sp|Q62376|RU17_MOUSE;tr|Q6ZWP0|Q6ZWP0_MOUSE;sp|Q62376-2|RU17_MOUSE;tr|Q7TT81|Q7TT81_MOUSE	>tr|Q9CR32|Q9CR32_MOUSE Putative uncharacterized protein (Fragment) OS=Mus musculus GN=Snrnp70 PE=2 SV=3;>tr|A2RS68|A2RS68_MOUSE Small nuclear ribonucleoprotein 70 (U1) OS=Mus musculus GN=Snrnp70 PE=2 SV=1;>sp|Q62376|RU17_MOUSE U1 small nuclear ribonucleop
tr|D3Z637|D3Z637_MOUSE;tr|D3Z125|D3Z125_MOUSE;sp|Q62393-2|TPD52_MOUSE;tr|E9PUA7|E9PUA7_MOUSE;sp|Q62393-3|TPD52_MOUSE;tr|D3Z7X7|D3Z7X7_MOUSE;sp|Q62393|TPD52_MOUSE;tr|F8WHQ1|F8WHQ1_MOUSE;tr|D3Z2U2|D3Z2U2_MOUSE	>tr|D3Z637|D3Z637_MOUSE MCG10134, isoform CRA_c OS=Mus musculus GN=Tpd52 PE=1 SV=1;>tr|D3Z125|D3Z125_MOUSE Tumor protein D52 (Fragment) OS=Mus musculus GN=Tpd52 PE=1 SV=1;>sp|Q62393-2|TPD52_MOUSE Isoform 2 of Tumor protein D52 OS=Mus musculus GN=Tpd52;>tr|
sp|Q62418-3|DBNL_MOUSE;sp|Q62418-2|DBNL_MOUSE;sp|Q62418|DBNL_MOUSE	>sp|Q62418-3|DBNL_MOUSE Isoform 3 of Drebrin-like protein OS=Mus musculus GN=Dbnl;>sp|Q62418-2|DBNL_MOUSE Isoform 2 of Drebrin-like protein OS=Mus musculus GN=Dbnl;>sp|Q62418|DBNL_MOUSE Drebrin-like protein OS=Mus musculus GN=Dbnl PE=1 SV=2
tr|Q3U3C4|Q3U3C4_MOUSE;tr|Q3TRJ7|Q3TRJ7_MOUSE;tr|Q3TJB4|Q3TJB4_MOUSE;sp|Q62419|SH3G1_MOUSE	>tr|Q3U3C4|Q3U3C4_MOUSE Putative uncharacterized protein OS=Mus musculus GN=Sh3gl1 PE=2 SV=1;>tr|Q3TRJ7|Q3TRJ7_MOUSE SH3-domain GRB2-like 1 OS=Mus musculus GN=Sh3gl1 PE=2 SV=1;>tr|Q3TJB4|Q3TJB4_MOUSE Putative uncharacterized protein OS=Mus musculus GN=Sh3g
tr|Q3UBU9|Q3UBU9_MOUSE;sp|Q62446|FKBP3_MOUSE	>tr|Q3UBU9|Q3UBU9_MOUSE Peptidyl-prolyl cis-trans isomerase OS=Mus musculus GN=Fkbp3 PE=2 SV=1;>sp|Q62446|FKBP3_MOUSE Peptidyl-prolyl cis-trans isomerase FKBP3 OS=Mus musculus GN=Fkbp3 PE=1 SV=2
tr|Q7TQE2|Q7TQE2_MOUSE;tr|Q8CBM0|Q8CBM0_MOUSE;tr|Q3TCR9|Q3TCR9_MOUSE;sp|Q62523|ZYX_MOUSE;tr|Q8CD55|Q8CD55_MOUSE	>tr|Q7TQE2|Q7TQE2_MOUSE Zyx protein OS=Mus musculus GN=Zyx PE=2 SV=1;>tr|Q8CBM0|Q8CBM0_MOUSE Putative uncharacterized protein OS=Mus musculus GN=Zyx PE=2 SV=1;>tr|Q3TCR9|Q3TCR9_MOUSE Putative uncharacterized protein OS=Mus musculus GN=Zyx PE=2 SV=1;>sp|Q62
tr|Q3UGJ7|Q3UGJ7_MOUSE;tr|Q5FWJ9|Q5FWJ9_MOUSE;tr|Q3UDG5|Q3UDG5_MOUSE;tr|Q3U2X1|Q3U2X1_MOUSE;tr|Q3THR9|Q3THR9_MOUSE;tr|Q3TFE2|Q3TFE2_MOUSE;sp|Q63850|NUP62_MOUSE	>tr|Q3UGJ7|Q3UGJ7_MOUSE Putative uncharacterized protein OS=Mus musculus GN=Nup62 PE=2 SV=1;>tr|Q5FWJ9|Q5FWJ9_MOUSE Nucleoporin 62 OS=Mus musculus GN=Nup62 PE=2 SV=1;>tr|Q3UDG5|Q3UDG5_MOUSE Putative uncharacterized protein OS=Mus musculus GN=Nup62 PE=2 SV=
sp|Q63918|SDPR_MOUSE	>sp|Q63918|SDPR_MOUSE Serum deprivation-response protein OS=Mus musculus GN=Sdpr PE=1 SV=3
tr|Q91VM1|Q91VM1_MOUSE;tr|Q5ND51|Q5ND51_MOUSE;sp|Q64010|CRK_MOUSE;tr|Q8JZR2|Q8JZR2_MOUSE;sp|Q64010-2|CRK_MOUSE;tr|Q5ND50|Q5ND50_MOUSE;tr|Q920I1|Q920I1_MOUSE;tr|F7D232|F7D232_MOUSE;tr|Q8BPE7|Q8BPE7_MOUSE	>tr|Q91VM1|Q91VM1_MOUSE V-crk sarcoma virus CT10 oncogene homolog (Avian) OS=Mus musculus GN=Crk PE=2 SV=1;>tr|Q5ND51|Q5ND51_MOUSE V-crk sarcoma virus CT10 oncogene homolog (Avian), isoform CRA_a OS=Mus musculus GN=Crk PE=2 SV=1;>sp|Q64010|CRK_MOUSE Adapte
tr|D3YVH4|D3YVH4_MOUSE;tr|Q3TZI3|Q3TZI3_MOUSE;tr|E9Q4Q2|E9Q4Q2_MOUSE;sp|Q64213-2|SF01_MOUSE;tr|D3YZC9|D3YZC9_MOUSE;tr|D3YZD0|D3YZD0_MOUSE;tr|Q3UK67|Q3UK67_MOUSE;tr|Q3UI45|Q3UI45_MOUSE;sp|Q64213-3|SF01_MOUSE;sp|Q64213|SF01_MOUSE	>tr|D3YVH4|D3YVH4_MOUSE Splicing factor 1 (Fragment) OS=Mus musculus GN=Sf1 PE=1 SV=1;>tr|Q3TZI3|Q3TZI3_MOUSE Putative uncharacterized protein OS=Mus musculus GN=Sf1 PE=2 SV=1;>tr|E9Q4Q2|E9Q4Q2_MOUSE Splicing factor 1 OS=Mus musculus GN=Sf1 PE=1 SV=1;>sp|Q
tr|Q4KL76|Q4KL76_MOUSE;sp|Q64433|CH10_MOUSE;tr|Q9JI95|Q9JI95_MOUSE	>tr|Q4KL76|Q4KL76_MOUSE Heat shock protein 1 (Chaperonin 10) OS=Mus musculus GN=Hspe1 PE=2 SV=1;>sp|Q64433|CH10_MOUSE 10 kDa heat shock protein, mitochondrial OS=Mus musculus GN=Hspe1 PE=1 SV=2;>tr|Q9JI95|Q9JI95_MOUSE CPN10-like protein OS=Mus musculus GN=
tr|Q8BSZ8|Q8BSZ8_MOUSE;tr|Q543H0|Q543H0_MOUSE;tr|Q3UJL7|Q3UJL7_MOUSE;sp|Q64674|SPEE_MOUSE	>tr|Q8BSZ8|Q8BSZ8_MOUSE Putative uncharacterized protein OS=Mus musculus GN=Srm PE=2 SV=1;>tr|Q543H0|Q543H0_MOUSE MCG16662 OS=Mus musculus GN=Srm PE=2 SV=1;>tr|Q3UJL7|Q3UJL7_MOUSE Putative uncharacterized protein OS=Mus musculus GN=Srm PE=2 SV=1;>sp|Q64674
sp|Q64727|VINC_MOUSE	>sp|Q64727|VINC_MOUSE Vinculin OS=Mus musculus GN=Vcl PE=1 SV=4
tr|H3BKT5|H3BKT5_MOUSE;tr|Q80TQ9|Q80TQ9_MOUSE;tr|F8WI65|F8WI65_MOUSE;sp|Q68FL4-2|SAHH3_MOUSE;sp|Q80SW1|SAHH2_MOUSE;tr|F8WGT1|F8WGT1_MOUSE;sp|Q68FL4|SAHH3_MOUSE;tr|Q3TSQ0|Q3TSQ0_MOUSE;tr|Q80WX1|Q80WX1_MOUSE	>tr|H3BKT5|H3BKT5_MOUSE Adenosylhomocysteinase OS=Mus musculus GN=Ahcyl2 PE=1 SV=1;>tr|Q80TQ9|Q80TQ9_MOUSE Adenosylhomocysteinase (Fragment) OS=Mus musculus GN=Ahcyl2 PE=2 SV=1;>tr|F8WI65|F8WI65_MOUSE Adenosylhomocysteinase OS=Mus musculus GN=Ahcyl2 PE=1 S
tr|Q3UCF2|Q3UCF2_MOUSE;sp|Q6A068|CDC5L_MOUSE;tr|Q05DT4|Q05DT4_MOUSE	>tr|Q3UCF2|Q3UCF2_MOUSE MCG18249, isoform CRA_a OS=Mus musculus GN=Cdc5l PE=2 SV=1;>sp|Q6A068|CDC5L_MOUSE Cell division cycle 5-like protein OS=Mus musculus GN=Cdc5l PE=1 SV=2;>tr|Q05DT4|Q05DT4_MOUSE Cdc5l protein OS=Mus musculus GN=Cdc5l PE=2 SV=1
sp|Q6IRU2|TPM4_MOUSE	>sp|Q6IRU2|TPM4_MOUSE Tropomyosin alpha-4 chain OS=Mus musculus GN=Tpm4 PE=1 SV=3
tr|F7BHJ0|F7BHJ0_MOUSE;sp|Q6IRU5-3|CLCB_MOUSE;tr|Q3TWZ9|Q3TWZ9_MOUSE;tr|Q3TJ95|Q3TJ95_MOUSE;sp|Q6IRU5-2|CLCB_MOUSE;sp|Q6IRU5|CLCB_MOUSE	>tr|F7BHJ0|F7BHJ0_MOUSE Clathrin light chain B (Fragment) OS=Mus musculus GN=Cltb PE=1 SV=1;>sp|Q6IRU5-3|CLCB_MOUSE Isoform 3 of Clathrin light chain B OS=Mus musculus GN=Cltb;>tr|Q3TWZ9|Q3TWZ9_MOUSE Putative uncharacterized protein OS=Mus musculus GN=Cltb
sp|Q6NVF9|CPSF6_MOUSE;tr|H3BJ30|H3BJ30_MOUSE;tr|H3BJW3|H3BJW3_MOUSE;tr|H3BKW0|H3BKW0_MOUSE	>sp|Q6NVF9|CPSF6_MOUSE Cleavage and polyadenylation specificity factor subunit 6 OS=Mus musculus GN=Cpsf6 PE=1 SV=1;>tr|H3BJ30|H3BJ30_MOUSE Cleavage and polyadenylation-specificity factor subunit 6 OS=Mus musculus GN=Cpsf6 PE=1 SV=1;>tr|H3BJW3|H3BJW3_MOUSE
sp|Q6P069-2|SORCN_MOUSE;sp|Q6P069|SORCN_MOUSE	>sp|Q6P069-2|SORCN_MOUSE Isoform 2 of Sorcin OS=Mus musculus GN=Sri;>sp|Q6P069|SORCN_MOUSE Sorcin OS=Mus musculus GN=Sri PE=1 SV=1
tr|Q7TPQ7|Q7TPQ7_MOUSE;tr|Q9CWU3|Q9CWU3_MOUSE;tr|Q3TPC5|Q3TPC5_MOUSE;tr|Q3TT94|Q3TT94_MOUSE;sp|Q6P1F6|2ABA_MOUSE;tr|Q571J7|Q571J7_MOUSE;sp|Q8BG02|2ABG_MOUSE	>tr|Q7TPQ7|Q7TPQ7_MOUSE Serine/threonine-protein phosphatase 2A 55 kDa regulatory subunit B (Fragment) OS=Mus musculus GN=Ppp2r2a PE=2 SV=1;>tr|Q9CWU3|Q9CWU3_MOUSE Serine/threonine-protein phosphatase 2A 55 kDa regulatory subunit B OS=Mus musculus GN=Ppp2r
sp|Q6P5H2|NEST_MOUSE;sp|Q6P5H2-2|NEST_MOUSE	>sp|Q6P5H2|NEST_MOUSE Nestin OS=Mus musculus GN=Nes PE=1 SV=1;>sp|Q6P5H2-2|NEST_MOUSE Isoform 2 of Nestin OS=Mus musculus GN=Nes
tr|Q3UD58|Q3UD58_MOUSE;sp|Q6PAM1|TXLNA_MOUSE	>tr|Q3UD58|Q3UD58_MOUSE Taxilin alpha, isoform CRA_a OS=Mus musculus GN=Txlna PE=2 SV=1;>sp|Q6PAM1|TXLNA_MOUSE Alpha-taxilin OS=Mus musculus GN=Txlna PE=1 SV=1
sp|Q6PDM2|SRSF1_MOUSE;tr|H7BX95|H7BX95_MOUSE;sp|Q6PDM2-3|SRSF1_MOUSE;sp|Q6PDM2-2|SRSF1_MOUSE	>sp|Q6PDM2|SRSF1_MOUSE Serine/arginine-rich splicing factor 1 OS=Mus musculus GN=Srsf1 PE=1 SV=3;>tr|H7BX95|H7BX95_MOUSE Serine/arginine-rich-splicing factor 1 OS=Mus musculus GN=Srsf1 PE=1 SV=1;>sp|Q6PDM2-3|SRSF1_MOUSE Isoform 3 of Serine/arginine-rich sp
sp|Q6PDN3-3|MYLK_MOUSE;sp|Q6PDN3|MYLK_MOUSE;tr|B1B1A8|B1B1A8_MOUSE;sp|Q6PDN3-2|MYLK_MOUSE	>sp|Q6PDN3-3|MYLK_MOUSE Isoform 3 of Myosin light chain kinase, smooth muscle OS=Mus musculus GN=Mylk;>sp|Q6PDN3|MYLK_MOUSE Myosin light chain kinase, smooth muscle OS=Mus musculus GN=Mylk PE=1 SV=3;>tr|B1B1A8|B1B1A8_MOUSE Myosin light chain kinase, smooth
sp|Q6PFR5|TRA2A_MOUSE;tr|E9QP00|E9QP00_MOUSE;tr|Q3TAP5|Q3TAP5_MOUSE	>sp|Q6PFR5|TRA2A_MOUSE Transformer-2 protein homolog alpha OS=Mus musculus GN=Tra2a PE=1 SV=1;>tr|E9QP00|E9QP00_MOUSE Transformer-2 protein homolog alpha OS=Mus musculus GN=Tra2a PE=1 SV=1;>tr|Q3TAP5|Q3TAP5_MOUSE Putative uncharacterized protein OS=Mus mus
sp|Q6PIU9|YJ005_MOUSE	>sp|Q6PIU9|YJ005_MOUSE Uncharacterized protein FLJ45252 homolog OS=Mus musculus PE=1 SV=2
sp|Q6ZWM4|LSM8_MOUSE	>sp|Q6ZWM4|LSM8_MOUSE U6 snRNA-associated Sm-like protein LSm8 OS=Mus musculus GN=Lsm8 PE=1 SV=3
sp|Q6ZWX6|IF2A_MOUSE;tr|Q9CV24|Q9CV24_MOUSE	>sp|Q6ZWX6|IF2A_MOUSE Eukaryotic translation initiation factor 2 subunit 1 OS=Mus musculus GN=Eif2s1 PE=1 SV=3;>tr|Q9CV24|Q9CV24_MOUSE Putative uncharacterized protein (Fragment) OS=Mus musculus GN=Eif2s1 PE=2 SV=1
tr|Q8C2E1|Q8C2E1_MOUSE;sp|Q76MZ3|2AAA_MOUSE;tr|Q7TMX2|Q7TMX2_MOUSE	>tr|Q8C2E1|Q8C2E1_MOUSE Putative uncharacterized protein OS=Mus musculus GN=Ppp2r1a PE=2 SV=1;>sp|Q76MZ3|2AAA_MOUSE Serine/threonine-protein phosphatase 2A 65 kDa regulatory subunit A alpha isoform OS=Mus musculus GN=Ppp2r1a PE=1 SV=3;>tr|Q7TMX2|Q7TMX2_MOU
sp|Q78JW9|UBFD1_MOUSE	>sp|Q78JW9|UBFD1_MOUSE Ubiquitin domain-containing protein UBFD1 OS=Mus musculus GN=Ubfd1 PE=1 SV=2
tr|Q3UZI3|Q3UZI3_MOUSE;tr|Q3TW51|Q3TW51_MOUSE;tr|Q3TRW3|Q3TRW3_MOUSE;sp|Q78PY7|SND1_MOUSE;tr|Q3TJ56|Q3TJ56_MOUSE	>tr|Q3UZI3|Q3UZI3_MOUSE Putative uncharacterized protein OS=Mus musculus GN=Snd1 PE=2 SV=1;>tr|Q3TW51|Q3TW51_MOUSE Putative uncharacterized protein OS=Mus musculus GN=Snd1 PE=2 SV=1;>tr|Q3TRW3|Q3TRW3_MOUSE Putative uncharacterized protein OS=Mus musculus G
tr|A2RSB1|A2RSB1_MOUSE;sp|Q78ZA7|NP1L4_MOUSE;tr|B7ZNL2|B7ZNL2_MOUSE;tr|Q8C1W9|Q8C1W9_MOUSE	>tr|A2RSB1|A2RSB1_MOUSE Nucleosome assembly protein 1-like 4 OS=Mus musculus GN=Nap1l4 PE=2 SV=1;>sp|Q78ZA7|NP1L4_MOUSE Nucleosome assembly protein 1-like 4 OS=Mus musculus GN=Nap1l4 PE=1 SV=1;>tr|B7ZNL2|B7ZNL2_MOUSE Nap1l4 protein OS=Mus musculus GN=Nap1l
tr|G3UXJ6|G3UXJ6_MOUSE;tr|G3UZI2|G3UZI2_MOUSE;sp|Q7TMK9-2|HNRPQ_MOUSE;tr|G3V018|G3V018_MOUSE;sp|Q7TMK9|HNRPQ_MOUSE;tr|G3UWM1|G3UWM1_MOUSE;tr|G3XA76|G3XA76_MOUSE;tr|G3UZ48|G3UZ48_MOUSE	>tr|G3UXJ6|G3UXJ6_MOUSE Heterogeneous nuclear ribonucleoprotein Q OS=Mus musculus GN=Syncrip PE=1 SV=1;>tr|G3UZI2|G3UZI2_MOUSE Heterogeneous nuclear ribonucleoprotein Q OS=Mus musculus GN=Syncrip PE=1 SV=1;>sp|Q7TMK9-2|HNRPQ_MOUSE Isoform 2 of Heterogeneou
sp|Q7TMY4-2|THOC7_MOUSE;sp|Q7TMY4|THOC7_MOUSE	>sp|Q7TMY4-2|THOC7_MOUSE Isoform 2 of THO complex subunit 7 homolog OS=Mus musculus GN=Thoc7;>sp|Q7TMY4|THOC7_MOUSE THO complex subunit 7 homolog OS=Mus musculus GN=Thoc7 PE=1 SV=2
sp|Q7TNC4-2|LC7L2_MOUSE;sp|Q7TNC4-3|LC7L2_MOUSE;tr|Q3UZ17|Q3UZ17_MOUSE;sp|Q7TNC4-4|LC7L2_MOUSE;sp|Q7TNC4|LC7L2_MOUSE;tr|E9Q715|E9Q715_MOUSE;tr|E9PX54|E9PX54_MOUSE;tr|Q05CX5|Q05CX5_MOUSE;tr|Q3UGK2|Q3UGK2_MOUSE;tr|Q3U5L2|Q3U5L2_MOUSE	>sp|Q7TNC4-2|LC7L2_MOUSE Isoform 2 of Putative RNA-binding protein Luc7-like 2 OS=Mus musculus GN=Luc7l2;>sp|Q7TNC4-3|LC7L2_MOUSE Isoform 3 of Putative RNA-binding protein Luc7-like 2 OS=Mus musculus GN=Luc7l2;>tr|Q3UZ17|Q3UZ17_MOUSE Putative uncharacteriz
tr|A1BN54|A1BN54_MOUSE;sp|Q7TPR4|ACTN1_MOUSE	>tr|A1BN54|A1BN54_MOUSE Alpha actinin 1a OS=Mus musculus GN=Actn1 PE=1 SV=1;>sp|Q7TPR4|ACTN1_MOUSE Alpha-actinin-1 OS=Mus musculus GN=Actn1 PE=1 SV=1
tr|E9Q5Q0|E9Q5Q0_MOUSE;tr|Q3TYH7|Q3TYH7_MOUSE;tr|Q3TGG2|Q3TGG2_MOUSE;sp|Q7TQH0-3|ATX2L_MOUSE;sp|Q7TQH0|ATX2L_MOUSE;sp|Q7TQH0-2|ATX2L_MOUSE	>tr|E9Q5Q0|E9Q5Q0_MOUSE Ataxin-2-like protein (Fragment) OS=Mus musculus GN=Atxn2l PE=1 SV=2;>tr|Q3TYH7|Q3TYH7_MOUSE Putative uncharacterized protein OS=Mus musculus GN=Atxn2l PE=2 SV=1;>tr|Q3TGG2|Q3TGG2_MOUSE Ataxin-2-like protein OS=Mus musculus GN=Atxn2
tr|D3YWF6|D3YWF6_MOUSE;sp|Q7TQI3|OTUB1_MOUSE;tr|D3Z7K0|D3Z7K0_MOUSE	>tr|D3YWF6|D3YWF6_MOUSE Ubiquitin thioesterase OTUB1 OS=Mus musculus GN=Otub1 PE=1 SV=1;>sp|Q7TQI3|OTUB1_MOUSE Ubiquitin thioesterase OTUB1 OS=Mus musculus GN=Otub1 PE=1 SV=2;>tr|D3Z7K0|D3Z7K0_MOUSE Ubiquitin thioesterase OTUB1 (Fragment) OS=Mus musculus G
tr|A2A6U3|A2A6U3_MOUSE;sp|Q80UG5-3|SEPT9_MOUSE;sp|Q80UG5|SEPT9_MOUSE	>tr|A2A6U3|A2A6U3_MOUSE Septin-9 OS=Mus musculus GN=Sept9 PE=1 SV=1;>sp|Q80UG5-3|SEPT9_MOUSE Isoform 3 of Septin-9 OS=Mus musculus GN=Sept9;>sp|Q80UG5|SEPT9_MOUSE Septin-9 OS=Mus musculus GN=Sept9 PE=1 SV=1
sp|Q80X19-2|COEA1_MOUSE;tr|B7ZNH7|B7ZNH7_MOUSE;sp|Q80X19|COEA1_MOUSE;tr|K3W4R4|K3W4R4_MOUSE	>sp|Q80X19-2|COEA1_MOUSE Isoform 2 of Collagen alpha-1(XIV) chain OS=Mus musculus GN=Col14a1;>tr|B7ZNH7|B7ZNH7_MOUSE Collagen alpha-1(XIV) chain OS=Mus musculus GN=Col14a1 PE=1 SV=1;>sp|Q80X19|COEA1_MOUSE Collagen alpha-1(XIV) chain OS=Mus musculus GN=Col1
tr|Q812D4|Q812D4_MOUSE;tr|A0A0H2UH17|A0A0H2UH17_MOUSE;sp|Q80X50-2|UBP2L_MOUSE;tr|Q812D5|Q812D5_MOUSE;tr|A0A0G2JDV6|A0A0G2JDV6_MOUSE;sp|Q80X50-3|UBP2L_MOUSE;sp|Q80X50-4|UBP2L_MOUSE;sp|Q80X50|UBP2L_MOUSE;sp|Q80X50-5|UBP2L_MOUSE;tr|Q8BJ53|Q8BJ53_MOUSE	>tr|Q812D4|Q812D4_MOUSE Lingerer protein-2b OS=Mus musculus GN=Ubap2l PE=2 SV=1;>tr|A0A0H2UH17|A0A0H2UH17_MOUSE Ubiquitin associated protein 2-like, isoform CRA_b OS=Mus musculus GN=Ubap2l PE=4 SV=1;>sp|Q80X50-2|UBP2L_MOUSE Isoform 2 of Ubiquitin-associate
sp|Q80Y55|BSDC1_MOUSE	>sp|Q80Y55|BSDC1_MOUSE BSD domain-containing protein 1 OS=Mus musculus GN=Bsdc1 PE=1 SV=1
sp|Q8BFR5-2|EFTU_MOUSE;tr|D3YVN7|D3YVN7_MOUSE;sp|Q8BFR5|EFTU_MOUSE	>sp|Q8BFR5-2|EFTU_MOUSE Isoform 2 of Elongation factor Tu, mitochondrial OS=Mus musculus GN=Tufm;>tr|D3YVN7|D3YVN7_MOUSE Elongation factor Tu OS=Mus musculus GN=Gm9755 PE=3 SV=1;>sp|Q8BFR5|EFTU_MOUSE Elongation factor Tu, mitochondrial OS=Mus musculus GN=T
sp|Q8BFW7-3|LPP_MOUSE;sp|Q8BFW7-2|LPP_MOUSE;sp|Q8BFW7-5|LPP_MOUSE;sp|Q8BFW7|LPP_MOUSE	>sp|Q8BFW7-3|LPP_MOUSE Isoform 3 of Lipoma-preferred partner homolog OS=Mus musculus GN=Lpp;>sp|Q8BFW7-2|LPP_MOUSE Isoform 2 of Lipoma-preferred partner homolog OS=Mus musculus GN=Lpp;>sp|Q8BFW7-5|LPP_MOUSE Isoform 5 of Lipoma-preferred partner homolog OS=
tr|Q6P6I7|Q6P6I7_MOUSE;tr|A2AL12|A2AL12_MOUSE;tr|Q5FB19|Q5FB19_MOUSE;tr|Q3UZG3|Q3UZG3_MOUSE;sp|Q8BG05|ROA3_MOUSE;tr|Q5U3M2|Q5U3M2_MOUSE	>tr|Q6P6I7|Q6P6I7_MOUSE Hnrpa3 protein OS=Mus musculus GN=Hnrnpa3 PE=2 SV=1;>tr|A2AL12|A2AL12_MOUSE Heterogeneous nuclear ribonucleoprotein A3 OS=Mus musculus GN=Hnrnpa3 PE=1 SV=1;>tr|Q5FB19|Q5FB19_MOUSE Heterogeneous nuclear ribonucleoprotein A3 OS=Mus mu
tr|E9Q7H5|E9Q7H5_MOUSE;tr|B2RXM2|B2RXM2_MOUSE;tr|Q0VG47|Q0VG47_MOUSE;tr|J3QNY1|J3QNY1_MOUSE;sp|Q8BG05-2|ROA3_MOUSE;tr|Q6PFA7|Q6PFA7_MOUSE	>tr|E9Q7H5|E9Q7H5_MOUSE Uncharacterized protein OS=Mus musculus GN=Gm8991 PE=4 SV=1;>tr|B2RXM2|B2RXM2_MOUSE EG627828 protein OS=Mus musculus GN=Gm6793 PE=1 SV=1;>tr|Q0VG47|Q0VG47_MOUSE Heterogeneous nuclear ribonucleoprotein A3 OS=Mus musculus GN=Hnrnpa3 P
tr|Q3TDD8|Q3TDD8_MOUSE;tr|Q3UGC0|Q3UGC0_MOUSE;tr|Q3TSY9|Q3TSY9_MOUSE;tr|Q3THB0|Q3THB0_MOUSE;sp|Q8BGD9|IF4B_MOUSE;tr|Q3TLQ9|Q3TLQ9_MOUSE;tr|B2RWE8|B2RWE8_MOUSE	>tr|Q3TDD8|Q3TDD8_MOUSE Putative uncharacterized protein OS=Mus musculus GN=Eif4b PE=2 SV=1;>tr|Q3UGC0|Q3UGC0_MOUSE Putative uncharacterized protein OS=Mus musculus GN=Eif4b PE=2 SV=1;>tr|Q3TSY9|Q3TSY9_MOUSE Putative uncharacterized protein OS=Mus musculus
sp|Q8BGS2|BOLA2_MOUSE;sp|Q8BGS2-2|BOLA2_MOUSE	>sp|Q8BGS2|BOLA2_MOUSE BolA-like protein 2 OS=Mus musculus GN=Bola2 PE=1 SV=1;>sp|Q8BGS2-2|BOLA2_MOUSE Isoform 2 of BolA-like protein 2 OS=Mus musculus GN=Bola2
sp|Q8BH95|ECHM_MOUSE;tr|Q8BU95|Q8BU95_MOUSE;tr|F6T930|F6T930_MOUSE	>sp|Q8BH95|ECHM_MOUSE Enoyl-CoA hydratase, mitochondrial OS=Mus musculus GN=Echs1 PE=1 SV=1;>tr|Q8BU95|Q8BU95_MOUSE Enoyl Coenzyme A hydratase, short chain, 1, mitochondrial, isoform CRA_c OS=Mus musculus GN=Echs1 PE=2 SV=1;>tr|F6T930|F6T930_MOUSE Enoyl-Co
sp|Q8BH97|RCN3_MOUSE;tr|D3Z3A9|D3Z3A9_MOUSE;tr|D3Z7T1|D3Z7T1_MOUSE	>sp|Q8BH97|RCN3_MOUSE Reticulocalbin-3 OS=Mus musculus GN=Rcn3 PE=1 SV=1;>tr|D3Z3A9|D3Z3A9_MOUSE Reticulocalbin-3 (Fragment) OS=Mus musculus GN=Rcn3 PE=1 SV=1;>tr|D3Z7T1|D3Z7T1_MOUSE Reticulocalbin-3 (Fragment) OS=Mus musculus GN=Rcn3 PE=1 SV=1
sp|Q8BIQ5-2|CSTF2_MOUSE;sp|Q8BIQ5|CSTF2_MOUSE;tr|B3V097|B3V097_MOUSE;tr|A2AEK3|A2AEK3_MOUSE;tr|A2AEK1|A2AEK1_MOUSE;tr|B3V099|B3V099_MOUSE	>sp|Q8BIQ5-2|CSTF2_MOUSE Isoform 2 of Cleavage stimulation factor subunit 2 OS=Mus musculus GN=Cstf2;>sp|Q8BIQ5|CSTF2_MOUSE Cleavage stimulation factor subunit 2 OS=Mus musculus GN=Cstf2 PE=1 SV=2;>tr|B3V097|B3V097_MOUSE BetaCstF-64 variant 3 OS=Mus muscul
tr|Q3TN35|Q3TN35_MOUSE;sp|Q8BJU0-2|SGTA_MOUSE;sp|Q8BJU0|SGTA_MOUSE	>tr|Q3TN35|Q3TN35_MOUSE Small glutamine-rich tetratricopeptide repeat (TPR)-containing, alpha, isoform CRA_b OS=Mus musculus GN=Sgta PE=2 SV=1;>sp|Q8BJU0-2|SGTA_MOUSE Isoform 2 of Small glutamine-rich tetratricopeptide repeat-containing protein alpha OS=Mu
sp|Q8BK67|RCC2_MOUSE;tr|A2AWQ2|A2AWQ2_MOUSE	>sp|Q8BK67|RCC2_MOUSE Protein RCC2 OS=Mus musculus GN=Rcc2 PE=1 SV=1;>tr|A2AWQ2|A2AWQ2_MOUSE Protein RCC2 (Fragment) OS=Mus musculus GN=Rcc2 PE=1 SV=1
sp|Q8BKG3|PTK7_MOUSE;tr|Q3V2W2|Q3V2W2_MOUSE	>sp|Q8BKG3|PTK7_MOUSE Inactive tyrosine-protein kinase 7 OS=Mus musculus GN=Ptk7 PE=1 SV=1;>tr|Q3V2W2|Q3V2W2_MOUSE Putative uncharacterized protein OS=Mus musculus GN=Ptk7 PE=2 SV=1
sp|Q8BL97-3|SRSF7_MOUSE;sp|Q8BL97-4|SRSF7_MOUSE;tr|Q3THA6|Q3THA6_MOUSE;sp|Q8BL97-2|SRSF7_MOUSE;sp|Q8BL97|SRSF7_MOUSE	>sp|Q8BL97-3|SRSF7_MOUSE Isoform 3 of Serine/arginine-rich splicing factor 7 OS=Mus musculus GN=Srsf7;>sp|Q8BL97-4|SRSF7_MOUSE Isoform 4 of Serine/arginine-rich splicing factor 7 OS=Mus musculus GN=Srsf7;>tr|Q3THA6|Q3THA6_MOUSE MCG17902, isoform CRA_a OS=M
sp|Q8BMK4|CKAP4_MOUSE	>sp|Q8BMK4|CKAP4_MOUSE Cytoskeleton-associated protein 4 OS=Mus musculus GN=Ckap4 PE=1 SV=2
sp|Q8BP92|RCN2_MOUSE;tr|Q3TE95|Q3TE95_MOUSE	>sp|Q8BP92|RCN2_MOUSE Reticulocalbin-2 OS=Mus musculus GN=Rcn2 PE=1 SV=1;>tr|Q3TE95|Q3TE95_MOUSE Putative uncharacterized protein OS=Mus musculus GN=Rcn2 PE=2 SV=1
sp|Q8BTI8-3|SRRM2_MOUSE;sp|Q8BTI8|SRRM2_MOUSE;sp|Q8BTI8-2|SRRM2_MOUSE	>sp|Q8BTI8-3|SRRM2_MOUSE Isoform 3 of Serine/arginine repetitive matrix protein 2 OS=Mus musculus GN=Srrm2;>sp|Q8BTI8|SRRM2_MOUSE Serine/arginine repetitive matrix protein 2 OS=Mus musculus GN=Srrm2 PE=1 SV=3;>sp|Q8BTI8-2|SRRM2_MOUSE Isoform 2 of Serine/ar
tr|Q6KAM8|Q6KAM8_MOUSE;tr|B7FAV1|B7FAV1_MOUSE;tr|B9EKP5|B9EKP5_MOUSE;tr|B7FAU9|B7FAU9_MOUSE;sp|Q8BTM8|FLNA_MOUSE	>tr|Q6KAM8|Q6KAM8_MOUSE MFLJ00343 protein (Fragment) OS=Mus musculus GN=Flna PE=2 SV=1;>tr|B7FAV1|B7FAV1_MOUSE Filamin, alpha (Fragment) OS=Mus musculus GN=Flna PE=1 SV=1;>tr|B9EKP5|B9EKP5_MOUSE Filamin, alpha OS=Mus musculus GN=Flna PE=2 SV=1;>tr|B7FAU9|B
sp|Q8BTV2-3|CPSF7_MOUSE;sp|Q8BTV2-2|CPSF7_MOUSE;sp|Q8BTV2|CPSF7_MOUSE	>sp|Q8BTV2-3|CPSF7_MOUSE Isoform 3 of Cleavage and polyadenylation specificity factor subunit 7 OS=Mus musculus GN=Cpsf7;>sp|Q8BTV2-2|CPSF7_MOUSE Isoform 2 of Cleavage and polyadenylation specificity factor subunit 7 OS=Mus musculus GN=Cpsf7;>sp|Q8BTV2|CPS
tr|D3YU08|D3YU08_MOUSE;sp|Q8BWB1|SYP2L_MOUSE;tr|B2RQK7|B2RQK7_MOUSE	>tr|D3YU08|D3YU08_MOUSE Synaptopodin 2-like protein OS=Mus musculus GN=Synpo2l PE=1 SV=1;>sp|Q8BWB1|SYP2L_MOUSE Synaptopodin 2-like protein OS=Mus musculus GN=Synpo2l PE=1 SV=1;>tr|B2RQK7|B2RQK7_MOUSE Synaptopodin 2-like protein OS=Mus musculus GN=Synpo2l
sp|Q8BWT1|THIM_MOUSE;tr|Q3UKH3|Q3UKH3_MOUSE	>sp|Q8BWT1|THIM_MOUSE 3-ketoacyl-CoA thiolase, mitochondrial OS=Mus musculus GN=Acaa2 PE=1 SV=3;>tr|Q3UKH3|Q3UKH3_MOUSE Putative uncharacterized protein OS=Mus musculus GN=Acaa2 PE=2 SV=1
sp|Q8C156|CND2_MOUSE;tr|Q6ZQJ9|Q6ZQJ9_MOUSE	>sp|Q8C156|CND2_MOUSE Condensin complex subunit 2 OS=Mus musculus GN=Ncaph PE=1 SV=1;>tr|Q6ZQJ9|Q6ZQJ9_MOUSE MKIAA0074 protein (Fragment) OS=Mus musculus GN=Ncaph PE=2 SV=1
tr|Q571A1|Q571A1_MOUSE;tr|B7ZCP4|B7ZCP4_MOUSE;tr|Q3U893|Q3U893_MOUSE;sp|Q8C166|CPNE1_MOUSE;tr|B7ZCP7|B7ZCP7_MOUSE;tr|V9GXM6|V9GXM6_MOUSE;tr|F6R587|F6R587_MOUSE;tr|B7ZCP6|B7ZCP6_MOUSE;tr|E9Q806|E9Q806_MOUSE	>tr|Q571A1|Q571A1_MOUSE MKIAA0765 splice variant 1 (Fragment) OS=Mus musculus GN=Cpne1 PE=2 SV=1;>tr|B7ZCP4|B7ZCP4_MOUSE Copine-1 OS=Mus musculus GN=Cpne1 PE=1 SV=1;>tr|Q3U893|Q3U893_MOUSE Putative uncharacterized protein OS=Mus musculus GN=Cpne1 PE=2 SV=1
sp|Q8C1B7-3|SEP11_MOUSE;sp|Q8C1B7-2|SEP11_MOUSE;sp|Q8C1B7|SEP11_MOUSE	>sp|Q8C1B7-3|SEP11_MOUSE Isoform 3 of Septin-11 OS=Mus musculus GN=Sept11;>sp|Q8C1B7-2|SEP11_MOUSE Isoform 2 of Septin-11 OS=Mus musculus GN=Sept11;>sp|Q8C1B7|SEP11_MOUSE Septin-11 OS=Mus musculus GN=Sept11 PE=1 SV=4
sp|Q8C3W1|CA198_MOUSE	>sp|Q8C3W1|CA198_MOUSE Uncharacterized protein C1orf198 homolog OS=Mus musculus PE=1 SV=1
sp|Q8CH18-2|CCAR1_MOUSE;sp|Q8CH18-3|CCAR1_MOUSE;sp|Q8CH18|CCAR1_MOUSE	>sp|Q8CH18-2|CCAR1_MOUSE Isoform 2 of Cell division cycle and apoptosis regulator protein 1 OS=Mus musculus GN=Ccar1;>sp|Q8CH18-3|CCAR1_MOUSE Isoform 3 of Cell division cycle and apoptosis regulator protein 1 OS=Mus musculus GN=Ccar1;>sp|Q8CH18|CCAR1_MOUSE
sp|Q8CHH9|SEPT8_MOUSE;sp|Q8CHH9-2|SEPT8_MOUSE;tr|B7ZC46|B7ZC46_MOUSE;tr|B1AQY9|B1AQY9_MOUSE;tr|B1AQZ0|B1AQZ0_MOUSE	>sp|Q8CHH9|SEPT8_MOUSE Septin-8 OS=Mus musculus GN=Sept8 PE=1 SV=4;>sp|Q8CHH9-2|SEPT8_MOUSE Isoform 2 of Septin-8 OS=Mus musculus GN=Sept8;>tr|B7ZC46|B7ZC46_MOUSE Septin-8 OS=Mus musculus GN=Sept8 PE=1 SV=1;>tr|B1AQY9|B1AQY9_MOUSE Septin-8 OS=Mus musculus
sp|Q8CHP5-2|WIBG_MOUSE;sp|Q8CHP5|WIBG_MOUSE	>sp|Q8CHP5-2|WIBG_MOUSE Isoform 2 of Partner of Y14 and mago OS=Mus musculus GN=Wibg;>sp|Q8CHP5|WIBG_MOUSE Partner of Y14 and mago OS=Mus musculus GN=Wibg PE=1 SV=2
sp|Q8JZQ9|EIF3B_MOUSE;tr|Q8CIJ3|Q8CIJ3_MOUSE	>sp|Q8JZQ9|EIF3B_MOUSE Eukaryotic translation initiation factor 3 subunit B OS=Mus musculus GN=Eif3b PE=1 SV=1;>tr|Q8CIJ3|Q8CIJ3_MOUSE Eukaryotic translation initiation factor 3 subunit B OS=Mus musculus GN=Eif3b PE=2 SV=1
tr|A0A087WRN1|A0A087WRN1_MOUSE;sp|Q8K019-3|BCLF1_MOUSE;tr|Q3TSZ0|Q3TSZ0_MOUSE;tr|A0A087WQA0|A0A087WQA0_MOUSE;tr|Q3UR37|Q3UR37_MOUSE;tr|F8WI22|F8WI22_MOUSE;tr|Q3UDL9|Q3UDL9_MOUSE;sp|Q8K019-2|BCLF1_MOUSE;sp|Q8K019|BCLF1_MOUSE;tr|Q05C67|Q05C67_MOUSE;tr|Q3TRC6|Q3TRC6_MOUSE	>tr|A0A087WRN1|A0A087WRN1_MOUSE Bcl-2-associated transcription factor 1 (Fragment) OS=Mus musculus GN=Bclaf1 PE=1 SV=1;>sp|Q8K019-3|BCLF1_MOUSE Isoform 3 of Bcl-2-associated transcription factor 1 OS=Mus musculus GN=Bclaf1;>tr|Q3TSZ0|Q3TSZ0_MOUSE Putative
tr|Q3TGR2|Q3TGR2_MOUSE;sp|Q8K0E8|FIBB_MOUSE	>tr|Q3TGR2|Q3TGR2_MOUSE Fibrinogen, B beta polypeptide, isoform CRA_a OS=Mus musculus GN=Fgb PE=2 SV=1;>sp|Q8K0E8|FIBB_MOUSE Fibrinogen beta chain OS=Mus musculus GN=Fgb PE=1 SV=1
sp|Q8K2B3|SDHA_MOUSE	>sp|Q8K2B3|SDHA_MOUSE Succinate dehydrogenase [ubiquinone] flavoprotein subunit, mitochondrial OS=Mus musculus GN=Sdha PE=1 SV=1
tr|Q5BL18|Q5BL18_MOUSE;tr|Q4FJT0|Q4FJT0_MOUSE;tr|Q3TTX0|Q3TTX0_MOUSE;sp|Q8K310|MATR3_MOUSE;tr|Q6ZQ61|Q6ZQ61_MOUSE;tr|Q9R0U5|Q9R0U5_MOUSE;tr|A0A087WSU2|A0A087WSU2_MOUSE	>tr|Q5BL18|Q5BL18_MOUSE Matrin 3 OS=Mus musculus GN=Matr3 PE=2 SV=1;>tr|Q4FJT0|Q4FJT0_MOUSE Matr3 protein OS=Mus musculus GN=Matr3 PE=2 SV=1;>tr|Q3TTX0|Q3TTX0_MOUSE Putative uncharacterized protein OS=Mus musculus GN=Matr3 PE=2 SV=1;>sp|Q8K310|MATR3_MOUSE
sp|Q8K3X4|I2BPL_MOUSE	>sp|Q8K3X4|I2BPL_MOUSE Interferon regulatory factor 2-binding protein-like OS=Mus musculus GN=Irf2bpl PE=1 SV=1
tr|E9Q9Q7|E9Q9Q7_MOUSE;tr|E9Q9D1|E9Q9D1_MOUSE;tr|E9Q9D2|E9Q9D2_MOUSE;tr|E9Q030|E9Q030_MOUSE;sp|Q8K4G5-3|ABLM1_MOUSE;sp|Q8K4G5-4|ABLM1_MOUSE;tr|Q3UP03|Q3UP03_MOUSE;tr|E9Q9C7|E9Q9C7_MOUSE;tr|E9Q9C4|E9Q9C4_MOUSE;sp|Q8K4G5-2|ABLM1_MOUSE;tr|E9Q9C0|E9Q9C0_MOUSE;tr|B9EIV0|B9EIV0_MOUSE;tr|E9Q9C1|E9Q9C1_MOUSE;tr|E9Q9C2|E9Q9C2_MOUSE;tr|E9QK41|E9QK41_MOUSE;sp|Q8K4G5|ABLM1_MOUSE;tr|Q8K278|Q8K278_MOUSE;tr|Q3T…	>tr|E9Q9Q7|E9Q9Q7_MOUSE Actin-binding LIM protein 1 OS=Mus musculus GN=Ablim1 PE=1 SV=1;>tr|E9Q9D1|E9Q9D1_MOUSE Actin-binding LIM protein 1 OS=Mus musculus GN=Ablim1 PE=1 SV=1;>tr|E9Q9D2|E9Q9D2_MOUSE Actin-binding LIM protein 1 OS=Mus musculus GN=Ablim1 PE
tr|Q3TVM1|Q3TVM1_MOUSE;sp|Q8K4Z5|SF3A1_MOUSE	>tr|Q3TVM1|Q3TVM1_MOUSE Putative uncharacterized protein OS=Mus musculus GN=Sf3a1 PE=2 SV=1;>sp|Q8K4Z5|SF3A1_MOUSE Splicing factor 3A subunit 1 OS=Mus musculus GN=Sf3a1 PE=1 SV=1
tr|D0EW11|D0EW11_MOUSE;sp|Q8K5B2|MCFD2_MOUSE;tr|Q99KV4|Q99KV4_MOUSE;tr|D3Z6A4|D3Z6A4_MOUSE;tr|D3Z1G3|D3Z1G3_MOUSE	>tr|D0EW11|D0EW11_MOUSE Multiple coagulation factor deficiency 2 isoform 1 OS=Mus musculus GN=Mcfd2 PE=2 SV=1;>sp|Q8K5B2|MCFD2_MOUSE Multiple coagulation factor deficiency protein 2 homolog OS=Mus musculus GN=Mcfd2 PE=1 SV=1;>tr|Q99KV4|Q99KV4_MOUSE Mcfd2 p
tr|Q3TQP7|Q3TQP7_MOUSE;sp|Q8QZT1|THIL_MOUSE	>tr|Q3TQP7|Q3TQP7_MOUSE Putative uncharacterized protein OS=Mus musculus GN=Acat1 PE=2 SV=1;>sp|Q8QZT1|THIL_MOUSE Acetyl-CoA acetyltransferase, mitochondrial OS=Mus musculus GN=Acat1 PE=1 SV=1
sp|Q8R050-2|ERF3A_MOUSE;sp|Q8R050|ERF3A_MOUSE;tr|Q3UZ36|Q3UZ36_MOUSE;tr|Q3UL02|Q3UL02_MOUSE;tr|Q8BPH0|Q8BPH0_MOUSE;tr|Q8CCV1|Q8CCV1_MOUSE;sp|Q149F3|ERF3B_MOUSE	>sp|Q8R050-2|ERF3A_MOUSE Isoform 2 of Eukaryotic peptide chain release factor GTP-binding subunit ERF3A OS=Mus musculus GN=Gspt1;>sp|Q8R050|ERF3A_MOUSE Eukaryotic peptide chain release factor GTP-binding subunit ERF3A OS=Mus musculus GN=Gspt1 PE=1 SV=2;>tr
tr|Q3TN93|Q3TN93_MOUSE;tr|Q3T992|Q3T992_MOUSE;sp|Q8R317-2|UBQL1_MOUSE;tr|Q66K07|Q66K07_MOUSE;sp|Q8R317|UBQL1_MOUSE	>tr|Q3TN93|Q3TN93_MOUSE Putative uncharacterized protein OS=Mus musculus GN=Ubqln1 PE=2 SV=1;>tr|Q3T992|Q3T992_MOUSE Putative uncharacterized protein OS=Mus musculus GN=Ubqln1 PE=2 SV=1;>sp|Q8R317-2|UBQL1_MOUSE Isoform 2 of Ubiquilin-1 OS=Mus musculus GN=U
sp|Q8R326-2|PSPC1_MOUSE;sp|Q8R326|PSPC1_MOUSE	>sp|Q8R326-2|PSPC1_MOUSE Isoform 2 of Paraspeckle component 1 OS=Mus musculus GN=Pspc1;>sp|Q8R326|PSPC1_MOUSE Paraspeckle component 1 OS=Mus musculus GN=Pspc1 PE=1 SV=1
sp|Q8R409|HEXI1_MOUSE;tr|Q8VDF7|Q8VDF7_MOUSE	>sp|Q8R409|HEXI1_MOUSE Protein HEXIM1 OS=Mus musculus GN=Hexim1 PE=1 SV=1;>tr|Q8VDF7|Q8VDF7_MOUSE Hexim1 protein OS=Mus musculus GN=Hexim1 PE=2 SV=1
sp|Q8R4X3|RBM12_MOUSE;tr|Q6ZQ53|Q6ZQ53_MOUSE;tr|F6YJB6|F6YJB6_MOUSE;tr|V9GXJ1|V9GXJ1_MOUSE	>sp|Q8R4X3|RBM12_MOUSE RNA-binding protein 12 OS=Mus musculus GN=Rbm12 PE=1 SV=3;>tr|Q6ZQ53|Q6ZQ53_MOUSE MKIAA0765 protein (Fragment) OS=Mus musculus GN=Cpne1 PE=2 SV=1;>tr|F6YJB6|F6YJB6_MOUSE Protein Gm28036 (Fragment) OS=Mus musculus GN=Gm28036 PE=4 SV=1
sp|Q8VC31|CCDC9_MOUSE;tr|G3X927|G3X927_MOUSE;tr|D3YW42|D3YW42_MOUSE	>sp|Q8VC31|CCDC9_MOUSE Coiled-coil domain-containing protein 9 OS=Mus musculus GN=Ccdc9 PE=2 SV=1;>tr|G3X927|G3X927_MOUSE Coiled-coil domain-containing protein 9 OS=Mus musculus GN=Ccdc9 PE=1 SV=1;>tr|D3YW42|D3YW42_MOUSE Coiled-coil domain-containing prote
tr|Q3UEM7|Q3UEM7_MOUSE;sp|Q8VCM7|FIBG_MOUSE;tr|Q3UER8|Q3UER8_MOUSE	>tr|Q3UEM7|Q3UEM7_MOUSE Putative uncharacterized protein OS=Mus musculus GN=Fgg PE=2 SV=1;>sp|Q8VCM7|FIBG_MOUSE Fibrinogen gamma chain OS=Mus musculus GN=Fgg PE=1 SV=1;>tr|Q3UER8|Q3UER8_MOUSE Fibrinogen gamma chain OS=Mus musculus GN=Fgg PE=1 SV=1
sp|Q8VDD5|MYH9_MOUSE;tr|Q3UFT0|Q3UFT0_MOUSE;tr|Q811J9|Q811J9_MOUSE;tr|Q99JJ3|Q99JJ3_MOUSE	>sp|Q8VDD5|MYH9_MOUSE Myosin-9 OS=Mus musculus GN=Myh9 PE=1 SV=4;>tr|Q3UFT0|Q3UFT0_MOUSE Putative uncharacterized protein (Fragment) OS=Mus musculus GN=Myh9 PE=2 SV=1;>tr|Q811J9|Q811J9_MOUSE Myh9 protein (Fragment) OS=Mus musculus GN=Myh9 PE=2 SV=1;>tr|Q99
tr|A0A087WP83|A0A087WP83_MOUSE;tr|Q3V1M8|Q3V1M8_MOUSE;tr|Q3U4Z7|Q3U4Z7_MOUSE;sp|Q8VDJ3|VIGLN_MOUSE;tr|Q8BX68|Q8BX68_MOUSE	>tr|A0A087WP83|A0A087WP83_MOUSE Vigilin OS=Mus musculus GN=Hdlbp PE=1 SV=1;>tr|Q3V1M8|Q3V1M8_MOUSE Putative uncharacterized protein OS=Mus musculus GN=Hdlbp PE=2 SV=1;>tr|Q3U4Z7|Q3U4Z7_MOUSE High density lipoprotein (HDL) binding protein, isoform CRA_d OS=
tr|J3KMQ2|J3KMQ2_MOUSE;tr|Q3U9Y8|Q3U9Y8_MOUSE;tr|Q3TXV1|Q3TXV1_MOUSE;tr|Q3TWL6|Q3TWL6_MOUSE;tr|Q3TW71|Q3TW71_MOUSE;tr|Q3TKV1|Q3TKV1_MOUSE;tr|Q3TIP0|Q3TIP0_MOUSE;tr|Q3TI61|Q3TI61_MOUSE;sp|Q8VDM4|PSMD2_MOUSE	>tr|J3KMQ2|J3KMQ2_MOUSE Protein Gm5422 OS=Mus musculus GN=Gm5422 PE=4 SV=1;>tr|Q3U9Y8|Q3U9Y8_MOUSE Putative uncharacterized protein OS=Mus musculus GN=Psmd2 PE=2 SV=1;>tr|Q3TXV1|Q3TXV1_MOUSE Putative uncharacterized protein OS=Mus musculus GN=Psmd2 PE=2 SV
sp|Q8VDM6-2|HNRL1_MOUSE;sp|Q8VDM6|HNRL1_MOUSE;sp|Q8VDM6-3|HNRL1_MOUSE	>sp|Q8VDM6-2|HNRL1_MOUSE Isoform 2 of Heterogeneous nuclear ribonucleoprotein U-like protein 1 OS=Mus musculus GN=Hnrnpul1;>sp|Q8VDM6|HNRL1_MOUSE Heterogeneous nuclear ribonucleoprotein U-like protein 1 OS=Mus musculus GN=Hnrnpul1 PE=1 SV=1;>sp|Q8VDM6-3|HN
sp|Q8VE97|SRSF4_MOUSE;tr|Q542V3|Q542V3_MOUSE;tr|Q8K3A8|Q8K3A8_MOUSE	>sp|Q8VE97|SRSF4_MOUSE Serine/arginine-rich splicing factor 4 OS=Mus musculus GN=Srsf4 PE=2 SV=1;>tr|Q542V3|Q542V3_MOUSE Serine/arginine-rich-splicing factor 4 OS=Mus musculus GN=Srsf4 PE=1 SV=1;>tr|Q8K3A8|Q8K3A8_MOUSE Sfrs4 protein OS=Mus musculus GN=Srsf
tr|G3XA10|G3XA10_MOUSE;tr|Q8C290|Q8C290_MOUSE;tr|Q3ULH5|Q3ULH5_MOUSE;tr|Q3TXW2|Q3TXW2_MOUSE;tr|Q3TVV6|Q3TVV6_MOUSE;sp|Q8VEK3|HNRPU_MOUSE;tr|O88568|O88568_MOUSE;tr|Q3TWN5|Q3TWN5_MOUSE;tr|Q3TGN5|Q3TGN5_MOUSE;tr|Q3TS50|Q3TS50_MOUSE	>tr|G3XA10|G3XA10_MOUSE Heterogeneous nuclear ribonucleoprotein U, isoform CRA_b OS=Mus musculus GN=Gm28062 PE=4 SV=1;>tr|Q8C290|Q8C290_MOUSE Putative uncharacterized protein OS=Mus musculus GN=Hnrnpu PE=2 SV=1;>tr|Q3ULH5|Q3ULH5_MOUSE Putative uncharacteri
tr|F7AA45|F7AA45_MOUSE;tr|Q0VGU9|Q0VGU9_MOUSE;sp|Q8VH51-3|RBM39_MOUSE;tr|E9Q8F0|E9Q8F0_MOUSE;tr|Q3UXT6|Q3UXT6_MOUSE;tr|Q3U313|Q3U313_MOUSE;sp|Q8VH51-2|RBM39_MOUSE;sp|Q8VH51|RBM39_MOUSE	>tr|F7AA45|F7AA45_MOUSE RNA-binding protein 39 (Fragment) OS=Mus musculus GN=Rbm39 PE=1 SV=1;>tr|Q0VGU9|Q0VGU9_MOUSE Rbm39 protein OS=Mus musculus GN=Rbm39 PE=2 SV=1;>sp|Q8VH51-3|RBM39_MOUSE Isoform 3 of RNA-binding protein 39 OS=Mus musculus GN=Rbm39;>tr|
tr|Q3UG90|Q3UG90_MOUSE;sp|Q8VI36-2|PAXI_MOUSE;tr|F8VQ28|F8VQ28_MOUSE;sp|Q8VI36|PAXI_MOUSE;tr|Q99LE7|Q99LE7_MOUSE	>tr|Q3UG90|Q3UG90_MOUSE Putative uncharacterized protein OS=Mus musculus GN=Pxn PE=2 SV=1;>sp|Q8VI36-2|PAXI_MOUSE Isoform Alpha of Paxillin OS=Mus musculus GN=Pxn;>tr|F8VQ28|F8VQ28_MOUSE Paxillin OS=Mus musculus GN=Pxn PE=1 SV=1;>sp|Q8VI36|PAXI_MOUSE Paxil
sp|Q8VIJ6|SFPQ_MOUSE;tr|Q3TZL2|Q3TZL2_MOUSE	>sp|Q8VIJ6|SFPQ_MOUSE Splicing factor, proline- and glutamine-rich OS=Mus musculus GN=Sfpq PE=1 SV=1;>tr|Q3TZL2|Q3TZL2_MOUSE Putative uncharacterized protein (Fragment) OS=Mus musculus GN=Sfpq PE=2 SV=1
tr|F7BWP1|F7BWP1_MOUSE;sp|Q8WTY4|CPIN1_MOUSE;tr|E0CYY1|E0CYY1_MOUSE	>tr|F7BWP1|F7BWP1_MOUSE Anamorsin (Fragment) OS=Mus musculus GN=Ciapin1 PE=1 SV=1;>sp|Q8WTY4|CPIN1_MOUSE Anamorsin OS=Mus musculus GN=Ciapin1 PE=1 SV=1;>tr|E0CYY1|E0CYY1_MOUSE Anamorsin (Fragment) OS=Mus musculus GN=Ciapin1 PE=1 SV=1
tr|Q50HX3|Q50HX3_MOUSE;tr|Q50HX1|Q50HX1_MOUSE;tr|Q50HX4|Q50HX4_MOUSE;tr|Q50HX2|Q50HX2_MOUSE;sp|Q91V41|RAB14_MOUSE;tr|Q50HW9|Q50HW9_MOUSE;tr|Q50HX0|Q50HX0_MOUSE	>tr|Q50HX3|Q50HX3_MOUSE RAB14 protein variant OS=Mus musculus GN=Rab14 PE=2 SV=1;>tr|Q50HX1|Q50HX1_MOUSE RAB14 protein variant OS=Mus musculus GN=Rab14 PE=2 SV=1;>tr|Q50HX4|Q50HX4_MOUSE RAB14 protein OS=Mus musculus GN=Rab14 PE=2 SV=1;>tr|Q50HX2|Q50HX2_MOU
sp|Q91VC3|IF4A3_MOUSE;tr|E9PV04|E9PV04_MOUSE;tr|A2AFK7|A2AFK7_MOUSE	>sp|Q91VC3|IF4A3_MOUSE Eukaryotic initiation factor 4A-III OS=Mus musculus GN=Eif4a3 PE=1 SV=3;>tr|E9PV04|E9PV04_MOUSE Protein Gm8994 OS=Mus musculus GN=Gm8994 PE=3 SV=2;>tr|A2AFK7|A2AFK7_MOUSE Eukaryotic initiation factor 4A-III (Fragment) OS=Mus musculus
tr|Q3TIU7|Q3TIU7_MOUSE;tr|Q3UIQ2|Q3UIQ2_MOUSE;sp|Q91VD9|NDUS1_MOUSE	>tr|Q3TIU7|Q3TIU7_MOUSE Putative uncharacterized protein OS=Mus musculus GN=Ndufs1 PE=2 SV=1;>tr|Q3UIQ2|Q3UIQ2_MOUSE Putative uncharacterized protein OS=Mus musculus GN=Ndufs1 PE=2 SV=1;>sp|Q91VD9|NDUS1_MOUSE NADH-ubiquinone oxidoreductase 75 kDa subunit,
tr|Q3UM23|Q3UM23_MOUSE;sp|Q91VI7|RINI_MOUSE	>tr|Q3UM23|Q3UM23_MOUSE Putative uncharacterized protein OS=Mus musculus GN=Rnh1 PE=2 SV=1;>sp|Q91VI7|RINI_MOUSE Ribonuclease inhibitor OS=Mus musculus GN=Rnh1 PE=1 SV=1
tr|A2AER7|A2AER7_MOUSE;sp|Q91VJ5|PQBP1_MOUSE;tr|A2AER8|A2AER8_MOUSE	>tr|A2AER7|A2AER7_MOUSE Pqbp1 protein OS=Mus musculus GN=Pqbp1 PE=2 SV=1;>sp|Q91VJ5|PQBP1_MOUSE Polyglutamine-binding protein 1 OS=Mus musculus GN=Pqbp1 PE=1 SV=1;>tr|A2AER8|A2AER8_MOUSE Polyglutamine-binding protein 1 (Fragment) OS=Mus musculus GN=Pqbp1 P
tr|Q922B8|Q922B8_MOUSE;tr|Q3V1Z7|Q3V1Z7_MOUSE;sp|Q91VR5|DDX1_MOUSE	>tr|Q922B8|Q922B8_MOUSE DEAD (Asp-Glu-Ala-Asp) box polypeptide 1 OS=Mus musculus GN=Ddx1 PE=2 SV=1;>tr|Q3V1Z7|Q3V1Z7_MOUSE Putative uncharacterized protein OS=Mus musculus GN=Ddx1 PE=2 SV=1;>sp|Q91VR5|DDX1_MOUSE ATP-dependent RNA helicase DDX1 OS=Mus muscu
sp|Q91VW3|SH3L3_MOUSE	>sp|Q91VW3|SH3L3_MOUSE SH3 domain-binding glutamic acid-rich-like protein 3 OS=Mus musculus GN=Sh3bgrl3 PE=1 SV=1
tr|A2AMY5|A2AMY5_MOUSE;sp|Q91VX2|UBAP2_MOUSE;tr|A2AMY7|A2AMY7_MOUSE	>tr|A2AMY5|A2AMY5_MOUSE Ubiquitin-associated protein 2 OS=Mus musculus GN=Ubap2 PE=1 SV=1;>sp|Q91VX2|UBAP2_MOUSE Ubiquitin-associated protein 2 OS=Mus musculus GN=Ubap2 PE=1 SV=1;>tr|A2AMY7|A2AMY7_MOUSE Ubiquitin-associated protein 2 (Fragment) OS=Mus musc
tr|Q8JZN2|Q8JZN2_MOUSE;tr|Q3U4S7|Q3U4S7_MOUSE;tr|Q3TXH7|Q3TXH7_MOUSE;tr|Q3U1S6|Q3U1S6_MOUSE;sp|Q91W50|CSDE1_MOUSE;tr|Q80TP8|Q80TP8_MOUSE;tr|Q8R3R1|Q8R3R1_MOUSE;tr|Q3U672|Q3U672_MOUSE;tr|A0A0G2JF72|A0A0G2JF72_MOUSE	>tr|Q8JZN2|Q8JZN2_MOUSE Cold shock domain-containing protein E1 OS=Mus musculus GN=Csde1 PE=1 SV=1;>tr|Q3U4S7|Q3U4S7_MOUSE Putative uncharacterized protein OS=Mus musculus GN=Csde1 PE=2 SV=1;>tr|Q3TXH7|Q3TXH7_MOUSE Putative uncharacterized protein OS=Mus m
tr|E9PXX7|E9PXX7_MOUSE;tr|Q3TEE8|Q3TEE8_MOUSE;sp|Q91W90|TXND5_MOUSE;tr|Q3UWX1|Q3UWX1_MOUSE;tr|Q3UBW8|Q3UBW8_MOUSE	>tr|E9PXX7|E9PXX7_MOUSE Thioredoxin domain-containing protein 5 OS=Mus musculus GN=Txndc5 PE=1 SV=1;>tr|Q3TEE8|Q3TEE8_MOUSE Putative uncharacterized protein OS=Mus musculus GN=Txndc5 PE=2 SV=1;>sp|Q91W90|TXND5_MOUSE Thioredoxin domain-containing protein 5
sp|Q91WG2-1|RABE2_MOUSE;tr|Q3TZJ2|Q3TZJ2_MOUSE;sp|Q91WG2|RABE2_MOUSE;sp|Q91WG2-2|RABE2_MOUSE	>sp|Q91WG2-1|RABE2_MOUSE Isoform 2 of Rab GTPase-binding effector protein 2 OS=Mus musculus GN=Rabep2;>tr|Q3TZJ2|Q3TZJ2_MOUSE Putative uncharacterized protein OS=Mus musculus GN=Rabep2 PE=2 SV=1;>sp|Q91WG2|RABE2_MOUSE Rab GTPase-binding effector protein 2
tr|Q8BTX5|Q8BTX5_MOUSE;tr|Q5M9L0|Q5M9L0_MOUSE;tr|Q3TII2|Q3TII2_MOUSE;tr|Q3THW7|Q3THW7_MOUSE;sp|Q91WK2|EIF3H_MOUSE;tr|Q8BMZ8|Q8BMZ8_MOUSE;tr|Q3TIK5|Q3TIK5_MOUSE	>tr|Q8BTX5|Q8BTX5_MOUSE Eukaryotic translation initiation factor 3 subunit H OS=Mus musculus GN=Eif3h PE=2 SV=1;>tr|Q5M9L0|Q5M9L0_MOUSE Eukaryotic translation initiation factor 3 subunit H OS=Mus musculus GN=Eif3h PE=2 SV=1;>tr|Q3TII2|Q3TII2_MOUSE Eukaryot
sp|Q91WN1|DNJC9_MOUSE;tr|Q8BRQ6|Q8BRQ6_MOUSE	>sp|Q91WN1|DNJC9_MOUSE DnaJ homolog subfamily C member 9 OS=Mus musculus GN=Dnajc9 PE=1 SV=2;>tr|Q8BRQ6|Q8BRQ6_MOUSE Putative uncharacterized protein OS=Mus musculus GN=Dnajc9 PE=2 SV=1
tr|A0A087WR57|A0A087WR57_MOUSE;tr|Q3U706|Q3U706_MOUSE;sp|Q91XC8|DAP1_MOUSE;tr|A0A087WRC6|A0A087WRC6_MOUSE	>tr|A0A087WR57|A0A087WR57_MOUSE Death-associated protein 1 OS=Mus musculus GN=Dap PE=1 SV=1;>tr|Q3U706|Q3U706_MOUSE Death-associated protein OS=Mus musculus GN=Dap PE=2 SV=1;>sp|Q91XC8|DAP1_MOUSE Death-associated protein 1 OS=Mus musculus GN=Dap PE=1 SV=3;
tr|Q3UKA1|Q3UKA1_MOUSE;tr|Q3UFV9|Q3UFV9_MOUSE;sp|Q91YW3|DNJC3_MOUSE	>tr|Q3UKA1|Q3UKA1_MOUSE Putative uncharacterized protein OS=Mus musculus GN=Dnajc3 PE=2 SV=1;>tr|Q3UFV9|Q3UFV9_MOUSE DnaJ (Hsp40) homolog, subfamily C, member 3 OS=Mus musculus GN=Dnajc3 PE=2 SV=1;>sp|Q91YW3|DNJC3_MOUSE DnaJ homolog subfamily C member 3 OS
tr|B2RY26|B2RY26_MOUSE;tr|B2RXX9|B2RXX9_MOUSE;sp|Q91Z83|MYH7_MOUSE	>tr|B2RY26|B2RY26_MOUSE Myh7 protein OS=Mus musculus GN=Myh7 PE=2 SV=1;>tr|B2RXX9|B2RXX9_MOUSE Myosin, heavy polypeptide 7, cardiac muscle, beta OS=Mus musculus GN=Myh7 PE=2 SV=1;>sp|Q91Z83|MYH7_MOUSE Myosin-7 OS=Mus musculus GN=Myh7 PE=1 SV=1
tr|Q3U454|Q3U454_MOUSE;sp|Q91ZX7|LRP1_MOUSE	>tr|Q3U454|Q3U454_MOUSE Putative uncharacterized protein (Fragment) OS=Mus musculus GN=Lrp1 PE=2 SV=1;>sp|Q91ZX7|LRP1_MOUSE Prolow-density lipoprotein receptor-related protein 1 OS=Mus musculus GN=Lrp1 PE=1 SV=1
tr|G3X956|G3X956_MOUSE;sp|Q920B9|SP16H_MOUSE	>tr|G3X956|G3X956_MOUSE FACT complex subunit SPT16 OS=Mus musculus GN=Supt16 PE=1 SV=1;>sp|Q920B9|SP16H_MOUSE FACT complex subunit SPT16 OS=Mus musculus GN=Supt16h PE=1 SV=2
tr|Q8BUM1|Q8BUM1_MOUSE;tr|Q544R5|Q544R5_MOUSE;sp|Q921F2|TADBP_MOUSE;tr|A0A087WR97|A0A087WR97_MOUSE;tr|A0A087WRZ5|A0A087WRZ5_MOUSE;tr|Q8R0B4|Q8R0B4_MOUSE;tr|C9DT14|C9DT14_MOUSE;tr|Q8BLD4|Q8BLD4_MOUSE;tr|Q6VYI5|Q6VYI5_MOUSE;tr|Q6VYI4|Q6VYI4_MOUSE;tr|Q05C33|Q05C33_MOUSE;tr|D2KPZ5|D2KPZ5_MOUSE;tr|A0A087WQA5|A0A087WQA5_MOUSE;tr|A0A087WSE4|A0A087WSE4_MOUSE	>tr|Q8BUM1|Q8BUM1_MOUSE Putative uncharacterized protein OS=Mus musculus GN=Tardbp PE=2 SV=1;>tr|Q544R5|Q544R5_MOUSE MCG16669, isoform CRA_b OS=Mus musculus GN=Tardbp PE=2 SV=1;>sp|Q921F2|TADBP_MOUSE TAR DNA-binding protein 43 OS=Mus musculus GN=Tardbp PE=
tr|Q9CSH0|Q9CSH0_MOUSE;sp|Q921F4|HNRLL_MOUSE	>tr|Q9CSH0|Q9CSH0_MOUSE Putative uncharacterized protein (Fragment) OS=Mus musculus GN=Hnrnpll PE=2 SV=1;>sp|Q921F4|HNRLL_MOUSE Heterogeneous nuclear ribonucleoprotein L-like OS=Mus musculus GN=Hnrnpll PE=1 SV=3
sp|Q921I1|TRFE_MOUSE;tr|E9Q035|E9Q035_MOUSE	>sp|Q921I1|TRFE_MOUSE Serotransferrin OS=Mus musculus GN=Tf PE=1 SV=1;>tr|E9Q035|E9Q035_MOUSE Protein Gm20425 OS=Mus musculus GN=Gm20425 PE=4 SV=1
tr|Q3TW74|Q3TW74_MOUSE;sp|Q922D8|C1TC_MOUSE;tr|Q8BXX7|Q8BXX7_MOUSE;tr|Q3UZH3|Q3UZH3_MOUSE	>tr|Q3TW74|Q3TW74_MOUSE Putative uncharacterized protein OS=Mus musculus GN=Mthfd1 PE=2 SV=1;>sp|Q922D8|C1TC_MOUSE C-1-tetrahydrofolate synthase, cytoplasmic OS=Mus musculus GN=Mthfd1 PE=1 SV=4;>tr|Q8BXX7|Q8BXX7_MOUSE Putative uncharacterized protein OS=Mu
tr|Q3UMM1|Q3UMM1_MOUSE;sp|Q922F4|TBB6_MOUSE;tr|Q3U9U3|Q3U9U3_MOUSE;tr|Q9CUN8|Q9CUN8_MOUSE	>tr|Q3UMM1|Q3UMM1_MOUSE Tubulin, beta 6 OS=Mus musculus GN=Tubb6 PE=2 SV=1;>sp|Q922F4|TBB6_MOUSE Tubulin beta-6 chain OS=Mus musculus GN=Tubb6 PE=1 SV=1;>tr|Q3U9U3|Q3U9U3_MOUSE Putative uncharacterized protein OS=Mus musculus GN=Tubb6 PE=2 SV=1;>tr|Q9CUN8|
tr|Q3U6G1|Q3U6G1_MOUSE;sp|Q923D2|BLVRB_MOUSE;tr|E9PZC3|E9PZC3_MOUSE	>tr|Q3U6G1|Q3U6G1_MOUSE Biliverdin reductase B (Flavin reductase (NADPH)) OS=Mus musculus GN=Blvrb PE=2 SV=1;>sp|Q923D2|BLVRB_MOUSE Flavin reductase (NADPH) OS=Mus musculus GN=Blvrb PE=1 SV=3;>tr|E9PZC3|E9PZC3_MOUSE Flavin reductase (NADPH) OS=Mus musculus
tr|Q9D6G1|Q9D6G1_MOUSE;tr|Q544Z3|Q544Z3_MOUSE;sp|Q99020|ROAA_MOUSE;tr|Q80XR6|Q80XR6_MOUSE;tr|Q3TMZ8|Q3TMZ8_MOUSE;tr|Q20BD0|Q20BD0_MOUSE	>tr|Q9D6G1|Q9D6G1_MOUSE Heterogeneous nuclear ribonucleoprotein A/B, isoform CRA_b OS=Mus musculus GN=Hnrnpab PE=2 SV=1;>tr|Q544Z3|Q544Z3_MOUSE Heterogeneous nuclear ribonucleoprotein A/B, isoform CRA_c OS=Mus musculus GN=Hnrnpab PE=2 SV=1;>sp|Q99020|ROAA_
tr|Q05CD2|Q05CD2_MOUSE;tr|A2BI12|A2BI12_MOUSE;sp|Q99JF8-2|PSIP1_MOUSE;sp|Q99JF8|PSIP1_MOUSE;tr|F6RB63|F6RB63_MOUSE	>tr|Q05CD2|Q05CD2_MOUSE Psip1 protein (Fragment) OS=Mus musculus GN=Psip1 PE=2 SV=1;>tr|A2BI12|A2BI12_MOUSE PC4 and SFRS1-interacting protein OS=Mus musculus GN=Psip1 PE=1 SV=1;>sp|Q99JF8-2|PSIP1_MOUSE Isoform 2 of PC4 and SFRS1-interacting protein OS=Mus
tr|Q3ULF7|Q3ULF7_MOUSE;tr|Q3TWJ4|Q3TWJ4_MOUSE;tr|Q3TGW0|Q3TGW0_MOUSE;tr|Q3TGE1|Q3TGE1_MOUSE;sp|Q99JY9|ARP3_MOUSE;tr|A0A087WS98|A0A087WS98_MOUSE;tr|A0A087WP86|A0A087WP86_MOUSE;tr|A0A087WQ14|A0A087WQ14_MOUSE;tr|A0A087WRA1|A0A087WRA1_MOUSE	>tr|Q3ULF7|Q3ULF7_MOUSE Actr3 protein OS=Mus musculus GN=Actr3 PE=2 SV=1;>tr|Q3TWJ4|Q3TWJ4_MOUSE Putative uncharacterized protein OS=Mus musculus GN=Actr3 PE=2 SV=1;>tr|Q3TGW0|Q3TGW0_MOUSE Putative uncharacterized protein OS=Mus musculus GN=Actr3 PE=2 SV=1
tr|Q3USG5|Q3USG5_MOUSE;tr|Q3U254|Q3U254_MOUSE;sp|Q99K41|EMIL1_MOUSE;tr|Q3UUU0|Q3UUU0_MOUSE	>tr|Q3USG5|Q3USG5_MOUSE Putative uncharacterized protein (Fragment) OS=Mus musculus GN=Emilin1 PE=2 SV=1;>tr|Q3U254|Q3U254_MOUSE Putative uncharacterized protein OS=Mus musculus GN=Emilin1 PE=2 SV=1;>sp|Q99K41|EMIL1_MOUSE EMILIN-1 OS=Mus musculus GN=Emilin
tr|Q4FK11|Q4FK11_MOUSE;sp|Q99K48|NONO_MOUSE;tr|Q3UM20|Q3UM20_MOUSE;tr|Q3TF40|Q3TF40_MOUSE;tr|Q3TTV7|Q3TTV7_MOUSE;tr|Q3TFC2|Q3TFC2_MOUSE;tr|Q3TMM5|Q3TMM5_MOUSE;sp|Q99K48-2|NONO_MOUSE	>tr|Q4FK11|Q4FK11_MOUSE Nono protein OS=Mus musculus GN=Nono PE=2 SV=1;>sp|Q99K48|NONO_MOUSE Non-POU domain-containing octamer-binding protein OS=Mus musculus GN=Nono PE=1 SV=3;>tr|Q3UM20|Q3UM20_MOUSE Putative uncharacterized protein OS=Mus musculus GN=Non
sp|Q99KG3-2|RBM10_MOUSE;sp|Q99KG3-3|RBM10_MOUSE;sp|Q99KG3|RBM10_MOUSE;tr|Q8BY56|Q8BY56_MOUSE;tr|Q566J0|Q566J0_MOUSE	>sp|Q99KG3-2|RBM10_MOUSE Isoform 2 of RNA-binding protein 10 OS=Mus musculus GN=Rbm10;>sp|Q99KG3-3|RBM10_MOUSE Isoform 3 of RNA-binding protein 10 OS=Mus musculus GN=Rbm10;>sp|Q99KG3|RBM10_MOUSE RNA-binding protein 10 OS=Mus musculus GN=Rbm10 PE=1 SV=1;>tr
sp|Q99KI0|ACON_MOUSE	>sp|Q99KI0|ACON_MOUSE Aconitate hydratase, mitochondrial OS=Mus musculus GN=Aco2 PE=1 SV=1
tr|Q3TPZ5|Q3TPZ5_MOUSE;sp|Q99KJ8|DCTN2_MOUSE	>tr|Q3TPZ5|Q3TPZ5_MOUSE Dynactin 2 OS=Mus musculus GN=Dctn2 PE=2 SV=1;>sp|Q99KJ8|DCTN2_MOUSE Dynactin subunit 2 OS=Mus musculus GN=Dctn2 PE=1 SV=3
sp|Q99KN9-2|EPN4_MOUSE;tr|Q5SUH7|Q5SUH7_MOUSE;tr|Q3UPG6|Q3UPG6_MOUSE;tr|Q3UGL3|Q3UGL3_MOUSE;sp|Q99KN9|EPN4_MOUSE;tr|Q5SUH6|Q5SUH6_MOUSE	>sp|Q99KN9-2|EPN4_MOUSE Isoform 2 of Clathrin interactor 1 OS=Mus musculus GN=Clint1;>tr|Q5SUH7|Q5SUH7_MOUSE Clathrin interactor 1 OS=Mus musculus GN=Clint1 PE=1 SV=1;>tr|Q3UPG6|Q3UPG6_MOUSE Putative uncharacterized protein OS=Mus musculus GN=Clint1 PE=2 S
sp|Q99KP6|PRP19_MOUSE;sp|Q99KP6-2|PRP19_MOUSE;sp|Q99KP6-3|PRP19_MOUSE	>sp|Q99KP6|PRP19_MOUSE Pre-mRNA-processing factor 19 OS=Mus musculus GN=Prpf19 PE=1 SV=1;>sp|Q99KP6-2|PRP19_MOUSE Isoform 2 of Pre-mRNA-processing factor 19 OS=Mus musculus GN=Prpf19;>sp|Q99KP6-3|PRP19_MOUSE Isoform 3 of Pre-mRNA-processing factor 19 OS=Mu
tr|F8WJK8|F8WJK8_MOUSE;tr|Q3U9V1|Q3U9V1_MOUSE;tr|Q3U8D2|Q3U8D2_MOUSE;tr|Q3U3N7|Q3U3N7_MOUSE;sp|Q99L47|F10A1_MOUSE;tr|Q3TGW8|Q3TGW8_MOUSE	>tr|F8WJK8|F8WJK8_MOUSE Hsc70-interacting protein OS=Mus musculus GN=St13 PE=1 SV=1;>tr|Q3U9V1|Q3U9V1_MOUSE Putative uncharacterized protein OS=Mus musculus GN=St13 PE=2 SV=1;>tr|Q3U8D2|Q3U8D2_MOUSE Putative uncharacterized protein OS=Mus musculus GN=St13
sp|Q99LC5|ETFA_MOUSE	>sp|Q99LC5|ETFA_MOUSE Electron transfer flavoprotein subunit alpha, mitochondrial OS=Mus musculus GN=Etfa PE=1 SV=2
sp|Q99LD8|DDAH2_MOUSE;tr|O08972|O08972_MOUSE;tr|G3UZR0|G3UZR0_MOUSE	>sp|Q99LD8|DDAH2_MOUSE N(G),N(G)-dimethylarginine dimethylaminohydrolase 2 OS=Mus musculus GN=Ddah2 PE=1 SV=1;>tr|O08972|O08972_MOUSE Dimethylarginine dimethylaminohydrolase 2, isoform CRA_a OS=Mus musculus GN=Ddah2 PE=1 SV=1;>tr|G3UZR0|G3UZR0_MOUSE N(G),N
tr|Q3TJ01|Q3TJ01_MOUSE;sp|Q99LF4|RTCB_MOUSE	>tr|Q3TJ01|Q3TJ01_MOUSE tRNA-splicing ligase RtcB homolog OS=Mus musculus GN=Rtcb PE=2 SV=1;>sp|Q99LF4|RTCB_MOUSE tRNA-splicing ligase RtcB homolog OS=Mus musculus GN=Rtcb PE=1 SV=1
tr|Q7TQ15|Q7TQ15_MOUSE;sp|Q99LT0|DPY30_MOUSE	>tr|Q7TQ15|Q7TQ15_MOUSE Dosage compensation-related protein DPY30 OS=Mus musculus GN=Dpy30 PE=2 SV=1;>sp|Q99LT0|DPY30_MOUSE Protein dpy-30 homolog OS=Mus musculus GN=Dpy30 PE=1 SV=1
sp|Q99LX0|PARK7_MOUSE;tr|A2A813|A2A813_MOUSE;tr|A2A815|A2A815_MOUSE	>sp|Q99LX0|PARK7_MOUSE Protein deglycase DJ-1 OS=Mus musculus GN=Park7 PE=1 SV=1;>tr|A2A813|A2A813_MOUSE Protein deglycase DJ-1 OS=Mus musculus GN=Park7 PE=1 SV=1;>tr|A2A815|A2A815_MOUSE Protein deglycase DJ-1 (Fragment) OS=Mus musculus GN=Park7 PE=1 SV=5
tr|J3QK23|J3QK23_MOUSE;sp|Q99M28-2|RNPS1_MOUSE;sp|Q99M28|RNPS1_MOUSE;tr|Q62150|Q62150_MOUSE	>tr|J3QK23|J3QK23_MOUSE Protein Gm9825 OS=Mus musculus GN=Gm9825 PE=4 SV=1;>sp|Q99M28-2|RNPS1_MOUSE Isoform 2 of RNA-binding protein with serine-rich domain 1 OS=Mus musculus GN=Rnps1;>sp|Q99M28|RNPS1_MOUSE RNA-binding protein with serine-rich domain 1 OS=
tr|B1AU75|B1AU75_MOUSE;sp|Q99MD9|NASP_MOUSE;tr|B1AU76|B1AU76_MOUSE;sp|Q99MD9-2|NASP_MOUSE	>tr|B1AU75|B1AU75_MOUSE Nuclear autoantigenic sperm protein OS=Mus musculus GN=Nasp PE=1 SV=1;>sp|Q99MD9|NASP_MOUSE Nuclear autoantigenic sperm protein OS=Mus musculus GN=Nasp PE=1 SV=2;>tr|B1AU76|B1AU76_MOUSE Nuclear autoantigenic sperm protein OS=Mus mus
sp|Q99MR6-3|SRRT_MOUSE;sp|Q99MR6-4|SRRT_MOUSE;sp|Q99MR6-2|SRRT_MOUSE;sp|Q99MR6|SRRT_MOUSE	>sp|Q99MR6-3|SRRT_MOUSE Isoform C of Serrate RNA effector molecule homolog OS=Mus musculus GN=Srrt;>sp|Q99MR6-4|SRRT_MOUSE Isoform D of Serrate RNA effector molecule homolog OS=Mus musculus GN=Srrt;>sp|Q99MR6-2|SRRT_MOUSE Isoform B of Serrate RNA effector
tr|A0JLN0|A0JLN0_MOUSE;tr|Q3UIB4|Q3UIB4_MOUSE;tr|Q3US00|Q3US00_MOUSE;tr|G5E866|G5E866_MOUSE;sp|Q99NB9|SF3B1_MOUSE;tr|A0A087WNS2|A0A087WNS2_MOUSE;tr|Q3TB51|Q3TB51_MOUSE	>tr|A0JLN0|A0JLN0_MOUSE Sf3b1 protein (Fragment) OS=Mus musculus GN=Sf3b1 PE=2 SV=1;>tr|Q3UIB4|Q3UIB4_MOUSE Putative uncharacterized protein (Fragment) OS=Mus musculus GN=Sf3b1 PE=2 SV=1;>tr|Q3US00|Q3US00_MOUSE Putative uncharacterized protein (Fragment) O
tr|A2AVJ7|A2AVJ7_MOUSE;sp|Q99PL5|RRBP1_MOUSE;tr|Q6ZPS0|Q6ZPS0_MOUSE	>tr|A2AVJ7|A2AVJ7_MOUSE Ribosome-binding protein 1 OS=Mus musculus GN=Rrbp1 PE=1 SV=1;>sp|Q99PL5|RRBP1_MOUSE Ribosome-binding protein 1 OS=Mus musculus GN=Rrbp1 PE=1 SV=2;>tr|Q6ZPS0|Q6ZPS0_MOUSE MKIAA1398 protein (Fragment) OS=Mus musculus GN=Rrbp1 PE=2 SV
tr|E9Q197|E9Q197_MOUSE;sp|Q9CPV4-2|GLOD4_MOUSE;sp|Q9CPV4|GLOD4_MOUSE;tr|E9Q055|E9Q055_MOUSE;tr|E9Q2R6|E9Q2R6_MOUSE;tr|F6ZTG3|F6ZTG3_MOUSE;sp|Q9CPV4-3|GLOD4_MOUSE	>tr|E9Q197|E9Q197_MOUSE Glyoxalase domain-containing protein 4 OS=Mus musculus GN=Glod4 PE=1 SV=1;>sp|Q9CPV4-2|GLOD4_MOUSE Isoform 2 of Glyoxalase domain-containing protein 4 OS=Mus musculus GN=Glod4;>sp|Q9CPV4|GLOD4_MOUSE Glyoxalase domain-containing prot
sp|Q9CQ19|MYL9_MOUSE	>sp|Q9CQ19|MYL9_MOUSE Myosin regulatory light polypeptide 9 OS=Mus musculus GN=Myl9 PE=1 SV=3
sp|Q9CQ45|NENF_MOUSE	>sp|Q9CQ45|NENF_MOUSE Neudesin OS=Mus musculus GN=Nenf PE=1 SV=1
sp|Q9CQ48|NUDC2_MOUSE;tr|E0CYQ2|E0CYQ2_MOUSE	>sp|Q9CQ48|NUDC2_MOUSE NudC domain-containing protein 2 OS=Mus musculus GN=Nudcd2 PE=1 SV=1;>tr|E0CYQ2|E0CYQ2_MOUSE NudC domain-containing protein 2 OS=Mus musculus GN=Nudcd2 PE=1 SV=1
sp|Q9CQ71|RFA3_MOUSE	>sp|Q9CQ71|RFA3_MOUSE Replication protein A 14 kDa subunit OS=Mus musculus GN=Rpa3 PE=1 SV=1
tr|Q4VA29|Q4VA29_MOUSE;sp|Q9CQE8|CN166_MOUSE	>tr|Q4VA29|Q4VA29_MOUSE MCG140066 OS=Mus musculus GN=2700060E02Rik PE=2 SV=1;>sp|Q9CQE8|CN166_MOUSE UPF0568 protein C14orf166 homolog OS=Mus musculus PE=1 SV=1
tr|A7VJ98|A7VJ98_MOUSE;sp|Q9CQI3|GMFB_MOUSE;tr|Q80X87|Q80X87_MOUSE;tr|D3YY93|D3YY93_MOUSE	>tr|A7VJ98|A7VJ98_MOUSE Glia maturation factor beta OS=Mus musculus GN=Gmfb PE=2 SV=1;>sp|Q9CQI3|GMFB_MOUSE Glia maturation factor beta OS=Mus musculus GN=Gmfb PE=1 SV=3;>tr|Q80X87|Q80X87_MOUSE Glia maturation factor, beta OS=Mus musculus GN=Gmfb PE=2 SV=1
tr|Q544F6|Q544F6_MOUSE;sp|Q9CQI6|COTL1_MOUSE	>tr|Q544F6|Q544F6_MOUSE Cotl1 protein OS=Mus musculus GN=Cotl1 PE=2 SV=1;>sp|Q9CQI6|COTL1_MOUSE Coactosin-like protein OS=Mus musculus GN=Cotl1 PE=1 SV=3
sp|Q9CQJ4|RING2_MOUSE;tr|A0A087WRE9|A0A087WRE9_MOUSE	>sp|Q9CQJ4|RING2_MOUSE E3 ubiquitin-protein ligase RING2 OS=Mus musculus GN=Rnf2 PE=1 SV=1;>tr|A0A087WRE9|A0A087WRE9_MOUSE E3 ubiquitin-protein ligase RING2 OS=Mus musculus GN=Rnf2 PE=1 SV=1
sp|Q9CQM5|TXD17_MOUSE	>sp|Q9CQM5|TXD17_MOUSE Thioredoxin domain-containing protein 17 OS=Mus musculus GN=Txndc17 PE=1 SV=1
tr|Q8C1L7|Q8C1L7_MOUSE;sp|Q9CQR2|RS21_MOUSE	>tr|Q8C1L7|Q8C1L7_MOUSE 40S ribosomal protein S21 OS=Mus musculus GN=mCG_6739 PE=2 SV=1;>sp|Q9CQR2|RS21_MOUSE 40S ribosomal protein S21 OS=Mus musculus GN=Rps21 PE=1 SV=1
sp|Q9CQU0|TXD12_MOUSE	>sp|Q9CQU0|TXD12_MOUSE Thioredoxin domain-containing protein 12 OS=Mus musculus GN=Txndc12 PE=1 SV=1
tr|A2A5N2|A2A5N2_MOUSE;sp|Q9CQV8|1433B_MOUSE;sp|Q9CQV8-2|1433B_MOUSE;tr|A2A5N1|A2A5N1_MOUSE	>tr|A2A5N2|A2A5N2_MOUSE Tyrosine 3-monooxygenase/tryptophan 5-monooxygenase activation protein, beta polypeptide OS=Mus musculus GN=Ywhab PE=2 SV=1;>sp|Q9CQV8|1433B_MOUSE 14-3-3 protein beta/alpha OS=Mus musculus GN=Ywhab PE=1 SV=3;>sp|Q9CQV8-2|1433B_MOUSE
tr|A0A0G2JGN6|A0A0G2JGN6_MOUSE;sp|Q9CR00|PSMD9_MOUSE;tr|Q3ULI3|Q3ULI3_MOUSE;tr|Q9CZZ4|Q9CZZ4_MOUSE;tr|Q3THC1|Q3THC1_MOUSE	>tr|A0A0G2JGN6|A0A0G2JGN6_MOUSE 26S proteasome non-ATPase regulatory subunit 9 (Fragment) OS=Mus musculus GN=Psmd9 PE=1 SV=1;>sp|Q9CR00|PSMD9_MOUSE 26S proteasome non-ATPase regulatory subunit 9 OS=Mus musculus GN=Psmd9 PE=1 SV=1;>tr|Q3ULI3|Q3ULI3_MOUSE Pu
tr|Q3UB60|Q3UB60_MOUSE;sp|Q9CR16|PPID_MOUSE	>tr|Q3UB60|Q3UB60_MOUSE Putative uncharacterized protein OS=Mus musculus GN=Ppid PE=2 SV=1;>sp|Q9CR16|PPID_MOUSE Peptidyl-prolyl cis-trans isomerase D OS=Mus musculus GN=Ppid PE=1 SV=3
sp|Q9CR41|HYPK_MOUSE;sp|Q9CR41-2|HYPK_MOUSE	>sp|Q9CR41|HYPK_MOUSE Huntingtin-interacting protein K OS=Mus musculus GN=Hypk PE=1 SV=2;>sp|Q9CR41-2|HYPK_MOUSE Isoform 2 of Huntingtin-interacting protein K OS=Mus musculus GN=Hypk
sp|Q9CR98|F136A_MOUSE	>sp|Q9CR98|F136A_MOUSE Protein FAM136A OS=Mus musculus GN=Fam136a PE=1 SV=1
sp|Q9CT10|RANB3_MOUSE	>sp|Q9CT10|RANB3_MOUSE Ran-binding protein 3 OS=Mus musculus GN=Ranbp3 PE=1 SV=2
sp|Q9CWJ9|PUR9_MOUSE	>sp|Q9CWJ9|PUR9_MOUSE Bifunctional purine biosynthesis protein PURH OS=Mus musculus GN=Atic PE=1 SV=2
tr|Q91VZ1|Q91VZ1_MOUSE;tr|Q3U5L3|Q3U5L3_MOUSE;sp|Q9CWK8|SNX2_MOUSE;tr|Q3UDY9|Q3UDY9_MOUSE;tr|Q6NZD2|Q6NZD2_MOUSE;tr|Q3U4S1|Q3U4S1_MOUSE;tr|Q3TI63|Q3TI63_MOUSE;sp|Q9WV80|SNX1_MOUSE	>tr|Q91VZ1|Q91VZ1_MOUSE Snx2 protein OS=Mus musculus GN=Snx2 PE=2 SV=1;>tr|Q3U5L3|Q3U5L3_MOUSE Putative uncharacterized protein OS=Mus musculus GN=Snx2 PE=2 SV=1;>sp|Q9CWK8|SNX2_MOUSE Sorting nexin-2 OS=Mus musculus GN=Snx2 PE=1 SV=2;>tr|Q3UDY9|Q3UDY9_MOUS
tr|A0A0G2JEA9|A0A0G2JEA9_MOUSE;tr|A0A0G2JFX7|A0A0G2JFX7_MOUSE;tr|A0A067XG47|A0A067XG47_MOUSE;sp|Q9CWZ3-2|RBM8A_MOUSE;tr|A0A023T672|A0A023T672_MOUSE;sp|Q9CWZ3|RBM8A_MOUSE	>tr|A0A0G2JEA9|A0A0G2JEA9_MOUSE RNA-binding protein 8A OS=Mus musculus GN=Rbm8a PE=1 SV=1;>tr|A0A0G2JFX7|A0A0G2JFX7_MOUSE RNA-binding protein 8A OS=Mus musculus GN=Rbm8a PE=1 SV=1;>tr|A0A067XG47|A0A067XG47_MOUSE RNA-binding protein 8A OS=Mus musculus GN=Rb
sp|Q9CX34|SGT1_MOUSE	>sp|Q9CX34|SGT1_MOUSE Protein SGT1 homolog OS=Mus musculus GN=Sugt1 PE=1 SV=3
sp|Q9CX86|ROA0_MOUSE	>sp|Q9CX86|ROA0_MOUSE Heterogeneous nuclear ribonucleoprotein A0 OS=Mus musculus GN=Hnrnpa0 PE=1 SV=1
sp|Q9CXW2|RT22_MOUSE	>sp|Q9CXW2|RT22_MOUSE 28S ribosomal protein S22, mitochondrial OS=Mus musculus GN=Mrps22 PE=1 SV=1
tr|Q923F9|Q923F9_MOUSE;tr|E9QPX3|E9QPX3_MOUSE;sp|Q9CXZ1|NDUS4_MOUSE;tr|Q9CTT4|Q9CTT4_MOUSE	>tr|Q923F9|Q923F9_MOUSE NADH dehydrogenase (Ubiquinone) Fe-S protein 4 OS=Mus musculus GN=Ndufs4 PE=2 SV=1;>tr|E9QPX3|E9QPX3_MOUSE NADH dehydrogenase [ubiquinone] iron-sulfur protein 4, mitochondrial OS=Mus musculus GN=Ndufs4 PE=1 SV=1;>sp|Q9CXZ1|NDUS4_MOU
tr|Q3UMP4|Q3UMP4_MOUSE;sp|Q9CY58|PAIRB_MOUSE;tr|Q3UEI6|Q3UEI6_MOUSE;sp|Q9CY58-3|PAIRB_MOUSE;tr|Q3UJK2|Q3UJK2_MOUSE;sp|Q9CY58-2|PAIRB_MOUSE	>tr|Q3UMP4|Q3UMP4_MOUSE Putative uncharacterized protein OS=Mus musculus GN=Serbp1 PE=2 SV=1;>sp|Q9CY58|PAIRB_MOUSE Plasminogen activator inhibitor 1 RNA-binding protein OS=Mus musculus GN=Serbp1 PE=1 SV=2;>tr|Q3UEI6|Q3UEI6_MOUSE Putative uncharacterized p
tr|Q3TKH5|Q3TKH5_MOUSE;sp|Q9CYA6|ZCHC8_MOUSE	>tr|Q3TKH5|Q3TKH5_MOUSE Putative uncharacterized protein (Fragment) OS=Mus musculus GN=Zcchc8 PE=2 SV=1;>sp|Q9CYA6|ZCHC8_MOUSE Zinc finger CCHC domain-containing protein 8 OS=Mus musculus GN=Zcchc8 PE=1 SV=3
tr|Q3TAI4|Q3TAI4_MOUSE;tr|Q9CZ22|Q9CZ22_MOUSE;sp|Q9CYZ2|TPD54_MOUSE;tr|A2AUD5|A2AUD5_MOUSE;tr|F6VQ81|F6VQ81_MOUSE;tr|V9GWU5|V9GWU5_MOUSE;tr|Q3TUJ9|Q3TUJ9_MOUSE;tr|Q8BKP1|Q8BKP1_MOUSE	>tr|Q3TAI4|Q3TAI4_MOUSE Tumor protein D52-like 2, isoform CRA_c OS=Mus musculus GN=Tpd52l2 PE=1 SV=1;>tr|Q9CZ22|Q9CZ22_MOUSE Putative uncharacterized protein OS=Mus musculus GN=Tpd52l2 PE=2 SV=1;>sp|Q9CYZ2|TPD54_MOUSE Tumor protein D54 OS=Mus musculus GN=T
tr|Q3TIC8|Q3TIC8_MOUSE;tr|Q3THM1|Q3THM1_MOUSE;sp|Q9CZ13|QCR1_MOUSE;tr|Q8K2S8|Q8K2S8_MOUSE;tr|A0A0A6YW82|A0A0A6YW82_MOUSE	>tr|Q3TIC8|Q3TIC8_MOUSE Putative uncharacterized protein OS=Mus musculus GN=Uqcrc1 PE=2 SV=1;>tr|Q3THM1|Q3THM1_MOUSE Putative uncharacterized protein OS=Mus musculus GN=Uqcrc1 PE=2 SV=1;>sp|Q9CZ13|QCR1_MOUSE Cytochrome b-c1 complex subunit 1, mitochondrial
sp|Q9CZ44|NSF1C_MOUSE;tr|Q3UVN5|Q3UVN5_MOUSE;sp|Q9CZ44-3|NSF1C_MOUSE;tr|Q3KQQ1|Q3KQQ1_MOUSE;sp|Q9CZ44-2|NSF1C_MOUSE;tr|A2AT02|A2AT02_MOUSE	>sp|Q9CZ44|NSF1C_MOUSE NSFL1 cofactor p47 OS=Mus musculus GN=Nsfl1c PE=1 SV=1;>tr|Q3UVN5|Q3UVN5_MOUSE Putative uncharacterized protein OS=Mus musculus GN=Nsfl1c PE=2 SV=1;>sp|Q9CZ44-3|NSF1C_MOUSE Isoform 3 of NSFL1 cofactor p47 OS=Mus musculus GN=Nsfl1c;>t
sp|Q9CZD3|SYG_MOUSE	>sp|Q9CZD3|SYG_MOUSE Glycine--tRNA ligase OS=Mus musculus GN=Gars PE=1 SV=1
sp|Q9CZS1|AL1B1_MOUSE	>sp|Q9CZS1|AL1B1_MOUSE Aldehyde dehydrogenase X, mitochondrial OS=Mus musculus GN=Aldh1b1 PE=1 SV=1
sp|Q9D051|ODPB_MOUSE	>sp|Q9D051|ODPB_MOUSE Pyruvate dehydrogenase E1 component subunit beta, mitochondrial OS=Mus musculus GN=Pdhb PE=1 SV=1
sp|Q9D0A3|ARPIN_MOUSE	>sp|Q9D0A3|ARPIN_MOUSE Arpin OS=Mus musculus GN=Arpin PE=1 SV=1
sp|Q9D0B6|PBDC1_MOUSE;sp|Q9D0B6-2|PBDC1_MOUSE	>sp|Q9D0B6|PBDC1_MOUSE Protein PBDC1 OS=Mus musculus GN=Pbdc1 PE=1 SV=1;>sp|Q9D0B6-2|PBDC1_MOUSE Isoform 2 of Protein PBDC1 OS=Mus musculus GN=Pbdc1
tr|Q3THB3|Q3THB3_MOUSE;sp|Q9D0E1-2|HNRPM_MOUSE;sp|Q9D0E1|HNRPM_MOUSE;tr|B8JK33|B8JK33_MOUSE;tr|Q3TL61|Q3TL61_MOUSE;tr|B8JK32|B8JK32_MOUSE;tr|Q3TW40|Q3TW40_MOUSE;tr|Q570Z0|Q570Z0_MOUSE;tr|Q3TQ66|Q3TQ66_MOUSE	>tr|Q3THB3|Q3THB3_MOUSE Putative uncharacterized protein OS=Mus musculus GN=Hnrnpm PE=1 SV=1;>sp|Q9D0E1-2|HNRPM_MOUSE Isoform 2 of Heterogeneous nuclear ribonucleoprotein M OS=Mus musculus GN=Hnrnpm;>sp|Q9D0E1|HNRPM_MOUSE Heterogeneous nuclear ribonucleopr
sp|Q9D1E6|TBCB_MOUSE	>sp|Q9D1E6|TBCB_MOUSE Tubulin-folding cofactor B OS=Mus musculus GN=Tbcb PE=1 SV=2
tr|B7ZWI2|B7ZWI2_MOUSE;tr|B2RXM7|B2RXM7_MOUSE;sp|Q9D1J3|SARNP_MOUSE	>tr|B7ZWI2|B7ZWI2_MOUSE 1110005A23Rik protein OS=Mus musculus GN=1110005A23Rik PE=2 SV=1;>tr|B2RXM7|B2RXM7_MOUSE MCG113697 OS=Mus musculus GN=1110005A23Rik PE=2 SV=1;>sp|Q9D1J3|SARNP_MOUSE SAP domain-containing ribonucleoprotein OS=Mus musculus GN=Sarnp PE
tr|Q3URM4|Q3URM4_MOUSE;sp|Q9D1Q6|ERP44_MOUSE	>tr|Q3URM4|Q3URM4_MOUSE Putative uncharacterized protein OS=Mus musculus GN=Erp44 PE=2 SV=1;>sp|Q9D1Q6|ERP44_MOUSE Endoplasmic reticulum resident protein 44 OS=Mus musculus GN=Erp44 PE=1 SV=1
tr|Q3U5M2|Q3U5M2_MOUSE;sp|Q9D287|SPF27_MOUSE;tr|D6RGA5|D6RGA5_MOUSE	>tr|Q3U5M2|Q3U5M2_MOUSE Putative uncharacterized protein OS=Mus musculus GN=Bcas2 PE=2 SV=1;>sp|Q9D287|SPF27_MOUSE Pre-mRNA-splicing factor SPF27 OS=Mus musculus GN=Bcas2 PE=1 SV=1;>tr|D6RGA5|D6RGA5_MOUSE Pre-mRNA-splicing factor SPF27 OS=Mus musculus GN=B
sp|Q9D2G2-2|ODO2_MOUSE;sp|Q9D2G2|ODO2_MOUSE	>sp|Q9D2G2-2|ODO2_MOUSE Isoform 2 of Dihydrolipoyllysine-residue succinyltransferase component of 2-oxoglutarate dehydrogenase complex, mitochondrial OS=Mus musculus GN=Dlst;>sp|Q9D2G2|ODO2_MOUSE Dihydrolipoyllysine-residue succinyltransferase component of
tr|Q9DCZ0|Q9DCZ0_MOUSE;tr|Q9D0J2|Q9D0J2_MOUSE;tr|Q4FK74|Q4FK74_MOUSE;sp|Q9D3D9|ATPD_MOUSE	>tr|Q9DCZ0|Q9DCZ0_MOUSE Putative uncharacterized protein OS=Mus musculus GN=Atp5d PE=2 SV=1;>tr|Q9D0J2|Q9D0J2_MOUSE Putative uncharacterized protein OS=Mus musculus GN=Atp5d PE=2 SV=1;>tr|Q4FK74|Q4FK74_MOUSE ATP synthase, H+ transporting, mitochondrial F1
tr|Q3TTE4|Q3TTE4_MOUSE;tr|Q3U3B9|Q3U3B9_MOUSE;sp|Q9D5V6|SYAP1_MOUSE	>tr|Q3TTE4|Q3TTE4_MOUSE Putative uncharacterized protein OS=Mus musculus GN=Syap1 PE=2 SV=1;>tr|Q3U3B9|Q3U3B9_MOUSE Putative uncharacterized protein OS=Mus musculus GN=Syap1 PE=2 SV=1;>sp|Q9D5V6|SYAP1_MOUSE Synapse-associated protein 1 OS=Mus musculus GN=S
sp|Q9D6J6|NDUV2_MOUSE;sp|Q9D6J6-2|NDUV2_MOUSE	>sp|Q9D6J6|NDUV2_MOUSE NADH dehydrogenase [ubiquinone] flavoprotein 2, mitochondrial OS=Mus musculus GN=Ndufv2 PE=1 SV=2;>sp|Q9D6J6-2|NDUV2_MOUSE Isoform 2 of NADH dehydrogenase [ubiquinone] flavoprotein 2, mitochondrial OS=Mus musculus GN=Ndufv2
sp|Q9D6R2|IDH3A_MOUSE;sp|Q9D6R2-2|IDH3A_MOUSE	>sp|Q9D6R2|IDH3A_MOUSE Isocitrate dehydrogenase [NAD] subunit alpha, mitochondrial OS=Mus musculus GN=Idh3a PE=1 SV=1;>sp|Q9D6R2-2|IDH3A_MOUSE Isoform 2 of Isocitrate dehydrogenase [NAD] subunit alpha, mitochondrial OS=Mus musculus GN=Idh3a
sp|Q9D824-4|FIP1_MOUSE;tr|D3Z619|D3Z619_MOUSE;sp|Q9D824-3|FIP1_MOUSE;sp|Q9D824-2|FIP1_MOUSE;sp|Q9D824|FIP1_MOUSE;tr|D3Z3F1|D3Z3F1_MOUSE;tr|D3Z4V2|D3Z4V2_MOUSE	>sp|Q9D824-4|FIP1_MOUSE Isoform 4 of Pre-mRNA 3-end-processing factor FIP1 OS=Mus musculus GN=Fip1l1;>tr|D3Z619|D3Z619_MOUSE Pre-mRNA 3-end-processing factor FIP1 OS=Mus musculus GN=Fip1l1 PE=1 SV=1;>sp|Q9D824-3|FIP1_MOUSE Isoform 3 of Pre-mRNA 3-end-pr
tr|Q14C24|Q14C24_MOUSE;sp|Q9D883|U2AF1_MOUSE;tr|G3UW94|G3UW94_MOUSE	>tr|Q14C24|Q14C24_MOUSE MCG14259, isoform CRA_a OS=Mus musculus GN=U2af1 PE=2 SV=1;>sp|Q9D883|U2AF1_MOUSE Splicing factor U2AF 35 kDa subunit OS=Mus musculus GN=U2af1 PE=1 SV=4;>tr|G3UW94|G3UW94_MOUSE MCG14259, isoform CRA_b OS=Mus musculus GN=U2af1 PE=1 S
tr|Q564E8|Q564E8_MOUSE;sp|Q9D8E6|RL4_MOUSE	>tr|Q564E8|Q564E8_MOUSE Ribosomal protein L4 OS=Mus musculus GN=Rpl4 PE=2 SV=1;>sp|Q9D8E6|RL4_MOUSE 60S ribosomal protein L4 OS=Mus musculus GN=Rpl4 PE=1 SV=3
tr|Q4FZK2|Q4FZK2_MOUSE;sp|Q9D8N0|EF1G_MOUSE;tr|Q8R1N8|Q8R1N8_MOUSE	>tr|Q4FZK2|Q4FZK2_MOUSE Eukaryotic translation elongation factor 1 gamma OS=Mus musculus GN=Eef1g PE=2 SV=1;>sp|Q9D8N0|EF1G_MOUSE Elongation factor 1-gamma OS=Mus musculus GN=Eef1g PE=1 SV=3;>tr|Q8R1N8|Q8R1N8_MOUSE Eef1g protein OS=Mus musculus GN=Eef1g PE
sp|Q9D8S9|BOLA1_MOUSE	>sp|Q9D8S9|BOLA1_MOUSE BolA-like protein 1 OS=Mus musculus GN=Bola1 PE=1 SV=1
tr|Q8C845|Q8C845_MOUSE;sp|Q9D8Y0|EFHD2_MOUSE	>tr|Q8C845|Q8C845_MOUSE EF-hand domain-containing protein D2 OS=Mus musculus GN=Efhd2 PE=1 SV=1;>sp|Q9D8Y0|EFHD2_MOUSE EF-hand domain-containing protein D2 OS=Mus musculus GN=Efhd2 PE=1 SV=1
sp|Q9DAW9|CNN3_MOUSE;tr|A0A0G2JDV8|A0A0G2JDV8_MOUSE;tr|Q99JN5|Q99JN5_MOUSE	>sp|Q9DAW9|CNN3_MOUSE Calponin-3 OS=Mus musculus GN=Cnn3 PE=1 SV=1;>tr|A0A0G2JDV8|A0A0G2JDV8_MOUSE Calponin OS=Mus musculus GN=Cnn3 PE=1 SV=1;>tr|Q99JN5|Q99JN5_MOUSE Cnn3 protein (Fragment) OS=Mus musculus GN=Cnn3 PE=2 SV=1
sp|Q9DBC7|KAP0_MOUSE;tr|Q8C3Z4|Q8C3Z4_MOUSE;tr|Q3TYK4|Q3TYK4_MOUSE;tr|Q3UBA7|Q3UBA7_MOUSE;tr|Q9CS50|Q9CS50_MOUSE	>sp|Q9DBC7|KAP0_MOUSE cAMP-dependent protein kinase type I-alpha regulatory subunit OS=Mus musculus GN=Prkar1a PE=1 SV=3;>tr|Q8C3Z4|Q8C3Z4_MOUSE Putative uncharacterized protein OS=Mus musculus GN=Prkar1a PE=2 SV=1;>tr|Q3TYK4|Q3TYK4_MOUSE Putative uncharac
sp|Q9DBG5|PLIN3_MOUSE	>sp|Q9DBG5|PLIN3_MOUSE Perilipin-3 OS=Mus musculus GN=Plin3 PE=1 SV=1
tr|Q7TMY2|Q7TMY2_MOUSE;sp|Q9DBL1|ACDSB_MOUSE;tr|E9Q5L3|E9Q5L3_MOUSE;tr|Q3V2R9|Q3V2R9_MOUSE	>tr|Q7TMY2|Q7TMY2_MOUSE Acyl-Coenzyme A dehydrogenase, short/branched chain OS=Mus musculus GN=Acadsb PE=2 SV=1;>sp|Q9DBL1|ACDSB_MOUSE Short/branched chain specific acyl-CoA dehydrogenase, mitochondrial OS=Mus musculus GN=Acadsb PE=1 SV=1;>tr|E9Q5L3|E9Q5L3
sp|Q9DBP5|KCY_MOUSE	>sp|Q9DBP5|KCY_MOUSE UMP-CMP kinase OS=Mus musculus GN=Cmpk1 PE=1 SV=1
tr|Q059U9|Q059U9_MOUSE;sp|Q9DBR0|AKAP8_MOUSE	>tr|Q059U9|Q059U9_MOUSE A kinase (PRKA) anchor protein 8 OS=Mus musculus GN=Akap8 PE=2 SV=1;>sp|Q9DBR0|AKAP8_MOUSE A-kinase anchor protein 8 OS=Mus musculus GN=Akap8 PE=1 SV=1
sp|Q9DBR7-2|MYPT1_MOUSE;sp|Q9DBR7|MYPT1_MOUSE;tr|Q3TS88|Q3TS88_MOUSE	>sp|Q9DBR7-2|MYPT1_MOUSE Isoform 2 of Protein phosphatase 1 regulatory subunit 12A OS=Mus musculus GN=Ppp1r12a;>sp|Q9DBR7|MYPT1_MOUSE Protein phosphatase 1 regulatory subunit 12A OS=Mus musculus GN=Ppp1r12a PE=1 SV=2;>tr|Q3TS88|Q3TS88_MOUSE Putative unchar
sp|Q9DC33|HM20A_MOUSE;sp|Q9DC33-2|HM20A_MOUSE	>sp|Q9DC33|HM20A_MOUSE High mobility group protein 20A OS=Mus musculus GN=Hmg20a PE=1 SV=1;>sp|Q9DC33-2|HM20A_MOUSE Isoform 2 of High mobility group protein 20A OS=Mus musculus GN=Hmg20a
tr|Q8VCR4|Q8VCR4_MOUSE;tr|Q5M8M3|Q5M8M3_MOUSE;sp|Q9DCG9|TR112_MOUSE	>tr|Q8VCR4|Q8VCR4_MOUSE 0610038D11Rik protein OS=Mus musculus GN=Trmt112 PE=1 SV=1;>tr|Q5M8M3|Q5M8M3_MOUSE Uncharacterized protein OS=Mus musculus GN=Trmt112 PE=2 SV=1;>sp|Q9DCG9|TR112_MOUSE Multifunctional methyltransferase subunit TRM112-like protein OS=
tr|Q8VH52|Q8VH52_MOUSE;tr|Q6IRT4|Q6IRT4_MOUSE;tr|Q8BTW2|Q8BTW2_MOUSE;tr|Q3U8X1|Q3U8X1_MOUSE;sp|Q9DCH4|EIF3F_MOUSE;tr|Q3UVY8|Q3UVY8_MOUSE	>tr|Q8VH52|Q8VH52_MOUSE Translation initiation factor-3 subunit 5 (Fragment) OS=Mus musculus GN=Eif3f PE=2 SV=1;>tr|Q6IRT4|Q6IRT4_MOUSE Eukaryotic translation initiation factor 3 subunit F OS=Mus musculus GN=Eif3f PE=2 SV=1;>tr|Q8BTW2|Q8BTW2_MOUSE Eukaryot
sp|Q9DCJ5|NDUA8_MOUSE	>sp|Q9DCJ5|NDUA8_MOUSE NADH dehydrogenase [ubiquinone] 1 alpha subcomplex subunit 8 OS=Mus musculus GN=Ndufa8 PE=1 SV=3
tr|Q5I0W5|Q5I0W5_MOUSE;tr|Q6P5I1|Q6P5I1_MOUSE;sp|Q9DCT5|SDF2_MOUSE	>tr|Q5I0W5|Q5I0W5_MOUSE Sdf2 protein OS=Mus musculus GN=Sdf2 PE=2 SV=1;>tr|Q6P5I1|Q6P5I1_MOUSE Stromal cell derived factor 2 OS=Mus musculus GN=Sdf2 PE=2 SV=2;>sp|Q9DCT5|SDF2_MOUSE Stromal cell-derived factor 2 OS=Mus musculus GN=Sdf2 PE=1 SV=1
tr|G3X9L6|G3X9L6_MOUSE;sp|Q9DCX2|ATP5H_MOUSE;tr|B1ASE2|B1ASE2_MOUSE	>tr|G3X9L6|G3X9L6_MOUSE MCG55033 OS=Mus musculus GN=Gm10250 PE=4 SV=1;>sp|Q9DCX2|ATP5H_MOUSE ATP synthase subunit d, mitochondrial OS=Mus musculus GN=Atp5h PE=1 SV=3;>tr|B1ASE2|B1ASE2_MOUSE ATP synthase subunit d, mitochondrial (Fragment) OS=Mus musculus G
sp|Q9EPU0-2|RENT1_MOUSE;sp|Q9EPU0|RENT1_MOUSE	>sp|Q9EPU0-2|RENT1_MOUSE Isoform 2 of Regulator of nonsense transcripts 1 OS=Mus musculus GN=Upf1;>sp|Q9EPU0|RENT1_MOUSE Regulator of nonsense transcripts 1 OS=Mus musculus GN=Upf1 PE=1 SV=2
tr|A2BE93|A2BE93_MOUSE;tr|Q5U445|Q5U445_MOUSE;tr|Q3T9S3|Q3T9S3_MOUSE;sp|Q9EQU5|SET_MOUSE;tr|A2BE92|A2BE92_MOUSE;sp|Q9EQU5-2|SET_MOUSE	>tr|A2BE93|A2BE93_MOUSE Protein SET (Fragment) OS=Mus musculus GN=Set PE=1 SV=1;>tr|Q5U445|Q5U445_MOUSE cDNA sequence BC085271 OS=Mus musculus GN=BC085271 PE=2 SV=1;>tr|Q3T9S3|Q3T9S3_MOUSE SET translocation OS=Mus musculus GN=Set PE=2 SV=1;>sp|Q9EQU5|SET_M
tr|E0CYH0|E0CYH0_MOUSE;sp|Q9ER69|FL2D_MOUSE;tr|F7CCI4|F7CCI4_MOUSE;sp|Q9ER69-2|FL2D_MOUSE	>tr|E0CYH0|E0CYH0_MOUSE MCG16685, isoform CRA_d OS=Mus musculus GN=Wtap PE=1 SV=1;>sp|Q9ER69|FL2D_MOUSE Pre-mRNA-splicing regulator WTAP OS=Mus musculus GN=Wtap PE=1 SV=3;>tr|F7CCI4|F7CCI4_MOUSE Pre-mRNA-splicing regulator WTAP (Fragment) OS=Mus musculus G
tr|Q8CD09|Q8CD09_MOUSE;tr|Q8C3R7|Q8C3R7_MOUSE;tr|Q8BT15|Q8BT15_MOUSE;sp|Q9ERG0-2|LIMA1_MOUSE;tr|Q8C7S2|Q8C7S2_MOUSE;sp|Q9ERG0|LIMA1_MOUSE	>tr|Q8CD09|Q8CD09_MOUSE Putative uncharacterized protein OS=Mus musculus GN=Lima1 PE=2 SV=1;>tr|Q8C3R7|Q8C3R7_MOUSE Putative uncharacterized protein OS=Mus musculus GN=Lima1 PE=2 SV=1;>tr|Q8BT15|Q8BT15_MOUSE Putative uncharacterized protein OS=Mus musculus
sp|Q9ET26|RN114_MOUSE;tr|S4R1Z0|S4R1Z0_MOUSE;tr|Q3UC35|Q3UC35_MOUSE;tr|Q8C521|Q8C521_MOUSE	>sp|Q9ET26|RN114_MOUSE E3 ubiquitin-protein ligase RNF114 OS=Mus musculus GN=Rnf114 PE=1 SV=2;>tr|S4R1Z0|S4R1Z0_MOUSE E3 ubiquitin-protein ligase RNF114 OS=Mus musculus GN=Rnf114 PE=1 SV=1;>tr|Q3UC35|Q3UC35_MOUSE Putative uncharacterized protein (Fragment)
sp|Q9ET54-3|PALLD_MOUSE;sp|Q9ET54-5|PALLD_MOUSE;tr|K0BWC3|K0BWC3_MOUSE;sp|Q9ET54-4|PALLD_MOUSE;sp|Q9ET54-6|PALLD_MOUSE;sp|Q9ET54|PALLD_MOUSE;tr|Q8C306|Q8C306_MOUSE;sp|Q9ET54-2|PALLD_MOUSE	>sp|Q9ET54-3|PALLD_MOUSE Isoform 3 of Palladin OS=Mus musculus GN=Palld;>sp|Q9ET54-5|PALLD_MOUSE Isoform 5 of Palladin OS=Mus musculus GN=Palld;>tr|K0BWC3|K0BWC3_MOUSE Palladin isoform OS=Mus musculus GN=Palld PE=2 SV=1;>sp|Q9ET54-4|PALLD_MOUSE Isoform 4 o
tr|D3Z6S3|D3Z6S3_MOUSE;tr|D3YZR1|D3YZR1_MOUSE;tr|D3YYU6|D3YYU6_MOUSE;sp|Q9JHE7|TSSC4_MOUSE	>tr|D3Z6S3|D3Z6S3_MOUSE Protein TSSC4 (Fragment) OS=Mus musculus GN=Tssc4 PE=1 SV=1;>tr|D3YZR1|D3YZR1_MOUSE Protein TSSC4 (Fragment) OS=Mus musculus GN=Tssc4 PE=1 SV=1;>tr|D3YYU6|D3YYU6_MOUSE Protein TSSC4 (Fragment) OS=Mus musculus GN=Tssc4 PE=1 SV=6;>sp|
tr|Q3TFA9|Q3TFA9_MOUSE;sp|Q9JHJ0|TMOD3_MOUSE;tr|Q8C3Z3|Q8C3Z3_MOUSE	>tr|Q3TFA9|Q3TFA9_MOUSE Putative uncharacterized protein OS=Mus musculus GN=Tmod3 PE=2 SV=1;>sp|Q9JHJ0|TMOD3_MOUSE Tropomodulin-3 OS=Mus musculus GN=Tmod3 PE=1 SV=1;>tr|Q8C3Z3|Q8C3Z3_MOUSE Putative uncharacterized protein (Fragment) OS=Mus musculus GN=Tmod
tr|Q6NS54|Q6NS54_MOUSE;sp|Q9JHL1|NHRF2_MOUSE;sp|Q9JHL1-2|NHRF2_MOUSE	>tr|Q6NS54|Q6NS54_MOUSE Na(+)/H(+) exchange regulatory cofactor NHE-RF OS=Mus musculus GN=Slc9a3r2 PE=2 SV=1;>sp|Q9JHL1|NHRF2_MOUSE Na(+)/H(+) exchange regulatory cofactor NHE-RF2 OS=Mus musculus GN=Slc9a3r2 PE=1 SV=2;>sp|Q9JHL1-2|NHRF2_MOUSE Isoform 2 of
tr|F6VG18|F6VG18_MOUSE;tr|F6VTH5|F6VTH5_MOUSE;tr|Q3UHL8|Q3UHL8_MOUSE;tr|Q8CDG8|Q8CDG8_MOUSE;sp|Q9JHQ5|LZTL1_MOUSE;tr|E9Q9P1|E9Q9P1_MOUSE	>tr|F6VG18|F6VG18_MOUSE Leucine zipper transcription factor-like protein 1 (Fragment) OS=Mus musculus GN=Lztfl1 PE=1 SV=1;>tr|F6VTH5|F6VTH5_MOUSE Leucine zipper transcription factor-like protein 1 (Fragment) OS=Mus musculus GN=Lztfl1 PE=1 SV=1;>tr|Q3UHL8|Q
tr|Q8K3Q4|Q8K3Q4_MOUSE;sp|Q9JI91|ACTN2_MOUSE;tr|Q5FW75|Q5FW75_MOUSE;tr|Q9CTH3|Q9CTH3_MOUSE	>tr|Q8K3Q4|Q8K3Q4_MOUSE Actinin alpha 2 OS=Mus musculus GN=Actn2 PE=2 SV=1;>sp|Q9JI91|ACTN2_MOUSE Alpha-actinin-2 OS=Mus musculus GN=Actn2 PE=1 SV=2;>tr|Q5FW75|Q5FW75_MOUSE Actinin alpha 2 OS=Mus musculus GN=Actn2 PE=2 SV=1;>tr|Q9CTH3|Q9CTH3_MOUSE Putative
tr|D3Z0A2|D3Z0A2_MOUSE;tr|Q8C2D7|Q8C2D7_MOUSE;sp|Q9JIF0-3|ANM1_MOUSE;tr|Q3TPF5|Q3TPF5_MOUSE;tr|Q80WB1|Q80WB1_MOUSE;tr|Q3UIG8|Q3UIG8_MOUSE;sp|Q9JIF0-2|ANM1_MOUSE;tr|Q80WV6|Q80WV6_MOUSE;tr|F8WH01|F8WH01_MOUSE;sp|Q9JIF0|ANM1_MOUSE	>tr|D3Z0A2|D3Z0A2_MOUSE Protein arginine N-methyltransferase 1 OS=Mus musculus GN=Prmt1 PE=1 SV=1;>tr|Q8C2D7|Q8C2D7_MOUSE Putative uncharacterized protein OS=Mus musculus GN=Prmt1 PE=2 SV=1;>sp|Q9JIF0-3|ANM1_MOUSE Isoform 3 of Protein arginine N-methyltran
tr|D3Z4J1|D3Z4J1_MOUSE;tr|Q3U878|Q3U878_MOUSE;sp|Q9JII5-2|DAZP1_MOUSE;tr|Q3UGB5|Q3UGB5_MOUSE;sp|Q9JII5|DAZP1_MOUSE	>tr|D3Z4J1|D3Z4J1_MOUSE DAZ-associated protein 1 (Fragment) OS=Mus musculus GN=Dazap1 PE=1 SV=1;>tr|Q3U878|Q3U878_MOUSE Putative uncharacterized protein OS=Mus musculus GN=Dazap1 PE=2 SV=1;>sp|Q9JII5-2|DAZP1_MOUSE Isoform 2 of DAZ-associated protein 1 OS=M
tr|F6RJ39|F6RJ39_MOUSE;sp|Q9JIX8-4|ACINU_MOUSE;sp|Q9JIX8|ACINU_MOUSE;tr|Q80TU6|Q80TU6_MOUSE;tr|Q52KR6|Q52KR6_MOUSE;sp|Q9JIX8-3|ACINU_MOUSE;tr|B8JJ92|B8JJ92_MOUSE;tr|Q7TSL7|Q7TSL7_MOUSE;sp|Q9JIX8-2|ACINU_MOUSE;tr|B8JJ91|B8JJ91_MOUSE	>tr|F6RJ39|F6RJ39_MOUSE Apoptotic chromatin condensation inducer in the nucleus (Fragment) OS=Mus musculus GN=Acin1 PE=1 SV=1;>sp|Q9JIX8-4|ACINU_MOUSE Isoform 4 of Apoptotic chromatin condensation inducer in the nucleus OS=Mus musculus GN=Acin1;>sp|Q9JIX8|
tr|Q3U9A8|Q3U9A8_MOUSE;sp|Q9JJU8|SH3L1_MOUSE	>tr|Q3U9A8|Q3U9A8_MOUSE SH3 domain-binding glutamic acid-rich-like protein OS=Mus musculus GN=Sh3bgrl PE=2 SV=1;>sp|Q9JJU8|SH3L1_MOUSE SH3 domain-binding glutamic acid-rich-like protein OS=Mus musculus GN=Sh3bgrl PE=1 SV=1
sp|Q9JKB1|UCHL3_MOUSE;tr|B2RTM4|B2RTM4_MOUSE;sp|P58321|UCHL4_MOUSE	>sp|Q9JKB1|UCHL3_MOUSE Ubiquitin carboxyl-terminal hydrolase isozyme L3 OS=Mus musculus GN=Uchl3 PE=1 SV=2;>tr|B2RTM4|B2RTM4_MOUSE Ubiquitin carboxyl-terminal hydrolase OS=Mus musculus GN=Uchl4 PE=2 SV=1;>sp|P58321|UCHL4_MOUSE Ubiquitin carboxyl-terminal h
sp|Q9JKB3|YBOX3_MOUSE;sp|Q9JKB3-2|YBOX3_MOUSE;tr|Q68G78|Q68G78_MOUSE;tr|Q64369|Q64369_MOUSE;tr|Q61478|Q61478_MOUSE;tr|Q8BPG0|Q8BPG0_MOUSE	>sp|Q9JKB3|YBOX3_MOUSE Y-box-binding protein 3 OS=Mus musculus GN=Ybx3 PE=1 SV=2;>sp|Q9JKB3-2|YBOX3_MOUSE Isoform 2 of Y-box-binding protein 3 OS=Mus musculus GN=Ybx3;>tr|Q68G78|Q68G78_MOUSE Csda protein OS=Mus musculus GN=Ybx3 PE=2 SV=1;>tr|Q64369|Q64369_
sp|Q9JKR6|HYOU1_MOUSE;tr|Q8VCI2|Q8VCI2_MOUSE	>sp|Q9JKR6|HYOU1_MOUSE Hypoxia up-regulated protein 1 OS=Mus musculus GN=Hyou1 PE=1 SV=1;>tr|Q8VCI2|Q8VCI2_MOUSE Hyou1 protein OS=Mus musculus GN=Hyou1 PE=2 SV=1
sp|Q9JKS4-3|LDB3_MOUSE;sp|Q9JKS4|LDB3_MOUSE;sp|Q9JKS4-5|LDB3_MOUSE;sp|Q9JKS4-4|LDB3_MOUSE;tr|E9PYJ9|E9PYJ9_MOUSE;sp|Q9JKS4-2|LDB3_MOUSE	>sp|Q9JKS4-3|LDB3_MOUSE Isoform 3 of LIM domain-binding protein 3 OS=Mus musculus GN=Ldb3;>sp|Q9JKS4|LDB3_MOUSE LIM domain-binding protein 3 OS=Mus musculus GN=Ldb3 PE=1 SV=1;>sp|Q9JKS4-5|LDB3_MOUSE Isoform 5 of LIM domain-binding protein 3 OS=Mus musculus
sp|Q9JKX6|NUDT5_MOUSE;tr|A0A0A6YVU1|A0A0A6YVU1_MOUSE;tr|A2ATT5|A2ATT5_MOUSE	>sp|Q9JKX6|NUDT5_MOUSE ADP-sugar pyrophosphatase OS=Mus musculus GN=Nudt5 PE=1 SV=1;>tr|A0A0A6YVU1|A0A0A6YVU1_MOUSE ADP-sugar pyrophosphatase (Fragment) OS=Mus musculus GN=Nudt5 PE=1 SV=1;>tr|A2ATT5|A2ATT5_MOUSE ADP-sugar pyrophosphatase (Fragment) OS=Mus
tr|A6H663|A6H663_MOUSE;sp|Q9JLV1|BAG3_MOUSE;tr|Q3TAM9|Q3TAM9_MOUSE	>tr|A6H663|A6H663_MOUSE BCL2-associated athanogene 3 OS=Mus musculus GN=Bag3 PE=2 SV=1;>sp|Q9JLV1|BAG3_MOUSE BAG family molecular chaperone regulator 3 OS=Mus musculus GN=Bag3 PE=1 SV=2;>tr|Q3TAM9|Q3TAM9_MOUSE Putative uncharacterized protein OS=Mus muscul
tr|A2A6Q3|A2A6Q3_MOUSE;tr|A2A6Q2|A2A6Q2_MOUSE;tr|Q3TH99|Q3TH99_MOUSE;sp|Q9JM96|BORG4_MOUSE	>tr|A2A6Q3|A2A6Q3_MOUSE Cdc42 effector protein 4 (Fragment) OS=Mus musculus GN=Cdc42ep4 PE=1 SV=1;>tr|A2A6Q2|A2A6Q2_MOUSE Cdc42 effector protein 4 (Fragment) OS=Mus musculus GN=Cdc42ep4 PE=1 SV=5;>tr|Q3TH99|Q3TH99_MOUSE Putative uncharacterized protein OS=
sp|Q9QUM9|PSA6_MOUSE;tr|E0CXB1|E0CXB1_MOUSE	>sp|Q9QUM9|PSA6_MOUSE Proteasome subunit alpha type-6 OS=Mus musculus GN=Psma6 PE=1 SV=1;>tr|E0CXB1|E0CXB1_MOUSE Proteasome subunit alpha type-6 OS=Mus musculus GN=Psma6 PE=1 SV=1
tr|Q5SVI8|Q5SVI8_MOUSE;sp|Q9QVP4|MLRA_MOUSE	>tr|Q5SVI8|Q5SVI8_MOUSE Myosin, light polypeptide 7, regulatory OS=Mus musculus GN=Myl7 PE=2 SV=1;>sp|Q9QVP4|MLRA_MOUSE Myosin regulatory light chain 2, atrial isoform OS=Mus musculus GN=Myl7 PE=1 SV=1
sp|Q9QXD8|LIMD1_MOUSE	>sp|Q9QXD8|LIMD1_MOUSE LIM domain-containing protein 1 OS=Mus musculus GN=Limd1 PE=1 SV=2
sp|Q9QXE7|TBL1X_MOUSE	>sp|Q9QXE7|TBL1X_MOUSE F-box-like/WD repeat-containing protein TBL1X OS=Mus musculus GN=Tbl1x PE=1 SV=2
tr|E9Q3W4|E9Q3W4_MOUSE;tr|Q6S390|Q6S390_MOUSE;sp|Q9QXS1-15|PLEC_MOUSE;tr|Q6S388|Q6S388_MOUSE;sp|Q9QXS1-10|PLEC_MOUSE;sp|Q9QXS1-9|PLEC_MOUSE;tr|Q6S392|Q6S392_MOUSE;sp|Q9QXS1-12|PLEC_MOUSE;sp|Q9QXS1-11|PLEC_MOUSE;tr|Q6S393|Q6S393_MOUSE;sp|Q9QXS1-13|PLEC_MOUSE;tr|Q6S387|Q6S387_MOUSE;sp|Q9QXS1-5|PLEC_MOUSE;sp|Q9QXS1-3|PLEC_MOUSE;sp|Q9QXS1-16|PLEC_MOUSE;sp|Q9QXS1-4|PLEC_MOUSE;tr|Q6S385|Q6S385_MOUSE;sp…	>tr|E9Q3W4|E9Q3W4_MOUSE Plectin OS=Mus musculus GN=Plec PE=1 SV=1;>tr|Q6S390|Q6S390_MOUSE Plectin 4 OS=Mus musculus GN=Plec PE=2 SV=1;>sp|Q9QXS1-15|PLEC_MOUSE Isoform PLEC-1H of Plectin OS=Mus musculus GN=Plec;>tr|Q6S388|Q6S388_MOUSE Plectin 7 OS=Mus muscu
tr|Q3TRK3|Q3TRK3_MOUSE;sp|Q9QXS6-3|DREB_MOUSE;sp|Q9QXS6|DREB_MOUSE;sp|Q9QXS6-2|DREB_MOUSE	>tr|Q3TRK3|Q3TRK3_MOUSE Putative uncharacterized protein OS=Mus musculus GN=Dbn1 PE=2 SV=1;>sp|Q9QXS6-3|DREB_MOUSE Isoform E2 of Drebrin OS=Mus musculus GN=Dbn1;>sp|Q9QXS6|DREB_MOUSE Drebrin OS=Mus musculus GN=Dbn1 PE=1 SV=4;>sp|Q9QXS6-2|DREB_MOUSE Isoform
sp|Q9QXT0|CNPY2_MOUSE	>sp|Q9QXT0|CNPY2_MOUSE Protein canopy homolog 2 OS=Mus musculus GN=Cnpy2 PE=1 SV=1
tr|B1AUY9|B1AUY9_MOUSE;tr|B1AUZ1|B1AUZ1_MOUSE;tr|Q8R2U5|Q8R2U5_MOUSE;tr|Q3V4D5|Q3V4D5_MOUSE;tr|Q684Q8|Q684Q8_MOUSE;tr|B1AUY7|B1AUY7_MOUSE;tr|Q540H0|Q540H0_MOUSE;sp|Q9QY36|NAA10_MOUSE;tr|Q8BJV4|Q8BJV4_MOUSE;tr|B1AUY8|B1AUY8_MOUSE	>tr|B1AUY9|B1AUY9_MOUSE N-alpha-acetyltransferase 10 OS=Mus musculus GN=Naa10 PE=1 SV=1;>tr|B1AUZ1|B1AUZ1_MOUSE N-alpha-acetyltransferase 10 OS=Mus musculus GN=Naa10 PE=1 SV=1;>tr|Q8R2U5|Q8R2U5_MOUSE Ard1a protein OS=Mus musculus GN=Naa10 PE=2 SV=1;>tr|Q3V
sp|Q9QYC0-2|ADDA_MOUSE;tr|F8WHZ9|F8WHZ9_MOUSE;tr|F8WGR0|F8WGR0_MOUSE;tr|Q8K232|Q8K232_MOUSE;sp|Q9QYC0|ADDA_MOUSE;tr|D3Z0T1|D3Z0T1_MOUSE;tr|F6RDR0|F6RDR0_MOUSE;tr|Q8BJT2|Q8BJT2_MOUSE;tr|E9Q1K3|E9Q1K3_MOUSE	>sp|Q9QYC0-2|ADDA_MOUSE Isoform 2 of Alpha-adducin OS=Mus musculus GN=Add1;>tr|F8WHZ9|F8WHZ9_MOUSE Alpha-adducin OS=Mus musculus GN=Add1 PE=1 SV=1;>tr|F8WGR0|F8WGR0_MOUSE Alpha-adducin OS=Mus musculus GN=Add1 PE=1 SV=1;>tr|Q8K232|Q8K232_MOUSE Adducin 1 (Al
sp|Q9QYS9-8|QKI_MOUSE;sp|Q9QYS9-4|QKI_MOUSE;sp|Q9QYS9-3|QKI_MOUSE;sp|Q9QYS9-6|QKI_MOUSE;sp|Q9QYS9-2|QKI_MOUSE;sp|Q9QYS9|QKI_MOUSE;sp|Q9QYS9-7|QKI_MOUSE;sp|Q9QYS9-5|QKI_MOUSE	>sp|Q9QYS9-8|QKI_MOUSE Isoform 8 of Protein quaking OS=Mus musculus GN=Qki;>sp|Q9QYS9-4|QKI_MOUSE Isoform 4 of Protein quaking OS=Mus musculus GN=Qki;>sp|Q9QYS9-3|QKI_MOUSE Isoform 3 of Protein quaking OS=Mus musculus GN=Qki;>sp|Q9QYS9-6|QKI_MOUSE Isoform
sp|Q9QZ23|NFU1_MOUSE	>sp|Q9QZ23|NFU1_MOUSE NFU1 iron-sulfur cluster scaffold homolog, mitochondrial OS=Mus musculus GN=Nfu1 PE=1 SV=2
sp|Q9QZD9|EIF3I_MOUSE;tr|Q3T9Y8|Q3T9Y8_MOUSE	>sp|Q9QZD9|EIF3I_MOUSE Eukaryotic translation initiation factor 3 subunit I OS=Mus musculus GN=Eif3i PE=1 SV=1;>tr|Q3T9Y8|Q3T9Y8_MOUSE Eukaryotic translation initiation factor 3 subunit I OS=Mus musculus GN=Eif3i PE=2 SV=1
sp|Q9QZM0|UBQL2_MOUSE	>sp|Q9QZM0|UBQL2_MOUSE Ubiquilin-2 OS=Mus musculus GN=Ubqln2 PE=1 SV=2
tr|D3YTK7|D3YTK7_MOUSE;tr|Q8BGB4|Q8BGB4_MOUSE;sp|Q9R069|BCAM_MOUSE;tr|Q99K86|Q99K86_MOUSE	>tr|D3YTK7|D3YTK7_MOUSE Basal cell adhesion molecule (Fragment) OS=Mus musculus GN=Bcam PE=1 SV=1;>tr|Q8BGB4|Q8BGB4_MOUSE Putative uncharacterized protein OS=Mus musculus GN=Bcam PE=2 SV=1;>sp|Q9R069|BCAM_MOUSE Basal cell adhesion molecule OS=Mus musculus
tr|Q80UL3|Q80UL3_MOUSE;sp|Q9R0N0|GALK1_MOUSE;tr|Q9CXZ9|Q9CXZ9_MOUSE;tr|Q9CWW5|Q9CWW5_MOUSE	>tr|Q80UL3|Q80UL3_MOUSE Galactokinase 1 OS=Mus musculus GN=Galk1 PE=2 SV=1;>sp|Q9R0N0|GALK1_MOUSE Galactokinase OS=Mus musculus GN=Galk1 PE=1 SV=2;>tr|Q9CXZ9|Q9CXZ9_MOUSE Putative uncharacterized protein OS=Mus musculus GN=Galk1 PE=2 SV=1;>tr|Q9CWW5|Q9CWW5
sp|Q9R0P3|ESTD_MOUSE;tr|H3BKH6|H3BKH6_MOUSE;tr|H3BJP2|H3BJP2_MOUSE;tr|H3BK43|H3BK43_MOUSE;tr|H3BLJ9|H3BLJ9_MOUSE;tr|H3BJL6|H3BJL6_MOUSE	>sp|Q9R0P3|ESTD_MOUSE S-formylglutathione hydrolase OS=Mus musculus GN=Esd PE=1 SV=1;>tr|H3BKH6|H3BKH6_MOUSE S-formylglutathione hydrolase OS=Mus musculus GN=Esd PE=1 SV=1;>tr|H3BJP2|H3BJP2_MOUSE S-formylglutathione hydrolase (Fragment) OS=Mus musculus GN=
tr|Q4FK36|Q4FK36_MOUSE;sp|Q9R0P5|DEST_MOUSE	>tr|Q4FK36|Q4FK36_MOUSE Destrin OS=Mus musculus GN=Dstn PE=2 SV=1;>sp|Q9R0P5|DEST_MOUSE Destrin OS=Mus musculus GN=Dstn PE=1 SV=3
sp|Q9R0P9|UCHL1_MOUSE;tr|Q3TCH2|Q3TCH2_MOUSE;tr|I7ENE7|I7ENE7_MOUSE	>sp|Q9R0P9|UCHL1_MOUSE Ubiquitin carboxyl-terminal hydrolase isozyme L1 OS=Mus musculus GN=Uchl1 PE=1 SV=1;>tr|Q3TCH2|Q3TCH2_MOUSE Ubiquitin carboxyl-terminal hydrolase (Fragment) OS=Mus musculus GN=Uchl1 PE=2 SV=1;>tr|I7ENE7|I7ENE7_MOUSE Ubiquitin carboxy
tr|D3Z7C6|D3Z7C6_MOUSE;tr|Q9CRH1|Q9CRH1_MOUSE;tr|Q3TJG6|Q3TJG6_MOUSE;sp|Q9R0Q7|TEBP_MOUSE	>tr|D3Z7C6|D3Z7C6_MOUSE Prostaglandin E synthase 3 OS=Mus musculus GN=Ptges3 PE=1 SV=1;>tr|Q9CRH1|Q9CRH1_MOUSE Putative uncharacterized protein OS=Mus musculus GN=Ptges3 PE=2 SV=2;>tr|Q3TJG6|Q3TJG6_MOUSE Putative uncharacterized protein OS=Mus musculus GN=
tr|Q3TFP0|Q3TFP0_MOUSE;tr|Q3UDH7|Q3UDH7_MOUSE;tr|Q3UA07|Q3UA07_MOUSE;sp|Q9R0U0-3|SRS10_MOUSE;sp|Q9R0U0-2|SRS10_MOUSE;sp|Q9R0U0|SRS10_MOUSE;tr|Q3UYX6|Q3UYX6_MOUSE;tr|A3KG57|A3KG57_MOUSE;tr|Q3UXS8|Q3UXS8_MOUSE	>tr|Q3TFP0|Q3TFP0_MOUSE Serine/arginine-rich-splicing factor 10 OS=Mus musculus GN=Srsf10 PE=1 SV=1;>tr|Q3UDH7|Q3UDH7_MOUSE Putative uncharacterized protein OS=Mus musculus GN=Srsf10 PE=2 SV=1;>tr|Q3UA07|Q3UA07_MOUSE Putative uncharacterized protein OS=Mus
sp|Q9R0Y5|KAD1_MOUSE;sp|Q9R0Y5-2|KAD1_MOUSE	>sp|Q9R0Y5|KAD1_MOUSE Adenylate kinase isoenzyme 1 OS=Mus musculus GN=Ak1 PE=1 SV=1;>sp|Q9R0Y5-2|KAD1_MOUSE Isoform 2 of Adenylate kinase isoenzyme 1 OS=Mus musculus GN=Ak1
sp|Q9R1C7-2|PR40A_MOUSE;sp|Q9R1C7|PR40A_MOUSE;tr|A0PJI0|A0PJI0_MOUSE	>sp|Q9R1C7-2|PR40A_MOUSE Isoform 2 of Pre-mRNA-processing factor 40 homolog A OS=Mus musculus GN=Prpf40a;>sp|Q9R1C7|PR40A_MOUSE Pre-mRNA-processing factor 40 homolog A OS=Mus musculus GN=Prpf40a PE=1 SV=1;>tr|A0PJI0|A0PJI0_MOUSE Prpf40a protein (Fragment)
sp|Q9R1T2-2|SAE1_MOUSE;sp|Q9R1T2|SAE1_MOUSE	>sp|Q9R1T2-2|SAE1_MOUSE Isoform 2 of SUMO-activating enzyme subunit 1 OS=Mus musculus GN=Sae1;>sp|Q9R1T2|SAE1_MOUSE SUMO-activating enzyme subunit 1 OS=Mus musculus GN=Sae1 PE=1 SV=1
tr|Q3UXP2|Q3UXP2_MOUSE;tr|Q3TXT7|Q3TXT7_MOUSE;sp|Q9WTM5|RUVB2_MOUSE	>tr|Q3UXP2|Q3UXP2_MOUSE Putative uncharacterized protein OS=Mus musculus GN=Ruvbl2 PE=2 SV=1;>tr|Q3TXT7|Q3TXT7_MOUSE RuvB-like protein 2 OS=Mus musculus GN=Ruvbl2 PE=2 SV=1;>sp|Q9WTM5|RUVB2_MOUSE RuvB-like 2 OS=Mus musculus GN=Ruvbl2 PE=1 SV=3
sp|Q9WTQ5-2|AKA12_MOUSE;tr|B2RRE0|B2RRE0_MOUSE;sp|Q9WTQ5|AKA12_MOUSE	>sp|Q9WTQ5-2|AKA12_MOUSE Isoform 2 of A-kinase anchor protein 12 OS=Mus musculus GN=Akap12;>tr|B2RRE0|B2RRE0_MOUSE A kinase (PRKA) anchor protein (Gravin) 12 OS=Mus musculus GN=Akap12 PE=2 SV=1;>sp|Q9WTQ5|AKA12_MOUSE A-kinase anchor protein 12 OS=Mus muscu
tr|Q3TYJ0|Q3TYJ0_MOUSE;sp|Q9WUD1|CHIP_MOUSE	>tr|Q3TYJ0|Q3TYJ0_MOUSE Putative uncharacterized protein OS=Mus musculus GN=Stub1 PE=2 SV=1;>sp|Q9WUD1|CHIP_MOUSE STIP1 homology and U box-containing protein 1 OS=Mus musculus GN=Stub1 PE=1 SV=1
tr|Q564E5|Q564E5_MOUSE;tr|Q3V244|Q3V244_MOUSE;sp|Q9WUK2|IF4H_MOUSE;tr|Q3TG58|Q3TG58_MOUSE;sp|Q9WUK2-2|IF4H_MOUSE;tr|Q80U88|Q80U88_MOUSE	>tr|Q564E5|Q564E5_MOUSE Williams-Beuren syndrome chromosome region 1 homolog (Human), isoform CRA_a OS=Mus musculus GN=Eif4h PE=2 SV=1;>tr|Q3V244|Q3V244_MOUSE Putative uncharacterized protein OS=Mus musculus GN=Eif4h PE=2 SV=1;>sp|Q9WUK2|IF4H_MOUSE Eukaryo
tr|A2RS22|A2RS22_MOUSE;sp|Q9WUM3|COR1B_MOUSE	>tr|A2RS22|A2RS22_MOUSE Coronin OS=Mus musculus GN=Coro1b PE=2 SV=1;>sp|Q9WUM3|COR1B_MOUSE Coronin-1B OS=Mus musculus GN=Coro1b PE=1 SV=1
tr|Q5PPQ7|Q5PPQ7_MOUSE;tr|Q499X7|Q499X7_MOUSE;tr|Q3TEU8|Q3TEU8_MOUSE;sp|Q9WUM4|COR1C_MOUSE;tr|Q3TF74|Q3TF74_MOUSE	>tr|Q5PPQ7|Q5PPQ7_MOUSE Coronin OS=Mus musculus GN=Coro1c PE=2 SV=1;>tr|Q499X7|Q499X7_MOUSE Coronin OS=Mus musculus GN=Coro1c PE=2 SV=1;>tr|Q3TEU8|Q3TEU8_MOUSE Coronin OS=Mus musculus GN=Coro1c PE=2 SV=1;>sp|Q9WUM4|COR1C_MOUSE Coronin-1C OS=Mus musculus GN
tr|A7MCX4|A7MCX4_MOUSE;tr|Q8BT38|Q8BT38_MOUSE;tr|V6BQR3|V6BQR3_MOUSE;tr|D0VYV7|D0VYV7_MOUSE;sp|Q9WV92-7|E41L3_MOUSE;tr|A7YY80|A7YY80_MOUSE;sp|Q9WV92-6|E41L3_MOUSE;sp|Q9WV92-4|E41L3_MOUSE;sp|Q9WV92-5|E41L3_MOUSE;tr|D0VYV6|D0VYV6_MOUSE;sp|Q9WV92-3|E41L3_MOUSE;tr|B6ZHD1|B6ZHD1_MOUSE;sp|Q9WV92|E41L3_MOUSE;sp|Q9WV92-2|E41L3_MOUSE;sp|Q9WV92-8|E41L3_MOUSE	>tr|A7MCX4|A7MCX4_MOUSE Epb4.1l3 protein (Fragment) OS=Mus musculus GN=Epb4.1l3 PE=2 SV=1;>tr|Q8BT38|Q8BT38_MOUSE Putative uncharacterized protein OS=Mus musculus GN=Epb4.1l3 PE=2 SV=1;>tr|V6BQR3|V6BQR3_MOUSE 60kDa 4.1B MEF cell isoform (Fragment) OS=Mus m
sp|Q9WVA3|BUB3_MOUSE	>sp|Q9WVA3|BUB3_MOUSE Mitotic checkpoint protein BUB3 OS=Mus musculus GN=Bub3 PE=1 SV=2
sp|Q9WVA4|TAGL2_MOUSE	>sp|Q9WVA4|TAGL2_MOUSE Transgelin-2 OS=Mus musculus GN=Tagln2 PE=1 SV=4
tr|Q3TDA7|Q3TDA7_MOUSE;sp|Q9WVE8|PACN2_MOUSE	>tr|Q3TDA7|Q3TDA7_MOUSE Protein kinase C and casein kinase substrate in neurons 2, isoform CRA_a OS=Mus musculus GN=Pacsin2 PE=2 SV=1;>sp|Q9WVE8|PACN2_MOUSE Protein kinase C and casein kinase substrate in neurons protein 2 OS=Mus musculus GN=Pacsin2 PE=1 S
sp|Q9Z0U1|ZO2_MOUSE	>sp|Q9Z0U1|ZO2_MOUSE Tight junction protein ZO-2 OS=Mus musculus GN=Tjp2 PE=1 SV=2
sp|Q9Z130|HNRDL_MOUSE;tr|F6VQH5|F6VQH5_MOUSE;tr|D3YTQ3|D3YTQ3_MOUSE	>sp|Q9Z130|HNRDL_MOUSE Heterogeneous nuclear ribonucleoprotein D-like OS=Mus musculus GN=Hnrnpdl PE=1 SV=1;>tr|F6VQH5|F6VQH5_MOUSE Heterogeneous nuclear ribonucleoprotein D-like (Fragment) OS=Mus musculus GN=Hnrnpdl PE=1 SV=1;>tr|D3YTQ3|D3YTQ3_MOUSE Hetero
tr|Q544H0|Q544H0_MOUSE;tr|Q3THA0|Q3THA0_MOUSE;sp|Q9Z1D1|EIF3G_MOUSE	>tr|Q544H0|Q544H0_MOUSE Eukaryotic translation initiation factor 3 subunit G OS=Mus musculus GN=Eif3g PE=2 SV=1;>tr|Q3THA0|Q3THA0_MOUSE Eukaryotic translation initiation factor 3 subunit G OS=Mus musculus GN=Eif3g PE=2 SV=1;>sp|Q9Z1D1|EIF3G_MOUSE Eukaryoti
tr|Q542F1|Q542F1_MOUSE;tr|Q3TIP8|Q3TIP8_MOUSE;sp|Q9Z1Q5|CLIC1_MOUSE	>tr|Q542F1|Q542F1_MOUSE Chloride intracellular channel protein OS=Mus musculus GN=Clic1 PE=2 SV=1;>tr|Q3TIP8|Q3TIP8_MOUSE Chloride intracellular channel protein OS=Mus musculus GN=Clic1 PE=2 SV=1;>sp|Q9Z1Q5|CLIC1_MOUSE Chloride intracellular channel protei
sp|Q9Z204-4|HNRPC_MOUSE;sp|Q9Z204-3|HNRPC_MOUSE;sp|Q9Z204-2|HNRPC_MOUSE;sp|Q9Z204-5|HNRPC_MOUSE;sp|Q9Z204|HNRPC_MOUSE;tr|Q3U6P5|Q3U6P5_MOUSE	>sp|Q9Z204-4|HNRPC_MOUSE Isoform 4 of Heterogeneous nuclear ribonucleoproteins C1/C2 OS=Mus musculus GN=Hnrnpc;>sp|Q9Z204-3|HNRPC_MOUSE Isoform 3 of Heterogeneous nuclear ribonucleoproteins C1/C2 OS=Mus musculus GN=Hnrnpc;>sp|Q9Z204-2|HNRPC_MOUSE Isoform C
sp|Q9Z247|FKBP9_MOUSE	>sp|Q9Z247|FKBP9_MOUSE Peptidyl-prolyl cis-trans isomerase FKBP9 OS=Mus musculus GN=Fkbp9 PE=1 SV=1
tr|D3YVN1|D3YVN1_MOUSE;tr|A0A0A6YWG8|A0A0A6YWG8_MOUSE;tr|Q505L1|Q505L1_MOUSE;tr|Q3TF62|Q3TF62_MOUSE;sp|Q9Z2N8|ACL6A_MOUSE	>tr|D3YVN1|D3YVN1_MOUSE Actin-like protein 6A (Fragment) OS=Mus musculus GN=Actl6a PE=1 SV=1;>tr|A0A0A6YWG8|A0A0A6YWG8_MOUSE Actin-like protein 6A (Fragment) OS=Mus musculus GN=Actl6a PE=1 SV=1;>tr|Q505L1|Q505L1_MOUSE Actin-like 6A, isoform CRA_a OS=Mus mu
tr|Q3UPK6|Q3UPK6_MOUSE;tr|Q3TUX3|Q3TUX3_MOUSE;tr|Q3TUI9|Q3TUI9_MOUSE;tr|D3YX79|D3YX79_MOUSE;sp|Q9Z2U1|PSA5_MOUSE	>tr|Q3UPK6|Q3UPK6_MOUSE Proteasome subunit alpha type OS=Mus musculus GN=Psma5 PE=2 SV=1;>tr|Q3TUX3|Q3TUX3_MOUSE Proteasome subunit alpha type OS=Mus musculus GN=Psma5 PE=2 SV=1;>tr|Q3TUI9|Q3TUI9_MOUSE Proteasome subunit alpha type OS=Mus musculus GN=Psma5
sp|Q9Z2X1|HNRPF_MOUSE;sp|Q9Z2X1-2|HNRPF_MOUSE;tr|J3QM80|J3QM80_MOUSE;tr|J3QMT0|J3QMT0_MOUSE	>sp|Q9Z2X1|HNRPF_MOUSE Heterogeneous nuclear ribonucleoprotein F OS=Mus musculus GN=Hnrnpf PE=1 SV=3;>sp|Q9Z2X1-2|HNRPF_MOUSE Isoform 2 of Heterogeneous nuclear ribonucleoprotein F OS=Mus musculus GN=Hnrnpf;>tr|J3QM80|J3QM80_MOUSE Heterogeneous nuclear rib
sp|Q9Z315|SNUT1_MOUSE	>sp|Q9Z315|SNUT1_MOUSE U4/U6.U5 tri-snRNP-associated protein 1 OS=Mus musculus GN=Sart1 PE=1 SV=1
tr|A0A0A6YX73|A0A0A6YX73_MOUSE;tr|Q8K1M3|Q8K1M3_MOUSE;sp|P12367|KAP2_MOUSE	>tr|A0A0A6YX73|A0A0A6YX73_MOUSE cAMP-dependent protein kinase type II-alpha regulatory subunit OS=Mus musculus GN=Prkar2a PE=1 SV=1;>tr|Q8K1M3|Q8K1M3_MOUSE Protein kinase, cAMP dependent regulatory, type II alpha OS=Mus musculus GN=Prkar2a PE=1 SV=1;>sp|P1
tr|Q0P6B2|Q0P6B2_MOUSE;tr|Q3TUE1|Q3TUE1_MOUSE;tr|A0A0G2JGW9|A0A0G2JGW9_MOUSE;sp|Q91WJ8|FUBP1_MOUSE;tr|A0A0G2JFY5|A0A0G2JFY5_MOUSE;sp|Q91WJ8-2|FUBP1_MOUSE;tr|Q3UUU2|Q3UUU2_MOUSE;tr|A0A0G2JG00|A0A0G2JG00_MOUSE;tr|Q3TIS5|Q3TIS5_MOUSE	>tr|Q0P6B2|Q0P6B2_MOUSE Far upstream element (FUSE) binding protein 1 OS=Mus musculus GN=Fubp1 PE=2 SV=1;>tr|Q3TUE1|Q3TUE1_MOUSE Far upstream element-binding protein 1 OS=Mus musculus GN=Fubp1 PE=1 SV=1;>tr|A0A0G2JGW9|A0A0G2JGW9_MOUSE Far upstream element-
tr|B7ZN52|B7ZN52_MOUSE;tr|F6TFN2|F6TFN2_MOUSE;tr|E9PYI7|E9PYI7_MOUSE;tr|F6VG99|F6VG99_MOUSE;tr|Q6ZQ32|Q6ZQ32_MOUSE;tr|E9PYF4|E9PYF4_MOUSE;tr|A0T1J8|A0T1J8_MOUSE	>tr|B7ZN52|B7ZN52_MOUSE Lmo7 protein OS=Mus musculus GN=Lmo7 PE=2 SV=1;>tr|F6TFN2|F6TFN2_MOUSE Protein Lmo7 (Fragment) OS=Mus musculus GN=Lmo7 PE=1 SV=1;>tr|E9PYI7|E9PYI7_MOUSE Protein Lmo7 OS=Mus musculus GN=Lmo7 PE=1 SV=1;>tr|F6VG99|F6VG99_MOUSE Protein
tr|A2A6Q8|A2A6Q8_MOUSE;tr|Q9CZ19|Q9CZ19_MOUSE;sp|P09541|MYL4_MOUSE	>tr|A2A6Q8|A2A6Q8_MOUSE Myosin light chain 4 (Fragment) OS=Mus musculus GN=Myl4 PE=1 SV=5;>tr|Q9CZ19|Q9CZ19_MOUSE Myosin light chain 4 OS=Mus musculus GN=Myl4 PE=1 SV=1;>sp|P09541|MYL4_MOUSE Myosin light chain 4 OS=Mus musculus GN=Myl4 PE=1 SV=3
tr|A2AJ72|A2AJ72_MOUSE;tr|Q3TIX6|Q3TIX6_MOUSE;tr|A0A0A6YVV5|A0A0A6YVV5_MOUSE;tr|Q3ULP9|Q3ULP9_MOUSE	>tr|A2AJ72|A2AJ72_MOUSE MCG130458 OS=Mus musculus GN=Fubp3 PE=1 SV=1;>tr|Q3TIX6|Q3TIX6_MOUSE Protein Fubp3 OS=Mus musculus GN=Fubp3 PE=1 SV=1;>tr|A0A0A6YVV5|A0A0A6YVV5_MOUSE Protein Fubp3 (Fragment) OS=Mus musculus GN=Fubp3 PE=1 SV=1;>tr|Q3ULP9|Q3ULP9_MOUS
tr|A8DUQ1|A8DUQ1_MOUSE;tr|A8DUN2|A8DUN2_MOUSE;tr|A8DUK7|A8DUK7_MOUSE;tr|A8DUK4|A8DUK4_MOUSE;tr|A8DUP0|A8DUP0_MOUSE;tr|A8DUQ5|A8DUQ5_MOUSE;tr|A8DUK2|A8DUK2_MOUSE;tr|E9Q223|E9Q223_MOUSE;tr|A8DUM2|A8DUM2_MOUSE;tr|A8DUL7|A8DUL7_MOUSE;tr|A8DUL2|A8DUL2_MOUSE;tr|A8DUL0|A8DUL0_MOUSE;tr|A8DUP7|A8DUP7_MOUSE;tr|A8DUP5|A8DUP5_MOUSE;tr|A8DUP3|A8DUP3_MOUSE;tr|A8DUK0|A8DUK0_MOUSE;sp|P02088|HBB1_MOUSE;tr|B1Q450|…	>tr|A8DUQ1|A8DUQ1_MOUSE Beta-globin OS=Mus musculus GN=Hbbt1 PE=3 SV=1;>tr|A8DUN2|A8DUN2_MOUSE Beta-globin OS=Mus musculus GN=Hbbt1 PE=3 SV=1;>tr|A8DUK7|A8DUK7_MOUSE Beta-globin OS=Mus musculus GN=Hbbt1 PE=3 SV=1;>tr|A8DUK4|A8DUK4_MOUSE Beta-globin OS=Mus
tr|B1AWE0|B1AWE0_MOUSE;tr|Q6PFA2|Q6PFA2_MOUSE;tr|Q3THU7|Q3THU7_MOUSE;tr|B1AWE1|B1AWE1_MOUSE;sp|O08585|CLCA_MOUSE;tr|B1AWD8|B1AWD8_MOUSE;tr|B1AWD9|B1AWD9_MOUSE	>tr|B1AWE0|B1AWE0_MOUSE Clathrin light chain A OS=Mus musculus GN=Clta PE=1 SV=1;>tr|Q6PFA2|Q6PFA2_MOUSE Clathrin light chain A OS=Mus musculus GN=Clta PE=1 SV=1;>tr|Q3THU7|Q3THU7_MOUSE Putative uncharacterized protein OS=Mus musculus GN=Clta PE=2 SV=1;>tr
tr|B1B0C7|B1B0C7_MOUSE;tr|E9PZ16|E9PZ16_MOUSE;sp|Q05793|PGBM_MOUSE;tr|Q3UHH3|Q3UHH3_MOUSE	>tr|B1B0C7|B1B0C7_MOUSE Basement membrane-specific heparan sulfate proteoglycan core protein OS=Mus musculus GN=Hspg2 PE=1 SV=1;>tr|E9PZ16|E9PZ16_MOUSE Basement membrane-specific heparan sulfate proteoglycan core protein OS=Mus musculus GN=Hspg2 PE=1 SV=1;
tr|Q8C4Y1|Q8C4Y1_MOUSE;tr|B2RS19|B2RS19_MOUSE;sp|P28574|MAX_MOUSE	>tr|Q8C4Y1|Q8C4Y1_MOUSE Max protein OS=Mus musculus GN=Max PE=1 SV=1;>tr|B2RS19|B2RS19_MOUSE Max protein OS=Mus musculus GN=Max PE=1 SV=1;>sp|P28574|MAX_MOUSE Protein max OS=Mus musculus GN=Max PE=1 SV=1
tr|B7ZCI2|B7ZCI2_MOUSE;tr|F6RM14|F6RM14_MOUSE;sp|Q9DC07|LNEBL_MOUSE;sp|Q0II04|NEBL_MOUSE;tr|B7ZCI3|B7ZCI3_MOUSE	>tr|B7ZCI2|B7ZCI2_MOUSE Nebulette OS=Mus musculus GN=Nebl PE=1 SV=1;>tr|F6RM14|F6RM14_MOUSE Nebulette (Fragment) OS=Mus musculus GN=Nebl PE=1 SV=1;>sp|Q9DC07|LNEBL_MOUSE LIM zinc-binding domain-containing Nebulette OS=Mus musculus GN=Nebl PE=1 SV=1;>sp|Q0I
tr|B9EHJ3|B9EHJ3_MOUSE;sp|P39447|ZO1_MOUSE	>tr|B9EHJ3|B9EHJ3_MOUSE Tight junction protein ZO-1 OS=Mus musculus GN=Tjp1 PE=1 SV=1;>sp|P39447|ZO1_MOUSE Tight junction protein ZO-1 OS=Mus musculus GN=Tjp1 PE=1 SV=2
tr|D3YWT1|D3YWT1_MOUSE;tr|D3Z3N4|D3Z3N4_MOUSE	>tr|D3YWT1|D3YWT1_MOUSE MCG11326, isoform CRA_b OS=Mus musculus GN=Hnrnph3 PE=1 SV=1;>tr|D3Z3N4|D3Z3N4_MOUSE MCG11326, isoform CRA_a OS=Mus musculus GN=Hnrnph3 PE=1 SV=1
tr|E9PWE8|E9PWE8_MOUSE;tr|Q3TT92|Q3TT92_MOUSE;sp|Q62188|DPYL3_MOUSE;tr|Q71H74|Q71H74_MOUSE	>tr|E9PWE8|E9PWE8_MOUSE Dihydropyrimidinase-related protein 3 OS=Mus musculus GN=Dpysl3 PE=1 SV=1;>tr|Q3TT92|Q3TT92_MOUSE Dihydropyrimidinase-related protein 3 OS=Mus musculus GN=Dpysl3 PE=1 SV=1;>sp|Q62188|DPYL3_MOUSE Dihydropyrimidinase-related protein 3
tr|E9Q456|E9Q456_MOUSE;tr|E9Q453|E9Q453_MOUSE;tr|G5E8R2|G5E8R2_MOUSE;tr|G5E8R0|G5E8R0_MOUSE;tr|G5E8R1|G5E8R1_MOUSE;tr|E9Q455|E9Q455_MOUSE	>tr|E9Q456|E9Q456_MOUSE Tropomyosin alpha-1 chain OS=Mus musculus GN=Tpm1 PE=1 SV=1;>tr|E9Q453|E9Q453_MOUSE Tropomyosin alpha-1 chain OS=Mus musculus GN=Tpm1 PE=1 SV=1;>tr|G5E8R2|G5E8R2_MOUSE Tropomyosin 1, alpha, isoform CRA_k OS=Mus musculus GN=Tpm1 PE=1
tr|E9Q616|E9Q616_MOUSE	>tr|E9Q616|E9Q616_MOUSE Protein Ahnak OS=Mus musculus GN=Ahnak PE=1 SV=1
tr|Q8C0Z3|Q8C0Z3_MOUSE;tr|Q8CFF2|Q8CFF2_MOUSE;tr|Q8CGI3|Q8CGI3_MOUSE;tr|Q9CT17|Q9CT17_MOUSE;tr|Q6NSR2|Q6NSR2_MOUSE;tr|Q3UIX4|Q3UIX4_MOUSE;tr|F6RDI8|F6RDI8_MOUSE;tr|E9Q6E5|E9Q6E5_MOUSE;tr|D3Z4B0|D3Z4B0_MOUSE	>tr|Q8C0Z3|Q8C0Z3_MOUSE Putative uncharacterized protein (Fragment) OS=Mus musculus GN=Srsf11 PE=2 SV=1;>tr|Q8CFF2|Q8CFF2_MOUSE Sfrs11 protein (Fragment) OS=Mus musculus GN=Srsf11 PE=2 SV=1;>tr|Q8CGI3|Q8CGI3_MOUSE Sfrs11 protein (Fragment) OS=Mus musculus
tr|Q80Y35|Q80Y35_MOUSE;tr|E9Q7G0|E9Q7G0_MOUSE	>tr|Q80Y35|Q80Y35_MOUSE Nuclear mitotic apparatus protein 1 OS=Mus musculus GN=Numa1 PE=2 SV=1;>tr|E9Q7G0|E9Q7G0_MOUSE Protein Numa1 OS=Mus musculus GN=Numa1 PE=1 SV=1
tr|Q8VCQ8|Q8VCQ8_MOUSE;tr|E9QA16|E9QA16_MOUSE;tr|Q3UGC3|Q3UGC3_MOUSE;tr|E9Q0M9|E9Q0M9_MOUSE;tr|D3Z6I7|D3Z6I7_MOUSE;tr|E9QA15|E9QA15_MOUSE;tr|S4R1T7|S4R1T7_MOUSE	>tr|Q8VCQ8|Q8VCQ8_MOUSE Caldesmon 1 OS=Mus musculus GN=Cald1 PE=1 SV=1;>tr|E9QA16|E9QA16_MOUSE Protein Cald1 OS=Mus musculus GN=Cald1 PE=1 SV=1;>tr|Q3UGC3|Q3UGC3_MOUSE Putative uncharacterized protein (Fragment) OS=Mus musculus GN=Cald1 PE=2 SV=1;>tr|E9Q0M
tr|F7AA26|F7AA26_MOUSE;sp|O54931-3|AKAP2_MOUSE;tr|Q99L95|Q99L95_MOUSE;tr|Q69ZV5|Q69ZV5_MOUSE;sp|O54931-2|AKAP2_MOUSE;sp|O54931|AKAP2_MOUSE;tr|A2API8|A2API8_MOUSE;tr|Q8C9L6|Q8C9L6_MOUSE;sp|O54931-5|AKAP2_MOUSE;sp|O54931-4|AKAP2_MOUSE	>tr|F7AA26|F7AA26_MOUSE Protein Pakap (Fragment) OS=Mus musculus GN=Pakap PE=1 SV=1;>sp|O54931-3|AKAP2_MOUSE Isoform 3 of A-kinase anchor protein 2 OS=Mus musculus GN=Akap2;>tr|Q99L95|Q99L95_MOUSE Akap2 protein OS=Mus musculus PE=2 SV=1;>tr|Q69ZV5|Q69ZV5_M
tr|F8VQJ3|F8VQJ3_MOUSE;sp|P02468|LAMC1_MOUSE;tr|Q3URV4|Q3URV4_MOUSE;tr|Q3TRH4|Q3TRH4_MOUSE;tr|Q3UFZ9|Q3UFZ9_MOUSE	>tr|F8VQJ3|F8VQJ3_MOUSE Laminin subunit gamma-1 OS=Mus musculus GN=Lamc1 PE=1 SV=1;>sp|P02468|LAMC1_MOUSE Laminin subunit gamma-1 OS=Mus musculus GN=Lamc1 PE=1 SV=2;>tr|Q3URV4|Q3URV4_MOUSE Putative uncharacterized protein (Fragment) OS=Mus musculus GN=Lamc
tr|Q3UMT7|Q3UMT7_MOUSE;tr|G5E924|G5E924_MOUSE;sp|Q8R081|HNRPL_MOUSE;tr|G3UY38|G3UY38_MOUSE	>tr|Q3UMT7|Q3UMT7_MOUSE Putative uncharacterized protein OS=Mus musculus GN=Hnrnpl PE=2 SV=1;>tr|G5E924|G5E924_MOUSE Heterogeneous nuclear ribonucleoprotein L (Fragment) OS=Mus musculus GN=Hnrnpl PE=1 SV=1;>sp|Q8R081|HNRPL_MOUSE Heterogeneous nuclear ribon
tr|Q1A602|Q1A602_MOUSE;tr|Q3ULT2|Q3ULT2_MOUSE;tr|Q3UDJ7|Q3UDJ7_MOUSE;sp|P57780|ACTN4_MOUSE	>tr|Q1A602|Q1A602_MOUSE Non-muscle alpha-actinin 4 OS=Mus musculus GN=Actn4 PE=2 SV=1;>tr|Q3ULT2|Q3ULT2_MOUSE Actinin alpha 4 OS=Mus musculus GN=Actn4 PE=2 SV=1;>tr|Q3UDJ7|Q3UDJ7_MOUSE Putative uncharacterized protein OS=Mus musculus GN=Actn4 PE=2 SV=1;>sp
tr|Q3TML0|Q3TML0_MOUSE;tr|Q3TJL8|Q3TJL8_MOUSE;tr|Q9DAB4|Q9DAB4_MOUSE;sp|Q922R8|PDIA6_MOUSE;tr|Q3THH1|Q3THH1_MOUSE	>tr|Q3TML0|Q3TML0_MOUSE Protein disulfide-isomerase A6 OS=Mus musculus GN=Pdia6 PE=1 SV=1;>tr|Q3TJL8|Q3TJL8_MOUSE Putative uncharacterized protein OS=Mus musculus GN=Pdia6 PE=2 SV=1;>tr|Q9DAB4|Q9DAB4_MOUSE Putative uncharacterized protein OS=Mus musculus G
tr|Q8VHM5|Q8VHM5_MOUSE;tr|Q3UMT8|Q3UMT8_MOUSE;tr|Q3U8W9|Q3U8W9_MOUSE;tr|Q9CT37|Q9CT37_MOUSE;tr|F7B5B5|F7B5B5_MOUSE;tr|Q99KG1|Q99KG1_MOUSE;tr|Q3UZI0|Q3UZI0_MOUSE;tr|Q3UKV5|Q3UKV5_MOUSE;tr|A2AW41|A2AW41_MOUSE	>tr|Q8VHM5|Q8VHM5_MOUSE Heterogeneous nuclear ribonucleoprotein R OS=Mus musculus GN=Hnrnpr PE=1 SV=1;>tr|Q3UMT8|Q3UMT8_MOUSE Putative uncharacterized protein OS=Mus musculus GN=Hnrnpr PE=2 SV=1;>tr|Q3U8W9|Q3U8W9_MOUSE Putative uncharacterized protein OS=M
tr|Q3UJB0|Q3UJB0_MOUSE;tr|Q3UBH2|Q3UBH2_MOUSE;tr|Q3UAI4|Q3UAI4_MOUSE;tr|Q3UQU5|Q3UQU5_MOUSE;tr|Q80W39|Q80W39_MOUSE	>tr|Q3UJB0|Q3UJB0_MOUSE Protein Sf3b2 OS=Mus musculus GN=Sf3b2 PE=1 SV=1;>tr|Q3UBH2|Q3UBH2_MOUSE Putative uncharacterized protein OS=Mus musculus GN=Sf3b2 PE=2 SV=1;>tr|Q3UAI4|Q3UAI4_MOUSE Putative uncharacterized protein OS=Mus musculus GN=Sf3b2 PE=2 SV=1
tr|Q5RKN9|Q5RKN9_MOUSE;tr|Q3UAS2|Q3UAS2_MOUSE;tr|Q3TLJ0|Q3TLJ0_MOUSE;sp|P47753|CAZA1_MOUSE;tr|Q3UJV2|Q3UJV2_MOUSE	>tr|Q5RKN9|Q5RKN9_MOUSE Capping protein (Actin filament) muscle Z-line, alpha 1 OS=Mus musculus GN=Capza1 PE=1 SV=1;>tr|Q3UAS2|Q3UAS2_MOUSE Putative uncharacterized protein OS=Mus musculus GN=Capza1 PE=2 SV=1;>tr|Q3TLJ0|Q3TLJ0_MOUSE Putative uncharacterize
tr|Q5EBP8|Q5EBP8_MOUSE;tr|Q3U7F3|Q3U7F3_MOUSE;tr|Q3TIK8|Q3TIK8_MOUSE;sp|P49312|ROA1_MOUSE;tr|Q3UK83|Q3UK83_MOUSE;sp|P49312-2|ROA1_MOUSE;tr|Q3TFB1|Q3TFB1_MOUSE	>tr|Q5EBP8|Q5EBP8_MOUSE Heterogeneous nuclear ribonucleoprotein A1 OS=Mus musculus GN=Hnrnpa1 PE=1 SV=1;>tr|Q3U7F3|Q3U7F3_MOUSE Putative uncharacterized protein OS=Mus musculus GN=Hnrnpa1 PE=2 SV=1;>tr|Q3TIK8|Q3TIK8_MOUSE Putative uncharacterized protein O
tr|Q8BP43|Q8BP43_MOUSE;tr|E9Q450|E9Q450_MOUSE;tr|Q545Y3|Q545Y3_MOUSE;sp|P58771|TPM1_MOUSE;tr|Q8BSH3|Q8BSH3_MOUSE;tr|E9Q452|E9Q452_MOUSE;tr|Q564G1|Q564G1_MOUSE;sp|P58771-2|TPM1_MOUSE;tr|E9Q454|E9Q454_MOUSE;tr|S4R2U0|S4R2U0_MOUSE	>tr|Q8BP43|Q8BP43_MOUSE Tropomyosin 1, alpha, isoform CRA_c OS=Mus musculus GN=Tpm1 PE=1 SV=1;>tr|E9Q450|E9Q450_MOUSE Tropomyosin alpha-1 chain OS=Mus musculus GN=Tpm1 PE=1 SV=1;>tr|Q545Y3|Q545Y3_MOUSE Tropomyosin 1, alpha, isoform CRA_l OS=Mus musculus GN
tr|Q8R5L1|Q8R5L1_MOUSE;sp|O35658|C1QBP_MOUSE	>tr|Q8R5L1|Q8R5L1_MOUSE Complement component 1 Q subcomponent-binding protein, mitochondrial OS=Mus musculus GN=C1qbp PE=1 SV=1;>sp|O35658|C1QBP_MOUSE Complement component 1 Q subcomponent-binding protein, mitochondrial OS=Mus musculus GN=C1qbp PE=1 SV=1
tr|Q9CQ43|Q9CQ43_MOUSE;tr|Q8VCG1|Q8VCG1_MOUSE;tr|Q9JJ44|Q9JJ44_MOUSE	>tr|Q9CQ43|Q9CQ43_MOUSE Deoxyuridine triphosphatase OS=Mus musculus GN=Dut PE=1 SV=1;>tr|Q8VCG1|Q8VCG1_MOUSE Deoxyuridine triphosphatase, isoform CRA_b OS=Mus musculus GN=Dut PE=1 SV=1;>tr|Q9JJ44|Q9JJ44_MOUSE DUTPase OS=Mus musculus GN=Dut PE=2 SV=1
tr|Q9D828|Q9D828_MOUSE;tr|Q9Z1A1|Q9Z1A1_MOUSE;tr|Q8C2C6|Q8C2C6_MOUSE;tr|B8JJG7|B8JJG7_MOUSE;tr|B8JJG8|B8JJG8_MOUSE;tr|B8JJG6|B8JJG6_MOUSE	>tr|Q9D828|Q9D828_MOUSE Putative uncharacterized protein OS=Mus musculus GN=Tfg PE=2 SV=1;>tr|Q9Z1A1|Q9Z1A1_MOUSE Protein Tfg OS=Mus musculus GN=Tfg PE=1 SV=1;>tr|Q8C2C6|Q8C2C6_MOUSE Trk-fused OS=Mus musculus GN=Tfg PE=2 SV=1;>tr|B8JJG7|B8JJG7_MOUSE Protei
tr|Q9QZ83|Q9QZ83_MOUSE	>tr|Q9QZ83|Q9QZ83_MOUSE Gamma actin-like protein OS=Mus musculus GN=Actg1 PE=2 SV=1

## Sheet: 3.Proteins 1000 cells
Majority protein IDs	Fasta headers
sp|A2ADY9|DDI2_MOUSE	>sp|A2ADY9|DDI2_MOUSE Protein DDI1 homolog 2 OS=Mus musculus GN=Ddi2 PE=1 SV=1
tr|Q80VC1|Q80VC1_MOUSE;tr|Q05CC5|Q05CC5_MOUSE;tr|Q504N1|Q504N1_MOUSE;tr|Q05DE4|Q05DE4_MOUSE;tr|B2RWT5|B2RWT5_MOUSE;sp|A2AR02|PPIG_MOUSE;tr|A2AR01|A2AR01_MOUSE;tr|Q3UZ38|Q3UZ38_MOUSE	>tr|Q80VC1|Q80VC1_MOUSE Peptidyl-prolyl cis-trans isomerase (Fragment) OS=Mus musculus GN=Ppig PE=2 SV=1;>tr|Q05CC5|Q05CC5_MOUSE Ppig protein (Fragment) OS=Mus musculus GN=Ppig PE=2 SV=1;>tr|Q504N1|Q504N1_MOUSE Ppig protein (Fragment) OS=Mus musculus GN=Pp
tr|Q6PCM6|Q6PCM6_MOUSE;sp|A2ASQ1-3|AGRIN_MOUSE;tr|Z4YK85|Z4YK85_MOUSE;sp|A2ASQ1-2|AGRIN_MOUSE;sp|A2ASQ1|AGRIN_MOUSE;tr|M0QWP1|M0QWP1_MOUSE;tr|Q5EBX5|Q5EBX5_MOUSE	>tr|Q6PCM6|Q6PCM6_MOUSE Agrn protein (Fragment) OS=Mus musculus GN=Agrn PE=2 SV=1;>sp|A2ASQ1-3|AGRIN_MOUSE Isoform 3 of Agrin OS=Mus musculus GN=Agrn;>tr|Z4YK85|Z4YK85_MOUSE Agrin OS=Mus musculus GN=Agrn PE=1 SV=1;>sp|A2ASQ1-2|AGRIN_MOUSE Isoform 2 of Agri
sp|A2ASS6-2|TITIN_MOUSE;sp|A2ASS6|TITIN_MOUSE;sp|A2ASS6-3|TITIN_MOUSE;tr|E9Q8N1|E9Q8N1_MOUSE;tr|E9Q8K5|E9Q8K5_MOUSE	>sp|A2ASS6-2|TITIN_MOUSE Isoform 2 of Titin OS=Mus musculus GN=Ttn;>sp|A2ASS6|TITIN_MOUSE Titin OS=Mus musculus GN=Ttn PE=1 SV=1;>sp|A2ASS6-3|TITIN_MOUSE Isoform 3 of Titin OS=Mus musculus GN=Ttn;>tr|E9Q8N1|E9Q8N1_MOUSE Titin OS=Mus musculus GN=Ttn PE=1 SV
sp|A6H5Y3|METH_MOUSE	>sp|A6H5Y3|METH_MOUSE Methionine synthase OS=Mus musculus GN=Mtr PE=1 SV=1
sp|A6X935-2|ITIH4_MOUSE;tr|E9Q5L2|E9Q5L2_MOUSE;tr|E9PVD2|E9PVD2_MOUSE;sp|A6X935|ITIH4_MOUSE	>sp|A6X935-2|ITIH4_MOUSE Isoform 2 of Inter alpha-trypsin inhibitor, heavy chain 4 OS=Mus musculus GN=Itih4;>tr|E9Q5L2|E9Q5L2_MOUSE Inter alpha-trypsin inhibitor, heavy chain 4 OS=Mus musculus GN=Itih4 PE=1 SV=1;>tr|E9PVD2|E9PVD2_MOUSE Inter alpha-trypsin
sp|B2RQC6-2|PYR1_MOUSE;tr|E9QAI5|E9QAI5_MOUSE;tr|G3UWN2|G3UWN2_MOUSE;sp|B2RQC6|PYR1_MOUSE;tr|Q6P9L1|Q6P9L1_MOUSE	>sp|B2RQC6-2|PYR1_MOUSE Isoform 2 of CAD protein OS=Mus musculus GN=Cad;>tr|E9QAI5|E9QAI5_MOUSE CAD protein OS=Mus musculus GN=Cad PE=1 SV=1;>tr|G3UWN2|G3UWN2_MOUSE CAD protein OS=Mus musculus GN=Cad PE=1 SV=1;>sp|B2RQC6|PYR1_MOUSE CAD protein OS=Mus muscu
sp|B2RXS4|PLXB2_MOUSE;tr|Q8CHG6|Q8CHG6_MOUSE;tr|Q8K2J5|Q8K2J5_MOUSE	>sp|B2RXS4|PLXB2_MOUSE Plexin-B2 OS=Mus musculus GN=Plxnb2 PE=1 SV=1;>tr|Q8CHG6|Q8CHG6_MOUSE MKIAA0315 protein (Fragment) OS=Mus musculus GN=mKIAA0315 PE=4 SV=2;>tr|Q8K2J5|Q8K2J5_MOUSE Plexin B2 OS=Mus musculus GN=Plxnb2 PE=2 SV=1
tr|S4R2B0|S4R2B0_MOUSE;sp|B2RY56|RBM25_MOUSE	>tr|S4R2B0|S4R2B0_MOUSE RNA-binding protein 25 (Fragment) OS=Mus musculus GN=Rbm25 PE=1 SV=1;>sp|B2RY56|RBM25_MOUSE RNA-binding protein 25 OS=Mus musculus GN=Rbm25 PE=1 SV=2
sp|D3YVF0|AKAP5_MOUSE;tr|H3BIV5|H3BIV5_MOUSE	>sp|D3YVF0|AKAP5_MOUSE A-kinase anchor protein 5 OS=Mus musculus GN=Akap5 PE=1 SV=2;>tr|H3BIV5|H3BIV5_MOUSE A-kinase anchor protein 5 OS=Mus musculus GN=Akap5 PE=1 SV=1
sp|D3YXK2|SAFB1_MOUSE;tr|S4R1M2|S4R1M2_MOUSE	>sp|D3YXK2|SAFB1_MOUSE Scaffold attachment factor B1 OS=Mus musculus GN=Safb PE=1 SV=2;>tr|S4R1M2|S4R1M2_MOUSE Scaffold attachment factor B1 OS=Mus musculus GN=Safb PE=1 SV=1
sp|D3YYU8|OBSL1_MOUSE;tr|A0A0B4J1L4|A0A0B4J1L4_MOUSE	>sp|D3YYU8|OBSL1_MOUSE Obscurin-like protein 1 OS=Mus musculus GN=Obsl1 PE=1 SV=1;>tr|A0A0B4J1L4|A0A0B4J1L4_MOUSE Obscurin-like protein 1 OS=Mus musculus GN=Obsl1 PE=1 SV=1
sp|D3YZP9|CCDC6_MOUSE	>sp|D3YZP9|CCDC6_MOUSE Coiled-coil domain-containing protein 6 OS=Mus musculus GN=Ccdc6 PE=1 SV=1
sp|D3Z7P3-2|GLSK_MOUSE;sp|D3Z7P3|GLSK_MOUSE;tr|D3Z7P4|D3Z7P4_MOUSE	>sp|D3Z7P3-2|GLSK_MOUSE Isoform 2 of Glutaminase kidney isoform, mitochondrial OS=Mus musculus GN=Gls;>sp|D3Z7P3|GLSK_MOUSE Glutaminase kidney isoform, mitochondrial OS=Mus musculus GN=Gls PE=1 SV=1;>tr|D3Z7P4|D3Z7P4_MOUSE Glutaminase kidney isoform, mitoc
sp|E9PV24-2|FIBA_MOUSE;sp|E9PV24|FIBA_MOUSE	>sp|E9PV24-2|FIBA_MOUSE Isoform 2 of Fibrinogen alpha chain OS=Mus musculus GN=Fga;>sp|E9PV24|FIBA_MOUSE Fibrinogen alpha chain OS=Mus musculus GN=Fga PE=1 SV=1
sp|E9Q1P8|I2BP2_MOUSE	>sp|E9Q1P8|I2BP2_MOUSE Interferon regulatory factor 2-binding protein 2 OS=Mus musculus GN=Irf2bp2 PE=1 SV=1
sp|E9Q557|DESP_MOUSE;tr|E9PZW0|E9PZW0_MOUSE	>sp|E9Q557|DESP_MOUSE Desmoplakin OS=Mus musculus GN=Dsp PE=1 SV=1;>tr|E9PZW0|E9PZW0_MOUSE Desmoplakin OS=Mus musculus GN=Dsp PE=1 SV=1
sp|O08539-2|BIN1_MOUSE;tr|Q6P1B9|Q6P1B9_MOUSE;sp|O08539|BIN1_MOUSE	>sp|O08539-2|BIN1_MOUSE Isoform 2 of Myc box-dependent-interacting protein 1 OS=Mus musculus GN=Bin1;>tr|Q6P1B9|Q6P1B9_MOUSE Bin1 protein OS=Mus musculus GN=Bin1 PE=1 SV=1;>sp|O08539|BIN1_MOUSE Myc box-dependent-interacting protein 1 OS=Mus musculus GN=Bin
sp|O08553|DPYL2_MOUSE	>sp|O08553|DPYL2_MOUSE Dihydropyrimidinase-related protein 2 OS=Mus musculus GN=Dpysl2 PE=1 SV=2
sp|O08583|THOC4_MOUSE;sp|O08583-2|THOC4_MOUSE;sp|Q9JJW6-2|ALRF2_MOUSE;tr|Q4KL64|Q4KL64_MOUSE;tr|G3X9I4|G3X9I4_MOUSE;tr|D9J342|D9J342_MOUSE;sp|Q9JJW6|ALRF2_MOUSE	>sp|O08583|THOC4_MOUSE THO complex subunit 4 OS=Mus musculus GN=Alyref PE=1 SV=3;>sp|O08583-2|THOC4_MOUSE Isoform 2 of THO complex subunit 4 OS=Mus musculus GN=Alyref;>sp|Q9JJW6-2|ALRF2_MOUSE Isoform 2 of Aly/REF export factor 2 OS=Mus musculus GN=Alyref2;
tr|E9QPE7|E9QPE7_MOUSE;sp|O08638-2|MYH11_MOUSE;tr|Q8R384|Q8R384_MOUSE;sp|O08638|MYH11_MOUSE;tr|Q69ZX3|Q69ZX3_MOUSE	>tr|E9QPE7|E9QPE7_MOUSE Myosin-11 OS=Mus musculus GN=Myh11 PE=1 SV=1;>sp|O08638-2|MYH11_MOUSE Isoform 2 of Myosin-11 OS=Mus musculus GN=Myh11;>tr|Q8R384|Q8R384_MOUSE Myh11 protein OS=Mus musculus GN=Myh11 PE=2 SV=1;>sp|O08638|MYH11_MOUSE Myosin-11 OS=Mus m
tr|D3YTY9|D3YTY9_MOUSE;sp|O08677-3|KNG1_MOUSE;sp|O08677|KNG1_MOUSE;sp|O08677-2|KNG1_MOUSE	>tr|D3YTY9|D3YTY9_MOUSE Kininogen-1 OS=Mus musculus GN=Kng1 PE=1 SV=1;>sp|O08677-3|KNG1_MOUSE Isoform 3 of Kininogen-1 OS=Mus musculus GN=Kng1;>sp|O08677|KNG1_MOUSE Kininogen-1 OS=Mus musculus GN=Kng1 PE=1 SV=1;>sp|O08677-2|KNG1_MOUSE Isoform LMW of Kinino
tr|Q6GT24|Q6GT24_MOUSE;tr|Q53ZU7|Q53ZU7_MOUSE;sp|O08709|PRDX6_MOUSE;tr|D3Z0Y2|D3Z0Y2_MOUSE;tr|Q6A0D0|Q6A0D0_MOUSE;tr|Q8BPD3|Q8BPD3_MOUSE	>tr|Q6GT24|Q6GT24_MOUSE Peroxiredoxin 6 OS=Mus musculus GN=Prdx6 PE=1 SV=1;>tr|Q53ZU7|Q53ZU7_MOUSE Peroxiredoxin 6 OS=Mus musculus GN=Prdx6 PE=2 SV=1;>sp|O08709|PRDX6_MOUSE Peroxiredoxin-6 OS=Mus musculus GN=Prdx6 PE=1 SV=3;>tr|D3Z0Y2|D3Z0Y2_MOUSE Peroxire
sp|O08749|DLDH_MOUSE;tr|Q3TIE8|Q3TIE8_MOUSE	>sp|O08749|DLDH_MOUSE Dihydrolipoyl dehydrogenase, mitochondrial OS=Mus musculus GN=Dld PE=1 SV=2;>tr|Q3TIE8|Q3TIE8_MOUSE Dihydrolipoyl dehydrogenase OS=Mus musculus GN=Dld PE=2 SV=1
tr|Q9CYT3|Q9CYT3_MOUSE;tr|Q99N15|Q99N15_MOUSE;sp|O08756|HCD2_MOUSE;tr|A2AFQ2|A2AFQ2_MOUSE	>tr|Q9CYT3|Q9CYT3_MOUSE Putative uncharacterized protein OS=Mus musculus GN=Hsd17b10 PE=2 SV=1;>tr|Q99N15|Q99N15_MOUSE 17beta-hydroxysteroid dehydrogenase type 10/short chain L-3-hydroxyacyl-CoA dehydrogenase OS=Mus musculus GN=Hsd17b10 PE=1 SV=1;>sp|O0875
tr|Q3TB96|Q3TB96_MOUSE;tr|Q3T9V8|Q3T9V8_MOUSE;tr|E9Q586|E9Q586_MOUSE;sp|O08788-2|DCTN1_MOUSE;tr|E9Q3M3|E9Q3M3_MOUSE;sp|O08788|DCTN1_MOUSE;tr|Q6NZM3|Q6NZM3_MOUSE;tr|D3YX34|D3YX34_MOUSE	>tr|Q3TB96|Q3TB96_MOUSE Putative uncharacterized protein OS=Mus musculus GN=Dctn1 PE=2 SV=1;>tr|Q3T9V8|Q3T9V8_MOUSE Putative uncharacterized protein OS=Mus musculus GN=Dctn1 PE=2 SV=1;>tr|E9Q586|E9Q586_MOUSE Dynactin subunit 1 OS=Mus musculus GN=Dctn1 PE=1
tr|Q3U518|Q3U518_MOUSE;sp|O08795|GLU2B_MOUSE;sp|O08795-2|GLU2B_MOUSE;tr|Q3TWG2|Q3TWG2_MOUSE	>tr|Q3U518|Q3U518_MOUSE Protein kinase C substrate 80K-H, isoform CRA_b OS=Mus musculus GN=Prkcsh PE=2 SV=1;>sp|O08795|GLU2B_MOUSE Glucosidase 2 subunit beta OS=Mus musculus GN=Prkcsh PE=1 SV=1;>sp|O08795-2|GLU2B_MOUSE Isoform 2 of Glucosidase 2 subunit be
tr|Q3UWZ1|Q3UWZ1_MOUSE;tr|Q8CEC8|Q8CEC8_MOUSE;tr|Q8BNP6|Q8BNP6_MOUSE;tr|Q7TPC7|Q7TPC7_MOUSE;sp|O08796|EF2K_MOUSE	>tr|Q3UWZ1|Q3UWZ1_MOUSE Eukaryotic elongation factor 2 kinase OS=Mus musculus GN=Eef2k PE=1 SV=1;>tr|Q8CEC8|Q8CEC8_MOUSE Putative uncharacterized protein OS=Mus musculus GN=Eef2k PE=2 SV=1;>tr|Q8BNP6|Q8BNP6_MOUSE Putative uncharacterized protein OS=Mus mus
sp|O08807|PRDX4_MOUSE;tr|B1AZS9|B1AZS9_MOUSE	>sp|O08807|PRDX4_MOUSE Peroxiredoxin-4 OS=Mus musculus GN=Prdx4 PE=1 SV=1;>tr|B1AZS9|B1AZS9_MOUSE Peroxiredoxin-4 (Fragment) OS=Mus musculus GN=Prdx4 PE=1 SV=1
tr|G3UZ34|G3UZ34_MOUSE;tr|Q543F1|Q543F1_MOUSE;tr|Q3U5Q3|Q3U5Q3_MOUSE;tr|Q3TMY8|Q3TMY8_MOUSE;sp|O08810|U5S1_MOUSE;tr|A2AH85|A2AH85_MOUSE;tr|Q6A0E3|Q6A0E3_MOUSE;tr|Q7TMX4|Q7TMX4_MOUSE	>tr|G3UZ34|G3UZ34_MOUSE 116 kDa U5 small nuclear ribonucleoprotein component OS=Mus musculus GN=Eftud2 PE=1 SV=1;>tr|Q543F1|Q543F1_MOUSE Putative uncharacterized protein OS=Mus musculus GN=Eftud2 PE=2 SV=1;>tr|Q3U5Q3|Q3U5Q3_MOUSE Putative uncharacterized p
sp|O08915|AIP_MOUSE;tr|D3YW40|D3YW40_MOUSE	>sp|O08915|AIP_MOUSE AH receptor-interacting protein OS=Mus musculus GN=Aip PE=1 SV=1;>tr|D3YW40|D3YW40_MOUSE AH receptor-interacting protein (Fragment) OS=Mus musculus GN=Aip PE=1 SV=1
sp|O08997|ATOX1_MOUSE	>sp|O08997|ATOX1_MOUSE Copper transport protein ATOX1 OS=Mus musculus GN=Atox1 PE=1 SV=1
tr|A2AKH4|A2AKH4_MOUSE;sp|O09044|SNP23_MOUSE;tr|Q9D3L3|Q9D3L3_MOUSE;tr|B0R029|B0R029_MOUSE;tr|E9Q8A1|E9Q8A1_MOUSE;tr|B0R030|B0R030_MOUSE	>tr|A2AKH4|A2AKH4_MOUSE Synaptosomal-associated protein OS=Mus musculus GN=Snap23 PE=2 SV=1;>sp|O09044|SNP23_MOUSE Synaptosomal-associated protein 23 OS=Mus musculus GN=Snap23 PE=1 SV=1;>tr|Q9D3L3|Q9D3L3_MOUSE Synaptosomal-associated protein OS=Mus musculu
tr|Q58E49|Q58E49_MOUSE;sp|O09106|HDAC1_MOUSE;tr|D3YYI8|D3YYI8_MOUSE	>tr|Q58E49|Q58E49_MOUSE Histone deacetylase OS=Mus musculus GN=Hdac1 PE=2 SV=1;>sp|O09106|HDAC1_MOUSE Histone deacetylase 1 OS=Mus musculus GN=Hdac1 PE=1 SV=1;>tr|D3YYI8|D3YYI8_MOUSE Histone deacetylase OS=Mus musculus GN=Gm10093 PE=3 SV=1
sp|O09131|GSTO1_MOUSE;tr|D3Z1Q9|D3Z1Q9_MOUSE;tr|Q9D2J1|Q9D2J1_MOUSE;tr|Q9D2S1|Q9D2S1_MOUSE;tr|Q8BW12|Q8BW12_MOUSE;sp|Q8K2Q2|GSTO2_MOUSE	>sp|O09131|GSTO1_MOUSE Glutathione S-transferase omega-1 OS=Mus musculus GN=Gsto1 PE=1 SV=2;>tr|D3Z1Q9|D3Z1Q9_MOUSE Glutathione S-transferase omega-2 (Fragment) OS=Mus musculus GN=Gsto2 PE=1 SV=1;>tr|Q9D2J1|Q9D2J1_MOUSE Putative uncharacterized protein OS=
tr|E9PZ67|E9PZ67_MOUSE;sp|O09161|CASQ2_MOUSE;tr|F6QYE1|F6QYE1_MOUSE;tr|B9EHC7|B9EHC7_MOUSE	>tr|E9PZ67|E9PZ67_MOUSE Calsequestrin (Fragment) OS=Mus musculus GN=Casq2 PE=1 SV=1;>sp|O09161|CASQ2_MOUSE Calsequestrin-2 OS=Mus musculus GN=Casq2 PE=1 SV=3;>tr|F6QYE1|F6QYE1_MOUSE Calsequestrin OS=Mus musculus GN=Casq2 PE=1 SV=1;>tr|B9EHC7|B9EHC7_MOUSE C
tr|E9PV44|E9PV44_MOUSE;sp|O35143|ATIF1_MOUSE	>tr|E9PV44|E9PV44_MOUSE ATPase inhibitor, mitochondrial OS=Mus musculus GN=Atpif1 PE=1 SV=1;>sp|O35143|ATIF1_MOUSE ATPase inhibitor, mitochondrial OS=Mus musculus GN=Atpif1 PE=1 SV=2
sp|O35218|CPSF2_MOUSE;tr|Q3URN8|Q3URN8_MOUSE;tr|Q3UGU6|Q3UGU6_MOUSE;tr|Q3US33|Q3US33_MOUSE;tr|Q8C6K6|Q8C6K6_MOUSE	>sp|O35218|CPSF2_MOUSE Cleavage and polyadenylation specificity factor subunit 2 OS=Mus musculus GN=Cpsf2 PE=1 SV=1;>tr|Q3URN8|Q3URN8_MOUSE Putative uncharacterized protein (Fragment) OS=Mus musculus GN=Cpsf2 PE=2 SV=1;>tr|Q3UGU6|Q3UGU6_MOUSE Putative unch
tr|Q3UDX4|Q3UDX4_MOUSE;tr|Q497W9|Q497W9_MOUSE;tr|Q3UKJ6|Q3UKJ6_MOUSE;tr|Q3TFE5|Q3TFE5_MOUSE;sp|O35286|DHX15_MOUSE;tr|A0A0G2JGQ5|A0A0G2JGQ5_MOUSE;tr|A0A0G2JG10|A0A0G2JG10_MOUSE	>tr|Q3UDX4|Q3UDX4_MOUSE Putative uncharacterized protein (Fragment) OS=Mus musculus GN=Dhx15 PE=2 SV=1;>tr|Q497W9|Q497W9_MOUSE DEAH (Asp-Glu-Ala-His) box polypeptide 15 OS=Mus musculus GN=Dhx15 PE=1 SV=1;>tr|Q3UKJ6|Q3UKJ6_MOUSE DEAH (Asp-Glu-Ala-His) box p
sp|O35295|PURB_MOUSE	>sp|O35295|PURB_MOUSE Transcriptional activator protein Pur-beta OS=Mus musculus GN=Purb PE=1 SV=3
sp|O35326|SRSF5_MOUSE;tr|Q9D8S5|Q9D8S5_MOUSE;tr|Q5U448|Q5U448_MOUSE	>sp|O35326|SRSF5_MOUSE Serine/arginine-rich splicing factor 5 OS=Mus musculus GN=Srsf5 PE=1 SV=2;>tr|Q9D8S5|Q9D8S5_MOUSE MCG7614, isoform CRA_c OS=Mus musculus GN=Srsf5 PE=1 SV=1;>tr|Q5U448|Q5U448_MOUSE Sfrs5 protein OS=Mus musculus GN=Srsf5 PE=2 SV=1
tr|Q9CT07|Q9CT07_MOUSE;tr|Q543M7|Q543M7_MOUSE;sp|O35344|IMA4_MOUSE	>tr|Q9CT07|Q9CT07_MOUSE Putative uncharacterized protein (Fragment) OS=Mus musculus GN=Kpna3 PE=2 SV=1;>tr|Q543M7|Q543M7_MOUSE Importin subunit alpha OS=Mus musculus GN=Kpna3 PE=2 SV=1;>sp|O35344|IMA4_MOUSE Importin subunit alpha-4 OS=Mus musculus GN=Kpna3
tr|Q4FJZ2|Q4FJZ2_MOUSE;tr|Q8BH30|Q8BH30_MOUSE;sp|O35345|IMA7_MOUSE;sp|Q60960|IMA5_MOUSE;tr|G3UXF0|G3UXF0_MOUSE	>tr|Q4FJZ2|Q4FJZ2_MOUSE Importin subunit alpha OS=Mus musculus GN=Kpna6 PE=1 SV=1;>tr|Q8BH30|Q8BH30_MOUSE Importin subunit alpha OS=Mus musculus GN=Kpna6 PE=2 SV=1;>sp|O35345|IMA7_MOUSE Importin subunit alpha-7 OS=Mus musculus GN=Kpna6 PE=1 SV=2;>sp|Q60960
sp|O35381|AN32A_MOUSE;tr|D3YYE1|D3YYE1_MOUSE;tr|D3Z7M9|D3Z7M9_MOUSE;tr|F6UFG6|F6UFG6_MOUSE	>sp|O35381|AN32A_MOUSE Acidic leucine-rich nuclear phosphoprotein 32 family member A OS=Mus musculus GN=Anp32a PE=1 SV=1;>tr|D3YYE1|D3YYE1_MOUSE Acidic leucine-rich nuclear phosphoprotein 32 family member A (Fragment) OS=Mus musculus GN=Anp32a PE=1 SV=1;>t
sp|O35459|ECH1_MOUSE;tr|F7B227|F7B227_MOUSE	>sp|O35459|ECH1_MOUSE Delta(3,5)-Delta(2,4)-dienoyl-CoA isomerase, mitochondrial OS=Mus musculus GN=Ech1 PE=1 SV=1;>tr|F7B227|F7B227_MOUSE Delta(3,5)-Delta(2,4)-dienoyl-CoA isomerase, mitochondrial (Fragment) OS=Mus musculus GN=Ech1 PE=1 SV=1
sp|O35551-2|RABE1_MOUSE;sp|O35551-3|RABE1_MOUSE;sp|O35551|RABE1_MOUSE;sp|O35551-6|RABE1_MOUSE;sp|O35551-4|RABE1_MOUSE;tr|J3QJV7|J3QJV7_MOUSE;sp|O35551-5|RABE1_MOUSE	>sp|O35551-2|RABE1_MOUSE Isoform 2 of Rab GTPase-binding effector protein 1 OS=Mus musculus GN=Rabep1;>sp|O35551-3|RABE1_MOUSE Isoform 3 of Rab GTPase-binding effector protein 1 OS=Mus musculus GN=Rabep1;>sp|O35551|RABE1_MOUSE Rab GTPase-binding effector p
tr|Q3UD26|Q3UD26_MOUSE;sp|O35593|PSDE_MOUSE;tr|Q9CSU2|Q9CSU2_MOUSE	>tr|Q3UD26|Q3UD26_MOUSE Putative uncharacterized protein OS=Mus musculus GN=Psmd14 PE=2 SV=1;>sp|O35593|PSDE_MOUSE 26S proteasome non-ATPase regulatory subunit 14 OS=Mus musculus GN=Psmd14 PE=1 SV=2;>tr|Q9CSU2|Q9CSU2_MOUSE Putative uncharacterized protein
tr|Q8C1X9|Q8C1X9_MOUSE;tr|Q3U737|Q3U737_MOUSE;tr|Q3TFK4|Q3TFK4_MOUSE;sp|O35639|ANXA3_MOUSE;tr|Q3TET3|Q3TET3_MOUSE;tr|Q3TLP4|Q3TLP4_MOUSE;tr|A0A0G2JDV9|A0A0G2JDV9_MOUSE	>tr|Q8C1X9|Q8C1X9_MOUSE Annexin OS=Mus musculus GN=Anxa3 PE=2 SV=1;>tr|Q3U737|Q3U737_MOUSE Annexin OS=Mus musculus GN=Anxa3 PE=2 SV=1;>tr|Q3TFK4|Q3TFK4_MOUSE Annexin OS=Mus musculus GN=Anxa3 PE=2 SV=1;>sp|O35639|ANXA3_MOUSE Annexin A3 OS=Mus musculus GN=An
sp|O35654|DPOD2_MOUSE;tr|A8Y5G7|A8Y5G7_MOUSE	>sp|O35654|DPOD2_MOUSE DNA polymerase delta subunit 2 OS=Mus musculus GN=Pold2 PE=1 SV=2;>tr|A8Y5G7|A8Y5G7_MOUSE DNA polymerase delta subunit 2 (Fragment) OS=Mus musculus GN=Pold2 PE=1 SV=1
sp|O35685|NUDC_MOUSE	>sp|O35685|NUDC_MOUSE Nuclear migration protein nudC OS=Mus musculus GN=Nudc PE=1 SV=1
sp|O35691|PININ_MOUSE;tr|Q3TUQ5|Q3TUQ5_MOUSE;tr|Q9CV89|Q9CV89_MOUSE	>sp|O35691|PININ_MOUSE Pinin OS=Mus musculus GN=Pnn PE=1 SV=4;>tr|Q3TUQ5|Q3TUQ5_MOUSE Pinin OS=Mus musculus GN=Pnn PE=1 SV=1;>tr|Q9CV89|Q9CV89_MOUSE Putative uncharacterized protein (Fragment) OS=Mus musculus GN=Pnn PE=2 SV=1
tr|Q811L7|Q811L7_MOUSE;sp|O35737|HNRH1_MOUSE;tr|Q8C2Q7|Q8C2Q7_MOUSE;tr|Q3TNG9|Q3TNG9_MOUSE	>tr|Q811L7|Q811L7_MOUSE Heterogeneous nuclear ribonucleoprotein H1 OS=Mus musculus GN=Hnrnph1 PE=2 SV=2;>sp|O35737|HNRH1_MOUSE Heterogeneous nuclear ribonucleoprotein H OS=Mus musculus GN=Hnrnph1 PE=1 SV=3;>tr|Q8C2Q7|Q8C2Q7_MOUSE Heterogeneous nuclear ribo
sp|O35841|API5_MOUSE;tr|Q3UYQ4|Q3UYQ4_MOUSE	>sp|O35841|API5_MOUSE Apoptosis inhibitor 5 OS=Mus musculus GN=Api5 PE=1 SV=2;>tr|Q3UYQ4|Q3UYQ4_MOUSE Putative uncharacterized protein OS=Mus musculus GN=Api5 PE=2 SV=1
sp|O35864|CSN5_MOUSE	>sp|O35864|CSN5_MOUSE COP9 signalosome complex subunit 5 OS=Mus musculus GN=Cops5 PE=1 SV=3
tr|Q3TUF3|Q3TUF3_MOUSE;sp|O35887|CALU_MOUSE;tr|Q3UG11|Q3UG11_MOUSE;tr|G3UWV3|G3UWV3_MOUSE;tr|Q3TQD1|Q3TQD1_MOUSE	>tr|Q3TUF3|Q3TUF3_MOUSE Calumenin, isoform CRA_a OS=Mus musculus GN=Calu PE=2 SV=1;>sp|O35887|CALU_MOUSE Calumenin OS=Mus musculus GN=Calu PE=1 SV=1;>tr|Q3UG11|Q3UG11_MOUSE Putative uncharacterized protein OS=Mus musculus GN=Calu PE=2 SV=1;>tr|G3UWV3|G3UWV
tr|B2RTL5|B2RTL5_MOUSE;sp|O35945|AL1A7_MOUSE	>tr|B2RTL5|B2RTL5_MOUSE Aldehyde dehydrogenase family 1, subfamily A7 OS=Mus musculus GN=Aldh1a7 PE=2 SV=1;>sp|O35945|AL1A7_MOUSE Aldehyde dehydrogenase, cytosolic 1 OS=Mus musculus GN=Aldh1a7 PE=1 SV=1
sp|O54724|PTRF_MOUSE;tr|Q3U4N4|Q3U4N4_MOUSE	>sp|O54724|PTRF_MOUSE Polymerase I and transcript release factor OS=Mus musculus GN=Ptrf PE=1 SV=1;>tr|Q3U4N4|Q3U4N4_MOUSE Putative uncharacterized protein OS=Mus musculus GN=Ptrf PE=2 SV=1
tr|Q3UG68|Q3UG68_MOUSE;tr|Q3UC51|Q3UC51_MOUSE;sp|O54734|OST48_MOUSE	>tr|Q3UG68|Q3UG68_MOUSE Dolichyl-diphosphooligosaccharide--protein glycosyltransferase 48 kDa subunit OS=Mus musculus GN=Ddost PE=2 SV=1;>tr|Q3UC51|Q3UC51_MOUSE Dolichyl-diphosphooligosaccharide--protein glycosyltransferase 48 kDa subunit OS=Mus musculus G
tr|Q8CA98|Q8CA98_MOUSE;tr|Q8C535|Q8C535_MOUSE;sp|O54786-2|DFFA_MOUSE;sp|O54786|DFFA_MOUSE	>tr|Q8CA98|Q8CA98_MOUSE Putative uncharacterized protein OS=Mus musculus GN=Dffa PE=2 SV=1;>tr|Q8C535|Q8C535_MOUSE DNAation factor, alpha subunit OS=Mus musculus GN=Dffa PE=2 SV=1;>sp|O54786-2|DFFA_MOUSE Isoform ICAD-S of DNA fragmentation factor subunit a
sp|O54941|SMCE1_MOUSE	>sp|O54941|SMCE1_MOUSE SWI/SNF-related matrix-associated actin-dependent regulator of chromatin subfamily E member 1 OS=Mus musculus GN=Smarce1 PE=1 SV=1
sp|O54984|ASNA_MOUSE;tr|Q8VEI6|Q8VEI6_MOUSE;tr|Q8C1Q1|Q8C1Q1_MOUSE	>sp|O54984|ASNA_MOUSE ATPase Asna1 OS=Mus musculus GN=Asna1 PE=1 SV=2;>tr|Q8VEI6|Q8VEI6_MOUSE Asna1 protein OS=Mus musculus GN=Asna1 PE=2 SV=1;>tr|Q8C1Q1|Q8C1Q1_MOUSE Putative uncharacterized protein OS=Mus musculus GN=Asna1 PE=2 SV=1
tr|A2RRK3|A2RRK3_MOUSE;sp|O54988-2|SLK_MOUSE;sp|O54988|SLK_MOUSE	>tr|A2RRK3|A2RRK3_MOUSE Slk protein OS=Mus musculus GN=Slk PE=2 SV=1;>sp|O54988-2|SLK_MOUSE Isoform 2 of STE20-like serine/threonine-protein kinase OS=Mus musculus GN=Slk;>sp|O54988|SLK_MOUSE STE20-like serine/threonine-protein kinase OS=Mus musculus GN=Sl
tr|Q3U9K9|Q3U9K9_MOUSE;sp|O55013|TPPC3_MOUSE	>tr|Q3U9K9|Q3U9K9_MOUSE Trafficking protein particle complex 3 OS=Mus musculus GN=Trappc3 PE=2 SV=1;>sp|O55013|TPPC3_MOUSE Trafficking protein particle complex subunit 3 OS=Mus musculus GN=Trappc3 PE=1 SV=1
tr|Q3TFP8|Q3TFP8_MOUSE;tr|Q3TXU8|Q3TXU8_MOUSE;tr|Q3TH84|Q3TH84_MOUSE;sp|O55022|PGRC1_MOUSE	>tr|Q3TFP8|Q3TFP8_MOUSE Putative uncharacterized protein OS=Mus musculus GN=Pgrmc1 PE=2 SV=1;>tr|Q3TXU8|Q3TXU8_MOUSE Progesterone receptor membrane component 1 OS=Mus musculus GN=Pgrmc1 PE=2 SV=1;>tr|Q3TH84|Q3TH84_MOUSE Putative uncharacterized protein OS=
sp|O55029|COPB2_MOUSE	>sp|O55029|COPB2_MOUSE Coatomer subunit beta OS=Mus musculus GN=Copb2 PE=1 SV=2
tr|Q8BQ28|Q8BQ28_MOUSE;sp|O55033|NCK2_MOUSE	>tr|Q8BQ28|Q8BQ28_MOUSE Putative uncharacterized protein OS=Mus musculus GN=Nck2 PE=2 SV=1;>sp|O55033|NCK2_MOUSE Cytoplasmic protein NCK2 OS=Mus musculus GN=Nck2 PE=1 SV=1
sp|O55042-2|SYUA_MOUSE;sp|O55042|SYUA_MOUSE	>sp|O55042-2|SYUA_MOUSE Isoform 2 of Alpha-synuclein OS=Mus musculus GN=Snca;>sp|O55042|SYUA_MOUSE Alpha-synuclein OS=Mus musculus GN=Snca PE=1 SV=2
sp|O55106|STRN_MOUSE;tr|F8WH41|F8WH41_MOUSE;tr|Q3UWX9|Q3UWX9_MOUSE;tr|F6Z700|F6Z700_MOUSE;tr|Q8BKL4|Q8BKL4_MOUSE	>sp|O55106|STRN_MOUSE Striatin OS=Mus musculus GN=Strn PE=1 SV=2;>tr|F8WH41|F8WH41_MOUSE Striatin OS=Mus musculus GN=Strn PE=1 SV=1;>tr|Q3UWX9|Q3UWX9_MOUSE Putative uncharacterized protein (Fragment) OS=Mus musculus GN=Strn PE=2 SV=1;>tr|F6Z700|F6Z700_MOUS
tr|Q5DTS3|Q5DTS3_MOUSE;tr|Q8C2A3|Q8C2A3_MOUSE;tr|Q3UNN1|Q3UNN1_MOUSE;sp|O55131|SEPT7_MOUSE;tr|E9Q9F5|E9Q9F5_MOUSE;tr|E9Q1G8|E9Q1G8_MOUSE	>tr|Q5DTS3|Q5DTS3_MOUSE MKIAA4020 protein (Fragment) OS=Mus musculus GN=Sept7 PE=2 SV=1;>tr|Q8C2A3|Q8C2A3_MOUSE Putative uncharacterized protein OS=Mus musculus GN=Sept7 PE=2 SV=1;>tr|Q3UNN1|Q3UNN1_MOUSE Putative uncharacterized protein OS=Mus musculus GN=
tr|Q545K4|Q545K4_MOUSE;tr|Q3UBJ6|Q3UBJ6_MOUSE;tr|Q3UA13|Q3UA13_MOUSE;tr|Q3U818|Q3U818_MOUSE;tr|Q3U740|Q3U740_MOUSE;sp|O55135|IF6_MOUSE;tr|A6PWZ2|A6PWZ2_MOUSE;tr|Q9R071|Q9R071_MOUSE	>tr|Q545K4|Q545K4_MOUSE Eukaryotic translation initiation factor 6 OS=Mus musculus GN=Eif6 PE=2 SV=1;>tr|Q3UBJ6|Q3UBJ6_MOUSE Eukaryotic translation initiation factor 6 OS=Mus musculus GN=Eif6 PE=2 SV=1;>tr|Q3UA13|Q3UA13_MOUSE Eukaryotic translation initiat
sp|O55137|ACOT1_MOUSE;tr|Q99L15|Q99L15_MOUSE	>sp|O55137|ACOT1_MOUSE Acyl-coenzyme A thioesterase 1 OS=Mus musculus GN=Acot1 PE=1 SV=1;>tr|Q99L15|Q99L15_MOUSE Acot1 protein (Fragment) OS=Mus musculus GN=Acot1 PE=2 SV=1
tr|Q9DC85|Q9DC85_MOUSE;tr|Q8BQV7|Q8BQV7_MOUSE;tr|Q6ZWX1|Q6ZWX1_MOUSE;sp|O55142|RL35A_MOUSE	>tr|Q9DC85|Q9DC85_MOUSE Putative uncharacterized protein OS=Mus musculus GN=Rpl35a PE=2 SV=1;>tr|Q8BQV7|Q8BQV7_MOUSE Putative uncharacterized protein OS=Mus musculus GN=Rpl35a PE=2 SV=1;>tr|Q6ZWX1|Q6ZWX1_MOUSE MCG1036414 OS=Mus musculus GN=Rpl35a PE=2 SV=1
sp|O55201|SPT5H_MOUSE;sp|O55201-2|SPT5H_MOUSE	>sp|O55201|SPT5H_MOUSE Transcription elongation factor SPT5 OS=Mus musculus GN=Supt5h PE=1 SV=1;>sp|O55201-2|SPT5H_MOUSE Isoform 2 of Transcription elongation factor SPT5 OS=Mus musculus GN=Supt5h
sp|O55222|ILK_MOUSE;tr|F6Q5Z1|F6Q5Z1_MOUSE	>sp|O55222|ILK_MOUSE Integrin-linked protein kinase OS=Mus musculus GN=Ilk PE=1 SV=2;>tr|F6Q5Z1|F6Q5Z1_MOUSE Integrin-linked protein kinase (Fragment) OS=Mus musculus GN=Ilk PE=1 SV=1
sp|O70194|EIF3D_MOUSE	>sp|O70194|EIF3D_MOUSE Eukaryotic translation initiation factor 3 subunit D OS=Mus musculus GN=Eif3d PE=1 SV=2
sp|O70209|PDLI3_MOUSE	>sp|O70209|PDLI3_MOUSE PDZ and LIM domain protein 3 OS=Mus musculus GN=Pdlim3 PE=1 SV=1
sp|O70251|EF1B_MOUSE;tr|A0A087WS46|A0A087WS46_MOUSE	>sp|O70251|EF1B_MOUSE Elongation factor 1-beta OS=Mus musculus GN=Eef1b PE=1 SV=5;>tr|A0A087WS46|A0A087WS46_MOUSE Elongation factor 1-beta OS=Mus musculus GN=Eef1b2 PE=1 SV=1
tr|B6ZHD0|B6ZHD0_MOUSE;sp|O70318|E41L2_MOUSE;tr|Q80UE3|Q80UE3_MOUSE;tr|Q3UNQ6|Q3UNQ6_MOUSE	>tr|B6ZHD0|B6ZHD0_MOUSE Erythrocyte protein band 4.1-like 2 OS=Mus musculus GN=Epb4.1l2 PE=2 SV=1;>sp|O70318|E41L2_MOUSE Band 4.1-like protein 2 OS=Mus musculus GN=Epb41l2 PE=1 SV=2;>tr|Q80UE3|Q80UE3_MOUSE Protein 4.1G OS=Mus musculus GN=Epb4.1l2 PE=2 SV=1
sp|O70373|XIRP1_MOUSE;tr|E9QQ93|E9QQ93_MOUSE	>sp|O70373|XIRP1_MOUSE Xin actin-binding repeat-containing protein 1 OS=Mus musculus GN=Xirp1 PE=1 SV=2;>tr|E9QQ93|E9QQ93_MOUSE Xin actin-binding repeat-containing protein 1 OS=Mus musculus GN=Xirp1 PE=1 SV=1
tr|M0QWY0|M0QWY0_MOUSE;tr|Q3TPU5|Q3TPU5_MOUSE;sp|O70378|EMC8_MOUSE;tr|M0QWP2|M0QWP2_MOUSE;tr|Q8C988|Q8C988_MOUSE;tr|Q3TTC9|Q3TTC9_MOUSE	>tr|M0QWY0|M0QWY0_MOUSE ER membrane protein complex subunit 8 (Fragment) OS=Mus musculus GN=Emc8 PE=1 SV=1;>tr|Q3TPU5|Q3TPU5_MOUSE Putative uncharacterized protein OS=Mus musculus GN=Emc8 PE=2 SV=1;>sp|O70378|EMC8_MOUSE ER membrane protein complex subunit
tr|Q3TZ17|Q3TZ17_MOUSE;sp|O70400|PDLI1_MOUSE;tr|S4R1V0|S4R1V0_MOUSE	>tr|Q3TZ17|Q3TZ17_MOUSE Putative uncharacterized protein OS=Mus musculus GN=Pdlim1 PE=2 SV=1;>sp|O70400|PDLI1_MOUSE PDZ and LIM domain protein 1 OS=Mus musculus GN=Pdlim1 PE=1 SV=4;>tr|S4R1V0|S4R1V0_MOUSE PDZ and LIM domain protein 1 (Fragment) OS=Mus musc
tr|Q9DCD8|Q9DCD8_MOUSE;tr|Q58EV4|Q58EV4_MOUSE;sp|O70435|PSA3_MOUSE	>tr|Q9DCD8|Q9DCD8_MOUSE Proteasome subunit alpha type OS=Mus musculus GN=Psma3 PE=2 SV=1;>tr|Q58EV4|Q58EV4_MOUSE Proteasome subunit alpha type OS=Mus musculus GN=Psma3 PE=2 SV=1;>sp|O70435|PSA3_MOUSE Proteasome subunit alpha type-3 OS=Mus musculus GN=Psma3
tr|Q9JJ20|Q9JJ20_MOUSE;sp|O70456|1433S_MOUSE	>tr|Q9JJ20|Q9JJ20_MOUSE 14-3-3 protein sigma OS=Mus musculus GN=Sfn PE=2 SV=1;>sp|O70456|1433S_MOUSE 14-3-3 protein sigma OS=Mus musculus GN=Sfn PE=1 SV=2
tr|Q3UIZ1|Q3UIZ1_MOUSE;tr|Q3TS38|Q3TS38_MOUSE;tr|Q3TJE8|Q3TJE8_MOUSE;tr|Q3TJ71|Q3TJ71_MOUSE;sp|O70475|UGDH_MOUSE;tr|D3Z3F7|D3Z3F7_MOUSE;tr|Q3TI06|Q3TI06_MOUSE	>tr|Q3UIZ1|Q3UIZ1_MOUSE UDP-glucose 6-dehydrogenase OS=Mus musculus GN=Ugdh PE=2 SV=1;>tr|Q3TS38|Q3TS38_MOUSE UDP-glucose 6-dehydrogenase OS=Mus musculus GN=Ugdh PE=2 SV=1;>tr|Q3TJE8|Q3TJE8_MOUSE UDP-glucose 6-dehydrogenase OS=Mus musculus GN=Ugdh PE=2 SV=
tr|Q6ZWQ5|Q6ZWQ5_MOUSE;sp|O70493|SNX12_MOUSE;tr|Q3TGS7|Q3TGS7_MOUSE;tr|Q3V2H3|Q3V2H3_MOUSE;tr|Q99M52|Q99M52_MOUSE	>tr|Q6ZWQ5|Q6ZWQ5_MOUSE Sorting nexin 12, isoform CRA_c OS=Mus musculus GN=Snx12 PE=1 SV=1;>sp|O70493|SNX12_MOUSE Sorting nexin-12 OS=Mus musculus GN=Snx12 PE=1 SV=1;>tr|Q3TGS7|Q3TGS7_MOUSE Sorting nexin 12, isoform CRA_b OS=Mus musculus GN=Snx12 PE=1 SV=1
sp|O70591|PFD2_MOUSE;tr|F8WJ30|F8WJ30_MOUSE	>sp|O70591|PFD2_MOUSE Prefoldin subunit 2 OS=Mus musculus GN=Pfdn2 PE=1 SV=2;>tr|F8WJ30|F8WJ30_MOUSE Prefoldin subunit 2 (Fragment) OS=Mus musculus GN=Pfdn2 PE=1 SV=1
sp|O88271|CFDP1_MOUSE	>sp|O88271|CFDP1_MOUSE Craniofacial development protein 1 OS=Mus musculus GN=Cfdp1 PE=1 SV=1
sp|O88291|ZN326_MOUSE	>sp|O88291|ZN326_MOUSE DBIRD complex subunit ZNF326 OS=Mus musculus GN=Znf326 PE=1 SV=1
tr|Q8R5G0|Q8R5G0_MOUSE;tr|Q8CFA3|Q8CFA3_MOUSE;tr|Q3US45|Q3US45_MOUSE;tr|Q3TPN0|Q3TPN0_MOUSE;sp|O88322|NID2_MOUSE;tr|Q8C6Z2|Q8C6Z2_MOUSE	>tr|Q8R5G0|Q8R5G0_MOUSE Nidogen 2 protein OS=Mus musculus GN=Nid2 PE=2 SV=1;>tr|Q8CFA3|Q8CFA3_MOUSE Nidogen-2 OS=Mus musculus GN=NID-2 PE=4 SV=1;>tr|Q3US45|Q3US45_MOUSE Putative uncharacterized protein OS=Mus musculus GN=Nid2 PE=2 SV=1;>tr|Q3TPN0|Q3TPN0_MO
tr|Q3TE06|Q3TE06_MOUSE;tr|Q9DBM8|Q9DBM8_MOUSE;tr|Q3TNK2|Q3TNK2_MOUSE;tr|Q3TJY2|Q3TJY2_MOUSE;sp|O88342|WDR1_MOUSE;tr|Q9DC08|Q9DC08_MOUSE;tr|Q80ZI9|Q80ZI9_MOUSE;tr|Q3U136|Q3U136_MOUSE	>tr|Q3TE06|Q3TE06_MOUSE Putative uncharacterized protein (Fragment) OS=Mus musculus GN=Wdr1 PE=2 SV=1;>tr|Q9DBM8|Q9DBM8_MOUSE Putative uncharacterized protein OS=Mus musculus GN=Wdr1 PE=2 SV=1;>tr|Q3TNK2|Q3TNK2_MOUSE Putative uncharacterized protein OS=Mus
tr|A2BFF8|A2BFF8_MOUSE;tr|A2BFF7|A2BFF7_MOUSE;sp|O88487|DC1I2_MOUSE;tr|D6Q0F7|D6Q0F7_MOUSE;tr|Q3TPJ8|Q3TPJ8_MOUSE;tr|A2BFF5|A2BFF5_MOUSE;tr|A2BFF9|A2BFF9_MOUSE;tr|D6Q0F6|D6Q0F6_MOUSE;tr|D6Q0F5|D6Q0F5_MOUSE;tr|Q3UDA2|Q3UDA2_MOUSE	>tr|A2BFF8|A2BFF8_MOUSE Cytoplasmic dynein 1 intermediate chain 2 OS=Mus musculus GN=Dync1i2 PE=1 SV=1;>tr|A2BFF7|A2BFF7_MOUSE Dynein cytoplasmic 1 intermediate chain 2 OS=Mus musculus GN=Dync1i2 PE=2 SV=1;>sp|O88487|DC1I2_MOUSE Cytoplasmic dynein 1 interm
tr|A3KG44|A3KG44_MOUSE;tr|A3KG41|A3KG41_MOUSE;tr|A3KG38|A3KG38_MOUSE;tr|Q8VC91|Q8VC91_MOUSE;sp|O88522|NEMO_MOUSE;tr|E9Q2Y3|E9Q2Y3_MOUSE;tr|Q7TSS3|Q7TSS3_MOUSE;tr|A3KG40|A3KG40_MOUSE;tr|Q3UG24|Q3UG24_MOUSE	>tr|A3KG44|A3KG44_MOUSE NF-kappa-B essential modulator (Fragment) OS=Mus musculus GN=Ikbkg PE=1 SV=1;>tr|A3KG41|A3KG41_MOUSE NF-kappa-B essential modulator (Fragment) OS=Mus musculus GN=Ikbkg PE=1 SV=1;>tr|A3KG38|A3KG38_MOUSE NF-kappa-B essential modulator
tr|Q14AI7|Q14AI7_MOUSE;sp|O88544|CSN4_MOUSE;tr|Q3TIJ1|Q3TIJ1_MOUSE;tr|F6QTS1|F6QTS1_MOUSE;tr|D3YV99|D3YV99_MOUSE;tr|D3Z1R9|D3Z1R9_MOUSE	>tr|Q14AI7|Q14AI7_MOUSE COP9 (Constitutive photomorphogenic) homolog, subunit 4 (Arabidopsis thaliana) OS=Mus musculus GN=Cops4 PE=2 SV=1;>sp|O88544|CSN4_MOUSE COP9 signalosome complex subunit 4 OS=Mus musculus GN=Cops4 PE=1 SV=1;>tr|Q3TIJ1|Q3TIJ1_MOUSE Pu
tr|D3Z0F5|D3Z0F5_MOUSE;tr|Q3UIT2|Q3UIT2_MOUSE;sp|O88545|CSN6_MOUSE;tr|F6QK86|F6QK86_MOUSE	>tr|D3Z0F5|D3Z0F5_MOUSE COP9 signalosome complex subunit 6 OS=Mus musculus GN=Cops6 PE=1 SV=1;>tr|Q3UIT2|Q3UIT2_MOUSE COP9 (Constitutive photomorphogenic) homolog, subunit 6 (Arabidopsis thaliana), isoform CRA_b OS=Mus musculus GN=Cops6 PE=2 SV=1;>sp|O8854
sp|O88569|ROA2_MOUSE;sp|O88569-2|ROA2_MOUSE;sp|O88569-3|ROA2_MOUSE;tr|B7ZP22|B7ZP22_MOUSE	>sp|O88569|ROA2_MOUSE Heterogeneous nuclear ribonucleoproteins A2/B1 OS=Mus musculus GN=Hnrnpa2b1 PE=1 SV=2;>sp|O88569-2|ROA2_MOUSE Isoform 2 of Heterogeneous nuclear ribonucleoproteins A2/B1 OS=Mus musculus GN=Hnrnpa2b1;>sp|O88569-3|ROA2_MOUSE Isoform 3 o
sp|O88665|BRD7_MOUSE	>sp|O88665|BRD7_MOUSE Bromodomain-containing protein 7 OS=Mus musculus GN=Brd7 PE=1 SV=1
sp|O88712-2|CTBP1_MOUSE;sp|O88712|CTBP1_MOUSE;sp|O88712-3|CTBP1_MOUSE	>sp|O88712-2|CTBP1_MOUSE Isoform 2 of C-terminal-binding protein 1 OS=Mus musculus GN=Ctbp1;>sp|O88712|CTBP1_MOUSE C-terminal-binding protein 1 OS=Mus musculus GN=Ctbp1 PE=1 SV=2;>sp|O88712-3|CTBP1_MOUSE Isoform 3 of C-terminal-binding protein 1 OS=Mus mus
tr|Q561M4|Q561M4_MOUSE;sp|O88746|TOM1_MOUSE;tr|Q3UDC3|Q3UDC3_MOUSE;sp|O88746-2|TOM1_MOUSE	>tr|Q561M4|Q561M4_MOUSE Target of myb1 homolog (Chicken) OS=Mus musculus GN=Tom1 PE=2 SV=1;>sp|O88746|TOM1_MOUSE Target of Myb protein 1 OS=Mus musculus GN=Tom1 PE=1 SV=1;>tr|Q3UDC3|Q3UDC3_MOUSE Target of Myb protein 1 OS=Mus musculus GN=Tom1 PE=1 SV=1;>sp
tr|Q80YU9|Q80YU9_MOUSE;tr|A2AN96|A2AN96_MOUSE;sp|O88851|RBBP9_MOUSE	>tr|Q80YU9|Q80YU9_MOUSE Retinoblastoma binding protein 9 OS=Mus musculus GN=Rbbp9 PE=2 SV=1;>tr|A2AN96|A2AN96_MOUSE Retinoblastoma binding protein 9 OS=Mus musculus GN=Rbbp9 PE=2 SV=1;>sp|O88851|RBBP9_MOUSE Putative hydrolase RBBP9 OS=Mus musculus GN=Rbbp9
tr|Q3UX93|Q3UX93_MOUSE;sp|O88952|LIN7C_MOUSE;tr|Q3TTY6|Q3TTY6_MOUSE;sp|Q8JZS0|LIN7A_MOUSE	>tr|Q3UX93|Q3UX93_MOUSE Putative uncharacterized protein OS=Mus musculus GN=Lin7c PE=2 SV=1;>sp|O88952|LIN7C_MOUSE Protein lin-7 homolog C OS=Mus musculus GN=Lin7c PE=1 SV=2;>tr|Q3TTY6|Q3TTY6_MOUSE Putative uncharacterized protein (Fragment) OS=Mus musculu
tr|A2RTI3|A2RTI3_MOUSE;sp|O89017|LGMN_MOUSE;tr|Q3UE99|Q3UE99_MOUSE	>tr|A2RTI3|A2RTI3_MOUSE Legumain OS=Mus musculus GN=Lgmn PE=2 SV=1;>sp|O89017|LGMN_MOUSE Legumain OS=Mus musculus GN=Lgmn PE=1 SV=1;>tr|Q3UE99|Q3UE99_MOUSE Putative uncharacterized protein (Fragment) OS=Mus musculus GN=Lgmn PE=2 SV=1
tr|F2Z469|F2Z469_MOUSE;tr|F2Z468|F2Z468_MOUSE;tr|F2Z3U4|F2Z3U4_MOUSE;sp|O89029|MATN4_MOUSE	>tr|F2Z469|F2Z469_MOUSE Matrilin-4 OS=Mus musculus GN=Matn4 PE=1 SV=1;>tr|F2Z468|F2Z468_MOUSE Matrilin-4 OS=Mus musculus GN=Matn4 PE=1 SV=1;>tr|F2Z3U4|F2Z3U4_MOUSE Matrilin-4 OS=Mus musculus GN=Matn4 PE=1 SV=1;>sp|O89029|MATN4_MOUSE Matrilin-4 OS=Mus muscu
tr|G3UYK8|G3UYK8_MOUSE;tr|Q3U9K3|Q3U9K3_MOUSE;tr|Q3U232|Q3U232_MOUSE;tr|Q3U1N0|Q3U1N0_MOUSE;tr|Q3T9L1|Q3T9L1_MOUSE;sp|O89053|COR1A_MOUSE	>tr|G3UYK8|G3UYK8_MOUSE Coronin OS=Mus musculus GN=Coro1a PE=1 SV=1;>tr|Q3U9K3|Q3U9K3_MOUSE Coronin OS=Mus musculus GN=Coro1a PE=2 SV=1;>tr|Q3U232|Q3U232_MOUSE Coronin OS=Mus musculus GN=Coro1a PE=2 SV=1;>tr|Q3U1N0|Q3U1N0_MOUSE Coronin OS=Mus musculus GN=C
sp|O89079|COPE_MOUSE;tr|D3Z315|D3Z315_MOUSE;tr|Q9D1J2|Q9D1J2_MOUSE;tr|F6YFR7|F6YFR7_MOUSE	>sp|O89079|COPE_MOUSE Coatomer subunit epsilon OS=Mus musculus GN=Cope PE=1 SV=3;>tr|D3Z315|D3Z315_MOUSE Coatomer subunit epsilon (Fragment) OS=Mus musculus GN=Cope PE=1 SV=1;>tr|Q9D1J2|Q9D1J2_MOUSE Putative uncharacterized protein OS=Mus musculus GN=Cope
tr|Q545K5|Q545K5_MOUSE;sp|O89086|RBM3_MOUSE;tr|Q8BG13|Q8BG13_MOUSE	>tr|Q545K5|Q545K5_MOUSE MCG116386, isoform CRA_a OS=Mus musculus GN=Rbm3 PE=2 SV=1;>sp|O89086|RBM3_MOUSE RNA-binding protein 3 OS=Mus musculus GN=Rbm3 PE=1 SV=1;>tr|Q8BG13|Q8BG13_MOUSE Putative RNA-binding protein 3 OS=Mus musculus GN=Rbm3 PE=1 SV=1
tr|Q3UKA4|Q3UKA4_MOUSE;sp|P00329|ADH1_MOUSE	>tr|Q3UKA4|Q3UKA4_MOUSE Alcohol dehydrogenase 1 (Class I), isoform CRA_c OS=Mus musculus GN=Adh1 PE=2 SV=1;>sp|P00329|ADH1_MOUSE Alcohol dehydrogenase 1 OS=Mus musculus GN=Adh1 PE=1 SV=2
tr|Q544T5|Q544T5_MOUSE;sp|P00375|DYR_MOUSE	>tr|Q544T5|Q544T5_MOUSE Dihydrofolate reductase OS=Mus musculus GN=Dhfr PE=2 SV=1;>sp|P00375|DYR_MOUSE Dihydrofolate reductase OS=Mus musculus GN=Dhfr PE=1 SV=3
tr|Q7JCZ1|Q7JCZ1_MOUSE;tr|A0A075DC90|A0A075DC90_MOUSE;sp|P00405|COX2_MOUSE	>tr|Q7JCZ1|Q7JCZ1_MOUSE Cytochrome c oxidase subunit 2 OS=Mus musculus GN=mt-Co2 PE=2 SV=1;>tr|A0A075DC90|A0A075DC90_MOUSE Cytochrome c oxidase subunit 2 OS=Mus musculus GN=COX2 PE=3 SV=1;>sp|P00405|COX2_MOUSE Cytochrome c oxidase subunit 2 OS=Mus musculus
sp|P00920|CAH2_MOUSE	>sp|P00920|CAH2_MOUSE Carbonic anhydrase 2 OS=Mus musculus GN=Ca2 PE=1 SV=4
sp|P01027|CO3_MOUSE	>sp|P01027|CO3_MOUSE Complement C3 OS=Mus musculus GN=C3 PE=1 SV=3
sp|P02104|HBE_MOUSE;tr|Q9CR49|Q9CR49_MOUSE;tr|Q9D0B2|Q9D0B2_MOUSE	>sp|P02104|HBE_MOUSE Hemoglobin subunit epsilon-Y2 OS=Mus musculus GN=Hbb-y PE=1 SV=2;>tr|Q9CR49|Q9CR49_MOUSE Hemoglobin Y, beta-like embryonic chain OS=Mus musculus GN=Hbb-y PE=1 SV=1;>tr|Q9D0B2|Q9D0B2_MOUSE Putative uncharacterized protein OS=Mus musculu
tr|A1L0U3|A1L0U3_MOUSE;tr|F8WI35|F8WI35_MOUSE;tr|A1L0V4|A1L0V4_MOUSE;tr|B9EI85|B9EI85_MOUSE;sp|P84244|H33_MOUSE;sp|P84228|H32_MOUSE;sp|P68433|H31_MOUSE;sp|P02301|H3C_MOUSE;tr|E0CZ27|E0CZ27_MOUSE	>tr|A1L0U3|A1L0U3_MOUSE Histone H3 (Fragment) OS=Mus musculus GN=Hist1h3e PE=2 SV=1;>tr|F8WI35|F8WI35_MOUSE Histone H3 OS=Mus musculus GN=H3f3a PE=3 SV=1;>tr|A1L0V4|A1L0V4_MOUSE Histone H3 (Fragment) OS=Mus musculus GN=Hist1h3i PE=2 SV=1;>tr|B9EI85|B9EI85_
sp|P02463|CO4A1_MOUSE	>sp|P02463|CO4A1_MOUSE Collagen alpha-1(IV) chain OS=Mus musculus GN=Col4a1 PE=1 SV=4
sp|P02469|LAMB1_MOUSE;tr|Q3UHL7|Q3UHL7_MOUSE;tr|E9QN70|E9QN70_MOUSE;tr|B9EKB0|B9EKB0_MOUSE;tr|Q9CRX6|Q9CRX6_MOUSE;tr|Q8K271|Q8K271_MOUSE;tr|Q3UR38|Q3UR38_MOUSE	>sp|P02469|LAMB1_MOUSE Laminin subunit beta-1 OS=Mus musculus GN=Lamb1 PE=1 SV=3;>tr|Q3UHL7|Q3UHL7_MOUSE Putative uncharacterized protein OS=Mus musculus GN=Lamb1 PE=2 SV=1;>tr|E9QN70|E9QN70_MOUSE Laminin subunit beta-1 OS=Mus musculus GN=Lamb1 PE=1 SV=1;>
tr|Q3TGA3|Q3TGA3_MOUSE;tr|Q8BK65|Q8BK65_MOUSE;tr|Q8BK56|Q8BK56_MOUSE;sp|P02772|FETA_MOUSE	>tr|Q3TGA3|Q3TGA3_MOUSE Putative uncharacterized protein (Fragment) OS=Mus musculus GN=Afp PE=2 SV=1;>tr|Q8BK65|Q8BK65_MOUSE Putative uncharacterized protein OS=Mus musculus GN=Afp PE=2 SV=1;>tr|Q8BK56|Q8BK56_MOUSE Putative uncharacterized protein OS=Mus m
tr|Q542H7|Q542H7_MOUSE;sp|P04117|FABP4_MOUSE;tr|Q99M00|Q99M00_MOUSE	>tr|Q542H7|Q542H7_MOUSE Fabp4 protein OS=Mus musculus GN=Fabp4 PE=2 SV=1;>sp|P04117|FABP4_MOUSE Fatty acid-binding protein, adipocyte OS=Mus musculus GN=Fabp4 PE=1 SV=3;>tr|Q99M00|Q99M00_MOUSE Fabp4 protein OS=Mus musculus GN=Fabp4 PE=2 SV=1
tr|F6XQ00|F6XQ00_MOUSE;tr|B8JJM6|B8JJM6_MOUSE;tr|Q3UEG8|Q3UEG8_MOUSE;sp|P04186|CFAB_MOUSE;tr|B8JJM5|B8JJM5_MOUSE;tr|B8JJN0|B8JJN0_MOUSE;tr|B8JJM3|B8JJM3_MOUSE;tr|F6W2T4|F6W2T4_MOUSE;tr|H3BK95|H3BK95_MOUSE;tr|Q3U925|Q3U925_MOUSE;tr|Q3UAS8|Q3UAS8_MOUSE;tr|Q3U9W1|Q3U9W1_MOUSE;tr|F6VQX8|F6VQX8_MOUSE	>tr|F6XQ00|F6XQ00_MOUSE Complement factor B OS=Mus musculus GN=Cfb PE=3 SV=1;>tr|B8JJM6|B8JJM6_MOUSE Complement factor B OS=Mus musculus GN=Cfb PE=3 SV=1;>tr|Q3UEG8|Q3UEG8_MOUSE Complement factor B, isoform CRA_a OS=Mus musculus GN=Cfb PE=2 SV=1;>sp|P04186
tr|Q9CZK5|Q9CZK5_MOUSE;tr|Q5EBL1|Q5EBL1_MOUSE;sp|P04444|HBBZ_MOUSE;tr|Q3TUN7|Q3TUN7_MOUSE;tr|Q61600|Q61600_MOUSE	>tr|Q9CZK5|Q9CZK5_MOUSE Putative uncharacterized protein OS=Mus musculus GN=Hbb-bh1 PE=2 SV=1;>tr|Q5EBL1|Q5EBL1_MOUSE Hemoglobin Z, beta-like embryonic chain OS=Mus musculus GN=Hbb-bh1 PE=2 SV=1;>sp|P04444|HBBZ_MOUSE Hemoglobin subunit beta-H1 OS=Mus muscu
tr|Q6NY00|Q6NY00_MOUSE;tr|Q5FWB7|Q5FWB7_MOUSE;sp|P05064|ALDOA_MOUSE;tr|A6ZI44|A6ZI44_MOUSE;tr|D3YWI1|D3YWI1_MOUSE;tr|D3Z510|D3Z510_MOUSE;tr|D3YV98|D3YV98_MOUSE;tr|Q9CPQ9|Q9CPQ9_MOUSE;tr|A6ZI46|A6ZI46_MOUSE	>tr|Q6NY00|Q6NY00_MOUSE Fructose-bisphosphate aldolase OS=Mus musculus GN=Aldoa PE=2 SV=1;>tr|Q5FWB7|Q5FWB7_MOUSE Fructose-bisphosphate aldolase OS=Mus musculus GN=Aldoa PE=2 SV=1;>sp|P05064|ALDOA_MOUSE Fructose-bisphosphate aldolase A OS=Mus musculus GN=A
sp|P05202|AATM_MOUSE	>sp|P05202|AATM_MOUSE Aspartate aminotransferase, mitochondrial OS=Mus musculus GN=Got2 PE=1 SV=1
tr|Q564E2|Q564E2_MOUSE;tr|Q3TI99|Q3TI99_MOUSE;tr|Q3TCI7|Q3TCI7_MOUSE;sp|P06151|LDHA_MOUSE;tr|Q3UDU4|Q3UDU4_MOUSE;tr|G5E8N5|G5E8N5_MOUSE;tr|D3Z736|D3Z736_MOUSE;tr|Q99K20|Q99K20_MOUSE;tr|Q3THB4|Q3THB4_MOUSE;tr|Q6NXW3|Q6NXW3_MOUSE;tr|D3YZQ9|D3YZQ9_MOUSE	>tr|Q564E2|Q564E2_MOUSE L-lactate dehydrogenase OS=Mus musculus GN=Ldha PE=2 SV=1;>tr|Q3TI99|Q3TI99_MOUSE L-lactate dehydrogenase OS=Mus musculus GN=Ldha PE=2 SV=1;>tr|Q3TCI7|Q3TCI7_MOUSE L-lactate dehydrogenase OS=Mus musculus GN=Ldha PE=2 SV=1;>sp|P06151
tr|Q78PA4|Q78PA4_MOUSE;sp|P06467|HBAZ_MOUSE;tr|A7M7S6|A7M7S6_MOUSE	>tr|Q78PA4|Q78PA4_MOUSE Hemoglobin X, alpha-like embryonic chain in Hba complex OS=Mus musculus GN=Hba-x PE=3 SV=1;>sp|P06467|HBAZ_MOUSE Hemoglobin subunit zeta OS=Mus musculus GN=Hbz PE=2 SV=2;>tr|A7M7S6|A7M7S6_MOUSE Hemoglobin subunit zeta (Fragment) OS=
tr|Q9DBN0|Q9DBN0_MOUSE;sp|P06728|APOA4_MOUSE;tr|Q810I7|Q810I7_MOUSE	>tr|Q9DBN0|Q9DBN0_MOUSE Putative uncharacterized protein OS=Mus musculus GN=Apoa4 PE=2 SV=1;>sp|P06728|APOA4_MOUSE Apolipoprotein A-IV OS=Mus musculus GN=Apoa4 PE=1 SV=3;>tr|Q810I7|Q810I7_MOUSE Apoa4 protein OS=Mus musculus GN=Apoa4 PE=2 SV=1
sp|P06745|G6PI_MOUSE;tr|F6SAC3|F6SAC3_MOUSE;tr|B7ZWL9|B7ZWL9_MOUSE;tr|B2RXT5|B2RXT5_MOUSE	>sp|P06745|G6PI_MOUSE Glucose-6-phosphate isomerase OS=Mus musculus GN=Gpi PE=1 SV=4;>tr|F6SAC3|F6SAC3_MOUSE Glucose-6-phosphate isomerase OS=Mus musculus GN=Gm1840 PE=1 SV=1;>tr|B7ZWL9|B7ZWL9_MOUSE Glucose-6-phosphate isomerase OS=Mus musculus GN=Gpi1 PE=
tr|Q5NCU4|Q5NCU4_MOUSE;tr|Q5NCU5|Q5NCU5_MOUSE;tr|Q3TXI6|Q3TXI6_MOUSE;sp|P07214|SPRC_MOUSE	>tr|Q5NCU4|Q5NCU4_MOUSE SPARC OS=Mus musculus GN=Sparc PE=1 SV=1;>tr|Q5NCU5|Q5NCU5_MOUSE Sparc protein OS=Mus musculus GN=Sparc PE=2 SV=1;>tr|Q3TXI6|Q3TXI6_MOUSE Putative uncharacterized protein OS=Mus musculus GN=Sparc PE=2 SV=1;>sp|P07214|SPRC_MOUSE SPAR
tr|Q5M9K1|Q5M9K1_MOUSE;sp|P07309|TTHY_MOUSE;tr|Q9D6A4|Q9D6A4_MOUSE	>tr|Q5M9K1|Q5M9K1_MOUSE Transthyretin OS=Mus musculus GN=Ttr PE=2 SV=1;>sp|P07309|TTHY_MOUSE Transthyretin OS=Mus musculus GN=Ttr PE=1 SV=1;>tr|Q9D6A4|Q9D6A4_MOUSE Transthyretin OS=Mus musculus GN=Ttr PE=2 SV=1
tr|Q9D6U7|Q9D6U7_MOUSE;tr|A2RTA0|A2RTA0_MOUSE;sp|P07310|KCRM_MOUSE	>tr|Q9D6U7|Q9D6U7_MOUSE Putative uncharacterized protein OS=Mus musculus GN=Ckm PE=2 SV=1;>tr|A2RTA0|A2RTA0_MOUSE Creatine kinase, muscle OS=Mus musculus GN=Ckm PE=2 SV=1;>sp|P07310|KCRM_MOUSE Creatine kinase M-type OS=Mus musculus GN=Ckm PE=1 SV=1
tr|Q9CZI7|Q9CZI7_MOUSE;tr|Q542G9|Q542G9_MOUSE;sp|P07356|ANXA2_MOUSE;tr|Q3UCD3|Q3UCD3_MOUSE;tr|B0V2N7|B0V2N7_MOUSE;tr|B0V2N8|B0V2N8_MOUSE;tr|Q99KH3|Q99KH3_MOUSE;tr|B0V2N5|B0V2N5_MOUSE	>tr|Q9CZI7|Q9CZI7_MOUSE Annexin OS=Mus musculus GN=Anxa2 PE=2 SV=1;>tr|Q542G9|Q542G9_MOUSE Annexin OS=Mus musculus GN=Anxa2 PE=2 SV=1;>sp|P07356|ANXA2_MOUSE Annexin A2 OS=Mus musculus GN=Anxa2 PE=1 SV=2;>tr|Q3UCD3|Q3UCD3_MOUSE Annexin OS=Mus musculus GN=An
tr|Q9D0H1|Q9D0H1_MOUSE;tr|Q8VDV6|Q8VDV6_MOUSE;tr|Q544L2|Q544L2_MOUSE;sp|P07607|TYSY_MOUSE;tr|A0A0G2JGG2|A0A0G2JGG2_MOUSE;tr|A0A0G2JF31|A0A0G2JF31_MOUSE;tr|D6RCW9|D6RCW9_MOUSE;tr|Q8C2R3|Q8C2R3_MOUSE;tr|Q8C2H6|Q8C2H6_MOUSE	>tr|Q9D0H1|Q9D0H1_MOUSE Putative uncharacterized protein OS=Mus musculus GN=Tyms PE=2 SV=1;>tr|Q8VDV6|Q8VDV6_MOUSE Tyms protein OS=Mus musculus GN=Tyms PE=2 SV=1;>tr|Q544L2|Q544L2_MOUSE Thymidylate synthase, isoform CRA_b OS=Mus musculus GN=Tyms PE=2 SV=1;
tr|Q546G4|Q546G4_MOUSE;sp|P07724|ALBU_MOUSE	>tr|Q546G4|Q546G4_MOUSE Albumin 1 OS=Mus musculus GN=Alb PE=2 SV=1;>sp|P07724|ALBU_MOUSE Serum albumin OS=Mus musculus GN=Alb PE=1 SV=3
tr|Q05DU8|Q05DU8_MOUSE;tr|Q6NZB3|Q6NZB3_MOUSE;sp|P07742|RIR1_MOUSE	>tr|Q05DU8|Q05DU8_MOUSE Ribonucleoside-diphosphate reductase (Fragment) OS=Mus musculus GN=Rrm1 PE=2 SV=1;>tr|Q6NZB3|Q6NZB3_MOUSE Ribonucleoside-diphosphate reductase OS=Mus musculus GN=Rrm1 PE=2 SV=1;>sp|P07742|RIR1_MOUSE Ribonucleoside-diphosphate reduct
tr|Q80Y52|Q80Y52_MOUSE;tr|Q3UIF3|Q3UIF3_MOUSE;sp|P07901|HS90A_MOUSE;tr|Q3TKA2|Q3TKA2_MOUSE;tr|Q3TKB9|Q3TKB9_MOUSE;tr|Q3TKG0|Q3TKG0_MOUSE;tr|A0PJ91|A0PJ91_MOUSE;tr|Q8C5U3|Q8C5U3_MOUSE;tr|Q3TJU7|Q3TJU7_MOUSE	>tr|Q80Y52|Q80Y52_MOUSE Heat shock protein 90, alpha (Cytosolic), class A member 1 OS=Mus musculus GN=Hsp90aa1 PE=2 SV=2;>tr|Q3UIF3|Q3UIF3_MOUSE Putative uncharacterized protein OS=Mus musculus GN=Hsp90aa1 PE=2 SV=1;>sp|P07901|HS90A_MOUSE Heat shock protei
sp|P08003|PDIA4_MOUSE	>sp|P08003|PDIA4_MOUSE Protein disulfide-isomerase A4 OS=Mus musculus GN=Pdia4 PE=1 SV=3
sp|P08032|SPTA1_MOUSE	>sp|P08032|SPTA1_MOUSE Spectrin alpha chain, erythrocytic 1 OS=Mus musculus GN=Spta1 PE=1 SV=3
tr|Q91V38|Q91V38_MOUSE;tr|Q3UAD6|Q3UAD6_MOUSE;sp|P08113|ENPL_MOUSE;tr|Q3UBU0|Q3UBU0_MOUSE;tr|Q3TUD6|Q3TUD6_MOUSE;tr|Q8CCY5|Q8CCY5_MOUSE;tr|F7C312|F7C312_MOUSE	>tr|Q91V38|Q91V38_MOUSE Heat shock protein 90, beta (Grp94), member 1 OS=Mus musculus GN=Hsp90b1 PE=2 SV=1;>tr|Q3UAD6|Q3UAD6_MOUSE Heat shock protein 90kDa beta (Grp94), member 1 OS=Mus musculus GN=Hsp90b1 PE=2 SV=1;>sp|P08113|ENPL_MOUSE Endoplasmin OS=Mus
tr|Q8BJU6|Q8BJU6_MOUSE;tr|Q3TW25|Q3TW25_MOUSE;tr|Q8K173|Q8K173_MOUSE;tr|Q8BLW4|Q8BLW4_MOUSE;tr|Q8BKY2|Q8BKY2_MOUSE;tr|Q7TT32|Q7TT32_MOUSE;tr|Q3UH72|Q3UH72_MOUSE;tr|Q3TVI5|Q3TVI5_MOUSE;sp|P08121|CO3A1_MOUSE;tr|Q5DTG2|Q5DTG2_MOUSE;tr|Q8BMR6|Q8BMR6_MOUSE	>tr|Q8BJU6|Q8BJU6_MOUSE Putative uncharacterized protein (Fragment) OS=Mus musculus GN=Col3a1 PE=2 SV=1;>tr|Q3TW25|Q3TW25_MOUSE Putative uncharacterized protein (Fragment) OS=Mus musculus GN=Col3a1 PE=2 SV=1;>tr|Q8K173|Q8K173_MOUSE Col3a1 protein (Fragment
tr|B2RQQ8|B2RQQ8_MOUSE;sp|P08122|CO4A2_MOUSE	>tr|B2RQQ8|B2RQQ8_MOUSE Collagen, type IV, alpha 2 OS=Mus musculus GN=Col4a2 PE=2 SV=1;>sp|P08122|CO4A2_MOUSE Collagen alpha-2(IV) chain OS=Mus musculus GN=Col4a2 PE=1 SV=4
tr|Q6GTX3|Q6GTX3_MOUSE;tr|Q4FK40|Q4FK40_MOUSE;tr|Q3UEE7|Q3UEE7_MOUSE;tr|Q3UBS0|Q3UBS0_MOUSE;tr|Q3TXU4|Q3TXU4_MOUSE;sp|P08226|APOE_MOUSE;tr|Q3TX45|Q3TX45_MOUSE;tr|G3UWN5|G3UWN5_MOUSE	>tr|Q6GTX3|Q6GTX3_MOUSE Apoe protein OS=Mus musculus GN=Apoe PE=2 SV=1;>tr|Q4FK40|Q4FK40_MOUSE Apoe protein OS=Mus musculus GN=Apoe PE=2 SV=1;>tr|Q3UEE7|Q3UEE7_MOUSE Putative uncharacterized protein OS=Mus musculus GN=Apoe PE=2 SV=1;>tr|Q3UBS0|Q3UBS0_MOUSE
sp|P08249|MDHM_MOUSE	>sp|P08249|MDHM_MOUSE Malate dehydrogenase, mitochondrial OS=Mus musculus GN=Mdh2 PE=1 SV=3
sp|P08553|NFM_MOUSE;tr|D3YZ35|D3YZ35_MOUSE	>sp|P08553|NFM_MOUSE Neurofilament medium polypeptide OS=Mus musculus GN=Nefm PE=1 SV=4;>tr|D3YZ35|D3YZ35_MOUSE Neurofilament medium polypeptide OS=Mus musculus GN=Nefm PE=1 SV=1
sp|P09055|ITB1_MOUSE;sp|P09055-2|ITB1_MOUSE	>sp|P09055|ITB1_MOUSE Integrin beta-1 OS=Mus musculus GN=Itgb1 PE=1 SV=1;>sp|P09055-2|ITB1_MOUSE Isoform 2 of Integrin beta-1 OS=Mus musculus GN=Itgb1
tr|Q3UDR2|Q3UDR2_MOUSE;tr|Q3TWE3|Q3TWE3_MOUSE;tr|Q3THC3|Q3THC3_MOUSE;tr|Q3TF72|Q3TF72_MOUSE;sp|P09103|PDIA1_MOUSE;tr|Q3URP6|Q3URP6_MOUSE;tr|Q3UBY9|Q3UBY9_MOUSE;tr|Q3TIM0|Q3TIM0_MOUSE;tr|Q3UJA8|Q3UJA8_MOUSE;tr|Q3UA23|Q3UA23_MOUSE;tr|Q3U738|Q3U738_MOUSE;tr|Q3TGS0|Q3TGS0_MOUSE;tr|Q3TT76|Q3TT76_MOUSE	>tr|Q3UDR2|Q3UDR2_MOUSE Protein disulfide-isomerase (Fragment) OS=Mus musculus GN=P4hb PE=2 SV=1;>tr|Q3TWE3|Q3TWE3_MOUSE Protein disulfide-isomerase OS=Mus musculus GN=P4hb PE=2 SV=1;>tr|Q3THC3|Q3THC3_MOUSE Protein disulfide-isomerase OS=Mus musculus GN=P4
tr|Q8CD23|Q8CD23_MOUSE;tr|Q3TL52|Q3TL52_MOUSE;sp|P09405|NUCL_MOUSE;tr|Q3TT41|Q3TT41_MOUSE;tr|Q3TGR3|Q3TGR3_MOUSE;tr|Q8CE30|Q8CE30_MOUSE	>tr|Q8CD23|Q8CD23_MOUSE Putative uncharacterized protein OS=Mus musculus GN=Ncl PE=2 SV=1;>tr|Q3TL52|Q3TL52_MOUSE Putative uncharacterized protein OS=Mus musculus GN=Ncl PE=2 SV=1;>sp|P09405|NUCL_MOUSE Nucleolin OS=Mus musculus GN=Ncl PE=1 SV=2;>tr|Q3TT41|
sp|P09411|PGK1_MOUSE;tr|S4R2M7|S4R2M7_MOUSE	>sp|P09411|PGK1_MOUSE Phosphoglycerate kinase 1 OS=Mus musculus GN=Pgk1 PE=1 SV=4;>tr|S4R2M7|S4R2M7_MOUSE Phosphoglycerate kinase OS=Mus musculus GN=Pgk1 PE=1 SV=1
sp|P09528|FRIH_MOUSE	>sp|P09528|FRIH_MOUSE Ferritin heavy chain OS=Mus musculus GN=Fth1 PE=1 SV=2
tr|A0A0G2JDW2|A0A0G2JDW2_MOUSE;sp|P09542|MYL3_MOUSE;tr|A0A0G2JDM3|A0A0G2JDM3_MOUSE	>tr|A0A0G2JDW2|A0A0G2JDW2_MOUSE Myosin light chain 3 (Fragment) OS=Mus musculus GN=Myl3 PE=1 SV=1;>sp|P09542|MYL3_MOUSE Myosin light chain 3 OS=Mus musculus GN=Myl3 PE=1 SV=4;>tr|A0A0G2JDM3|A0A0G2JDM3_MOUSE Myosin light chain 3 OS=Mus musculus GN=Myl3 PE=1
tr|B2RVP5|B2RVP5_MOUSE;sp|Q3THW5|H2AV_MOUSE;sp|P0C0S6|H2AZ_MOUSE;tr|G3UWL7|G3UWL7_MOUSE;tr|Q8R029|Q8R029_MOUSE;tr|Q3TFU6|Q3TFU6_MOUSE	>tr|B2RVP5|B2RVP5_MOUSE Histone H2A OS=Mus musculus GN=H2afv PE=2 SV=1;>sp|Q3THW5|H2AV_MOUSE Histone H2A.V OS=Mus musculus GN=H2afv PE=1 SV=3;>sp|P0C0S6|H2AZ_MOUSE Histone H2A.Z OS=Mus musculus GN=H2afz PE=1 SV=2;>tr|G3UWL7|G3UWL7_MOUSE Histone H2A OS=Mus
tr|Q4FK88|Q4FK88_MOUSE;tr|Q4FJV4|Q4FJV4_MOUSE;tr|Q3U5N9|Q3U5N9_MOUSE;tr|B7STB7|B7STB7_MOUSE;sp|P10107|ANXA1_MOUSE;tr|Q3US43|Q3US43_MOUSE	>tr|Q4FK88|Q4FK88_MOUSE Annexin OS=Mus musculus GN=Anxa1 PE=2 SV=1;>tr|Q4FJV4|Q4FJV4_MOUSE Annexin OS=Mus musculus GN=Anxa1 PE=2 SV=1;>tr|Q3U5N9|Q3U5N9_MOUSE Annexin OS=Mus musculus GN=Anxa1 PE=2 SV=1;>tr|B7STB7|B7STB7_MOUSE Annexin OS=Mus musculus GN=Anxa
tr|Q58E64|Q58E64_MOUSE;tr|Q3UA81|Q3UA81_MOUSE;tr|Q3TII3|Q3TII3_MOUSE;sp|P10126|EF1A1_MOUSE;tr|Q3UZQ3|Q3UZQ3_MOUSE;tr|D3YZ68|D3YZ68_MOUSE;tr|D3Z3I8|D3Z3I8_MOUSE;sp|P62631|EF1A2_MOUSE	>tr|Q58E64|Q58E64_MOUSE Elongation factor 1-alpha OS=Mus musculus GN=Eef1a1 PE=2 SV=1;>tr|Q3UA81|Q3UA81_MOUSE Elongation factor 1-alpha OS=Mus musculus GN=Eef1a1 PE=2 SV=1;>tr|Q3TII3|Q3TII3_MOUSE Elongation factor 1-alpha OS=Mus musculus GN=Eef1a1 PE=2 SV=
sp|P10493|NID1_MOUSE	>sp|P10493|NID1_MOUSE Nidogen-1 OS=Mus musculus GN=Nid1 PE=1 SV=2
tr|Q6LAF6|Q6LAF6_MOUSE;tr|Q3TVS6|Q3TVS6_MOUSE;tr|Q3TC17|Q3TC17_MOUSE;sp|P10605|CATB_MOUSE	>tr|Q6LAF6|Q6LAF6_MOUSE Cathepsin B (Fragment) OS=Mus musculus GN=Ctsb PE=2 SV=1;>tr|Q3TVS6|Q3TVS6_MOUSE Putative uncharacterized protein OS=Mus musculus GN=Ctsb PE=2 SV=1;>tr|Q3TC17|Q3TC17_MOUSE Putative uncharacterized protein OS=Mus musculus GN=Ctsb PE=
tr|Q3UWX7|Q3UWX7_MOUSE;sp|P10711|TCEA1_MOUSE;tr|E9PYD5|E9PYD5_MOUSE;sp|P10711-2|TCEA1_MOUSE;tr|Q3UPE0|Q3UPE0_MOUSE	>tr|Q3UWX7|Q3UWX7_MOUSE Putative uncharacterized protein OS=Mus musculus GN=Tcea1 PE=2 SV=1;>sp|P10711|TCEA1_MOUSE Transcription elongation factor A protein 1 OS=Mus musculus GN=Tcea1 PE=1 SV=2;>tr|E9PYD5|E9PYD5_MOUSE Transcription elongation factor A prot
tr|A0JLV3|A0JLV3_MOUSE;tr|B2RVD5|B2RVD5_MOUSE;tr|B2RTK3|B2RTK3_MOUSE;sp|Q8CGP2|H2B1P_MOUSE;sp|Q8CGP1|H2B1K_MOUSE;sp|Q6ZWY9|H2B1C_MOUSE;sp|Q64525|H2B2B_MOUSE;sp|Q64478|H2B1H_MOUSE;sp|Q64475|H2B1B_MOUSE;sp|P10854|H2B1M_MOUSE;sp|P10853|H2B1F_MOUSE;tr|Q8CBB6|Q8CBB6_MOUSE;tr|Q921L4|Q921L4_MOUSE;sp|Q8CGP2-2|H2B1P_MOUSE;tr|Q8VEE3|Q8VEE3_MOUSE;tr|G3X9D5|G3X9D5_MOUSE;sp|Q9D2U9|H2B3A_MOUSE;sp|Q8CGP0|H2B3B_…	>tr|A0JLV3|A0JLV3_MOUSE Histone H2B (Fragment) OS=Mus musculus GN=Hist1h2bj PE=2 SV=1;>tr|B2RVD5|B2RVD5_MOUSE Histone H2B OS=Mus musculus GN=Hist1h2bk PE=2 SV=1;>tr|B2RTK3|B2RTK3_MOUSE Histone H2B OS=Mus musculus GN=Hist1h2bm PE=2 SV=1;>sp|Q8CGP2|H2B1P_MOU
sp|P11031|TCP4_MOUSE	>sp|P11031|TCP4_MOUSE Activated RNA polymerase II transcriptional coactivator p15 OS=Mus musculus GN=Sub1 PE=1 SV=3
sp|P11087-2|CO1A1_MOUSE;sp|P11087|CO1A1_MOUSE;tr|Q99LL6|Q99LL6_MOUSE	>sp|P11087-2|CO1A1_MOUSE Isoform 2 of Collagen alpha-1(I) chain OS=Mus musculus GN=Col1a1;>sp|P11087|CO1A1_MOUSE Collagen alpha-1(I) chain OS=Mus musculus GN=Col1a1 PE=1 SV=4;>tr|Q99LL6|Q99LL6_MOUSE Col1a1 protein (Fragment) OS=Mus musculus GN=Col1a1 PE=2
tr|Q3UHL6|Q3UHL6_MOUSE;tr|Q3UGY5|Q3UGY5_MOUSE;tr|A0A087WR50|A0A087WR50_MOUSE;sp|P11276|FINC_MOUSE;tr|B9EHT6|B9EHT6_MOUSE;tr|A0A087WSN6|A0A087WSN6_MOUSE;tr|Q3UH17|Q3UH17_MOUSE;tr|A0A087WS56|A0A087WS56_MOUSE;tr|Q3TCF1|Q3TCF1_MOUSE;tr|Q3UHR1|Q3UHR1_MOUSE;tr|B7ZNJ1|B7ZNJ1_MOUSE;tr|Q3TBB4|Q3TBB4_MOUSE;tr|Q3UZF9|Q3UZF9_MOUSE	>tr|Q3UHL6|Q3UHL6_MOUSE Fibronectin OS=Mus musculus GN=Fn1 PE=1 SV=1;>tr|Q3UGY5|Q3UGY5_MOUSE Putative uncharacterized protein OS=Mus musculus GN=Fn1 PE=2 SV=1;>tr|A0A087WR50|A0A087WR50_MOUSE Fibronectin OS=Mus musculus GN=Fn1 PE=1 SV=1;>sp|P11276|FINC_MOUS
sp|P11352|GPX1_MOUSE;tr|A0A0A6YY34|A0A0A6YY34_MOUSE;tr|A0A0A6YVV2|A0A0A6YVV2_MOUSE	>sp|P11352|GPX1_MOUSE Glutathione peroxidase 1 OS=Mus musculus GN=Gpx1 PE=1 SV=2;>tr|A0A0A6YY34|A0A0A6YY34_MOUSE Glutathione peroxidase OS=Mus musculus GN=Gpx1 PE=1 SV=1;>tr|A0A0A6YVV2|A0A0A6YVV2_MOUSE Glutathione peroxidase OS=Mus musculus GN=Gpx1 PE=1 SV
tr|Q5EBJ0|Q5EBJ0_MOUSE;sp|P11404|FABPH_MOUSE	>tr|Q5EBJ0|Q5EBJ0_MOUSE Fatty acid binding protein 3, muscle and heart OS=Mus musculus GN=Fabp3 PE=2 SV=1;>sp|P11404|FABPH_MOUSE Fatty acid-binding protein, heart OS=Mus musculus GN=Fabp3 PE=1 SV=5
tr|D3Z2T9|D3Z2T9_MOUSE;tr|Q99JW7|Q99JW7_MOUSE;sp|P11440|CDK1_MOUSE;tr|Q8R4A4|Q8R4A4_MOUSE;tr|Q3U6X7|Q3U6X7_MOUSE;sp|P97377-2|CDK2_MOUSE;sp|Q80YP0|CDK3_MOUSE;tr|Q3UGB9|Q3UGB9_MOUSE;tr|Q3U307|Q3U307_MOUSE;sp|P97377|CDK2_MOUSE	>tr|D3Z2T9|D3Z2T9_MOUSE Cyclin-dependent kinase 1 (Fragment) OS=Mus musculus GN=Cdk1 PE=1 SV=1;>tr|Q99JW7|Q99JW7_MOUSE Cdc2a protein (Fragment) OS=Mus musculus GN=Cdk1 PE=2 SV=1;>sp|P11440|CDK1_MOUSE Cyclin-dependent kinase 1 OS=Mus musculus GN=Cdk1 PE=1 S
tr|Q71LX8|Q71LX8_MOUSE;sp|P11499|HS90B_MOUSE	>tr|Q71LX8|Q71LX8_MOUSE Heat shock protein 84b OS=Mus musculus GN=Hsp90ab1 PE=2 SV=1;>sp|P11499|HS90B_MOUSE Heat shock protein HSP 90-beta OS=Mus musculus GN=Hsp90ab1 PE=1 SV=3
tr|Q80YP5|Q80YP5_MOUSE;sp|P11688|ITA5_MOUSE;tr|Q3U7M6|Q3U7M6_MOUSE	>tr|Q80YP5|Q80YP5_MOUSE Integrin alpha 5 (Fibronectin receptor alpha) OS=Mus musculus GN=Itga5 PE=2 SV=1;>sp|P11688|ITA5_MOUSE Integrin alpha-5 OS=Mus musculus GN=Itga5 PE=1 SV=3;>tr|Q3U7M6|Q3U7M6_MOUSE Putative uncharacterized protein (Fragment) OS=Mus mu
sp|P11983|TCPA_MOUSE;sp|P11983-2|TCPA_MOUSE	>sp|P11983|TCPA_MOUSE T-complex protein 1 subunit alpha OS=Mus musculus GN=Tcp1 PE=1 SV=3;>sp|P11983-2|TCPA_MOUSE Isoform 2 of T-complex protein 1 subunit alpha OS=Mus musculus GN=Tcp1
sp|P12382|PFKAL_MOUSE;tr|Q8CD98|Q8CD98_MOUSE	>sp|P12382|PFKAL_MOUSE ATP-dependent 6-phosphofructokinase, liver type OS=Mus musculus GN=Pfkl PE=1 SV=4;>tr|Q8CD98|Q8CD98_MOUSE Putative uncharacterized protein OS=Mus musculus GN=Pfkl PE=2 SV=1
sp|P12787|COX5A_MOUSE	>sp|P12787|COX5A_MOUSE Cytochrome c oxidase subunit 5A, mitochondrial OS=Mus musculus GN=Cox5a PE=1 SV=2
tr|Q6P1A9|Q6P1A9_MOUSE;tr|Q5EBG5|Q5EBG5_MOUSE;tr|Q58ET1|Q58ET1_MOUSE;sp|P12970|RL7A_MOUSE;tr|Q80UT7|Q80UT7_MOUSE	>tr|Q6P1A9|Q6P1A9_MOUSE Ribosomal protein L7A OS=Mus musculus GN=Rpl7a PE=2 SV=1;>tr|Q5EBG5|Q5EBG5_MOUSE Ribosomal protein L7A OS=Mus musculus GN=Rpl7a PE=2 SV=1;>tr|Q58ET1|Q58ET1_MOUSE MCG11348 OS=Mus musculus GN=Rpl7a PE=2 SV=1;>sp|P12970|RL7A_MOUSE 60S
tr|Q544K9|Q544K9_MOUSE;tr|Q3TVV7|Q3TVV7_MOUSE;sp|P13439|UMPS_MOUSE	>tr|Q544K9|Q544K9_MOUSE Uridine monophosphate synthetase OS=Mus musculus GN=Umps PE=2 SV=1;>tr|Q3TVV7|Q3TVV7_MOUSE Putative uncharacterized protein OS=Mus musculus GN=Umps PE=2 SV=1;>sp|P13439|UMPS_MOUSE Uridine 5-monophosphate synthase OS=Mus musculus GN
tr|Q5M9N8|Q5M9N8_MOUSE;tr|Q3UBI6|Q3UBI6_MOUSE;sp|P14148|RL7_MOUSE;tr|Q3TK73|Q3TK73_MOUSE;tr|F6XI62|F6XI62_MOUSE	>tr|Q5M9N8|Q5M9N8_MOUSE Ribosomal protein L7 OS=Mus musculus GN=Rpl7 PE=2 SV=1;>tr|Q3UBI6|Q3UBI6_MOUSE Putative uncharacterized protein OS=Mus musculus GN=Rpl7 PE=2 SV=1;>sp|P14148|RL7_MOUSE 60S ribosomal protein L7 OS=Mus musculus GN=Rpl7 PE=1 SV=2;>tr|Q3
sp|P14152|MDHC_MOUSE	>sp|P14152|MDHC_MOUSE Malate dehydrogenase, cytoplasmic OS=Mus musculus GN=Mdh1 PE=1 SV=3
tr|B2CY77|B2CY77_MOUSE;sp|P14206|RSSA_MOUSE	>tr|B2CY77|B2CY77_MOUSE Laminin receptor (Fragment) OS=Mus musculus GN=Rpsa PE=2 SV=1;>sp|P14206|RSSA_MOUSE 40S ribosomal protein SA OS=Mus musculus GN=Rpsa PE=1 SV=4
tr|Q3UWP8|Q3UWP8_MOUSE;tr|B2MWM9|B2MWM9_MOUSE;sp|P14211|CALR_MOUSE	>tr|Q3UWP8|Q3UWP8_MOUSE Putative uncharacterized protein (Fragment) OS=Mus musculus GN=Calr PE=2 SV=1;>tr|B2MWM9|B2MWM9_MOUSE Calreticulin OS=Mus musculus GN=Calr PE=2 SV=1;>sp|P14211|CALR_MOUSE Calreticulin OS=Mus musculus GN=Calr PE=1 SV=1
sp|P14602-2|HSPB1_MOUSE;tr|Q545F4|Q545F4_MOUSE;sp|P14602|HSPB1_MOUSE;sp|P14602-3|HSPB1_MOUSE;tr|D3YZ06|D3YZ06_MOUSE	>sp|P14602-2|HSPB1_MOUSE Isoform B of Heat shock protein beta-1 OS=Mus musculus GN=Hspb1;>tr|Q545F4|Q545F4_MOUSE Hspb1 protein OS=Mus musculus GN=Hspb1 PE=2 SV=1;>sp|P14602|HSPB1_MOUSE Heat shock protein beta-1 OS=Mus musculus GN=Hspb1 PE=1 SV=3;>sp|P14602
sp|P14733|LMNB1_MOUSE;tr|Q8C553|Q8C553_MOUSE	>sp|P14733|LMNB1_MOUSE Lamin-B1 OS=Mus musculus GN=Lmnb1 PE=1 SV=3;>tr|Q8C553|Q8C553_MOUSE Putative uncharacterized protein (Fragment) OS=Mus musculus GN=Lmnb1 PE=2 SV=1
tr|Q5M8R8|Q5M8R8_MOUSE;sp|P14869|RLA0_MOUSE;tr|Q5FWB6|Q5FWB6_MOUSE;tr|S4R1N1|S4R1N1_MOUSE;tr|E9Q070|E9Q070_MOUSE;tr|D3YVM5|D3YVM5_MOUSE	>tr|Q5M8R8|Q5M8R8_MOUSE Ribosomal protein, large, P0 OS=Mus musculus GN=Rplp0 PE=2 SV=1;>sp|P14869|RLA0_MOUSE 60S acidic ribosomal protein P0 OS=Mus musculus GN=Rplp0 PE=1 SV=3;>tr|Q5FWB6|Q5FWB6_MOUSE MCG17387, isoform CRA_a OS=Mus musculus GN=Rplp0 PE=2 S
tr|B2RQQ5|B2RQQ5_MOUSE;sp|P14873|MAP1B_MOUSE	>tr|B2RQQ5|B2RQQ5_MOUSE Microtubule-associated protein 1B OS=Mus musculus GN=Map1b PE=2 SV=1;>sp|P14873|MAP1B_MOUSE Microtubule-associated protein 1B OS=Mus musculus GN=Map1b PE=1 SV=2
tr|D3YX76|D3YX76_MOUSE;sp|P15626|GSTM2_MOUSE;tr|F6Y363|F6Y363_MOUSE;tr|D3YZ29|D3YZ29_MOUSE;tr|E9PV63|E9PV63_MOUSE;tr|D3YVP6|D3YVP6_MOUSE;tr|A2AE91|A2AE91_MOUSE;tr|E9QAC8|E9QAC8_MOUSE;tr|F6WHQ7|F6WHQ7_MOUSE;tr|A2AE89|A2AE89_MOUSE;tr|D3YVP5|D3YVP5_MOUSE;tr|E9PVM7|E9PVM7_MOUSE;tr|Q8R5I6|Q8R5I6_MOUSE;tr|Q6PJ91|Q6PJ91_MOUSE;sp|Q80W21|GSTM7_MOUSE;sp|P10649|GSTM1_MOUSE;sp|P48774|GSTM5_MOUSE	>tr|D3YX76|D3YX76_MOUSE Glutathione S-transferase Mu 2 OS=Mus musculus GN=Gstm2 PE=1 SV=1;>sp|P15626|GSTM2_MOUSE Glutathione S-transferase Mu 2 OS=Mus musculus GN=Gstm2 PE=1 SV=2;>tr|F6Y363|F6Y363_MOUSE Protein Gm6665 OS=Mus musculus GN=Gm6665 PE=4 SV=2;>t
tr|Q5SZA3|Q5SZA3_MOUSE;sp|P15864|H12_MOUSE	>tr|Q5SZA3|Q5SZA3_MOUSE Histone cluster 1, H1c OS=Mus musculus GN=Hist1h1c PE=2 SV=1;>sp|P15864|H12_MOUSE Histone H1.2 OS=Mus musculus GN=Hist1h1c PE=1 SV=2
sp|P16125|LDHB_MOUSE;tr|D3Z7F0|D3Z7F0_MOUSE	>sp|P16125|LDHB_MOUSE L-lactate dehydrogenase B chain OS=Mus musculus GN=Ldhb PE=1 SV=2;>tr|D3Z7F0|D3Z7F0_MOUSE L-lactate dehydrogenase (Fragment) OS=Mus musculus GN=Ldhb PE=1 SV=1
sp|P16546|SPTN1_MOUSE;tr|B9EKJ1|B9EKJ1_MOUSE;tr|A3KGU7|A3KGU7_MOUSE;tr|B2RXX6|B2RXX6_MOUSE;tr|B7ZWK3|B7ZWK3_MOUSE	>sp|P16546|SPTN1_MOUSE Spectrin alpha chain, non-erythrocytic 1 OS=Mus musculus GN=Sptan1 PE=1 SV=4;>tr|B9EKJ1|B9EKJ1_MOUSE Spna2 protein OS=Mus musculus GN=Sptan1 PE=2 SV=1;>tr|A3KGU7|A3KGU7_MOUSE Spectrin alpha chain, non-erythrocytic 1 OS=Mus musculus G
sp|P16546-2|SPTN1_MOUSE;tr|A3KGU5|A3KGU5_MOUSE;tr|E9Q447|E9Q447_MOUSE	>sp|P16546-2|SPTN1_MOUSE Isoform 2 of Spectrin alpha chain, non-erythrocytic 1 OS=Mus musculus GN=Sptan1;>tr|A3KGU5|A3KGU5_MOUSE Spectrin alpha chain, non-erythrocytic 1 OS=Mus musculus GN=Sptan1 PE=1 SV=1;>tr|E9Q447|E9Q447_MOUSE Spectrin alpha chain, non-
tr|S4R1W1|S4R1W1_MOUSE;tr|D2KHZ9|D2KHZ9_MOUSE;sp|P16858|G3P_MOUSE;tr|A0A0A0MQF6|A0A0A0MQF6_MOUSE;tr|S4R257|S4R257_MOUSE;tr|D3YYI5|D3YYI5_MOUSE	>tr|S4R1W1|S4R1W1_MOUSE Glyceraldehyde-3-phosphate dehydrogenase OS=Mus musculus GN=Gm3839 PE=1 SV=1;>tr|D2KHZ9|D2KHZ9_MOUSE Glyceraldehyde-3-phosphate dehydrogenase OS=Mus musculus GN=GAPDH PE=2 SV=1;>sp|P16858|G3P_MOUSE Glyceraldehyde-3-phosphate dehydro
tr|Q5FW97|Q5FW97_MOUSE;sp|P17182|ENOA_MOUSE;tr|Q6PHC1|Q6PHC1_MOUSE;tr|Q8CF78|Q8CF78_MOUSE	>tr|Q5FW97|Q5FW97_MOUSE Enolase 1, alpha non-neuron OS=Mus musculus GN=EG433182 PE=2 SV=1;>sp|P17182|ENOA_MOUSE Alpha-enolase OS=Mus musculus GN=Eno1 PE=1 SV=3;>tr|Q6PHC1|Q6PHC1_MOUSE Alpha-enolase OS=Mus musculus GN=Eno1 PE=1 SV=1;>tr|Q8CF78|Q8CF78_MOUSE
tr|Q5SVY2|Q5SVY2_MOUSE;tr|Q3UAJ1|Q3UAJ1_MOUSE;tr|Q3TE63|Q3TE63_MOUSE;sp|P17742|PPIA_MOUSE;tr|Q9CZK9|Q9CZK9_MOUSE	>tr|Q5SVY2|Q5SVY2_MOUSE Peptidyl-prolyl cis-trans isomerase OS=Mus musculus GN=Ppia PE=2 SV=1;>tr|Q3UAJ1|Q3UAJ1_MOUSE Peptidyl-prolyl cis-trans isomerase OS=Mus musculus GN=Ppia PE=2 SV=1;>tr|Q3TE63|Q3TE63_MOUSE Peptidyl-prolyl cis-trans isomerase OS=Mus m
tr|H7BXC3|H7BXC3_MOUSE;sp|P17751|TPIS_MOUSE	>tr|H7BXC3|H7BXC3_MOUSE Triosephosphate isomerase OS=Mus musculus GN=Tpi1 PE=1 SV=1;>sp|P17751|TPIS_MOUSE Triosephosphate isomerase OS=Mus musculus GN=Tpi1 PE=1 SV=4
tr|Q91ZH2|Q91ZH2_MOUSE;tr|Q542J9|Q542J9_MOUSE;sp|P17918|PCNA_MOUSE;tr|Q9CZD6|Q9CZD6_MOUSE	>tr|Q91ZH2|Q91ZH2_MOUSE Proliferating cell nuclear antigen OS=Mus musculus GN=Pcna PE=2 SV=1;>tr|Q542J9|Q542J9_MOUSE Proliferating cell nuclear antigen OS=Mus musculus GN=Pcna PE=2 SV=1;>sp|P17918|PCNA_MOUSE Proliferating cell nuclear antigen OS=Mus muscul
tr|Q3U7I9|Q3U7I9_MOUSE;tr|Q3UCW4|Q3UCW4_MOUSE;tr|Q3UCD9|Q3UCD9_MOUSE;tr|Q3U8W5|Q3U8W5_MOUSE;tr|Q3U7P0|Q3U7P0_MOUSE;tr|Q3U651|Q3U651_MOUSE;tr|Q3TXL5|Q3TXL5_MOUSE;tr|Q3TWR6|Q3TWR6_MOUSE;tr|Q3TWD0|Q3TWD0_MOUSE;tr|Q3TJN3|Q3TJN3_MOUSE;tr|Q3TIR0|Q3TIR0_MOUSE;sp|P18242|CATD_MOUSE;tr|Q8C243|Q8C243_MOUSE;tr|F8WIR1|F8WIR1_MOUSE;tr|F6Y6L6|F6Y6L6_MOUSE;tr|Q3TWL1|Q3TWL1_MOUSE;tr|Q3UC89|Q3UC89_MOUSE;tr|Q3UAQ1|…	>tr|Q3U7I9|Q3U7I9_MOUSE Putative uncharacterized protein OS=Mus musculus GN=Ctsd PE=2 SV=1;>tr|Q3UCW4|Q3UCW4_MOUSE Putative uncharacterized protein OS=Mus musculus GN=Ctsd PE=2 SV=1;>tr|Q3UCD9|Q3UCD9_MOUSE Cathepsin D, isoform CRA_a OS=Mus musculus GN=Ctsd
tr|Q544Y7|Q544Y7_MOUSE;sp|P18760|COF1_MOUSE;tr|F8WGL3|F8WGL3_MOUSE;tr|Q9CX22|Q9CX22_MOUSE	>tr|Q544Y7|Q544Y7_MOUSE Cofilin 1, non-muscle OS=Mus musculus GN=Cfl1 PE=2 SV=1;>sp|P18760|COF1_MOUSE Cofilin-1 OS=Mus musculus GN=Cfl1 PE=1 SV=3;>tr|F8WGL3|F8WGL3_MOUSE Cofilin-1 OS=Mus musculus GN=Cfl1 PE=1 SV=1;>tr|Q9CX22|Q9CX22_MOUSE Putative uncharact
sp|P19096|FAS_MOUSE;tr|Q3UHT6|Q3UHT6_MOUSE;tr|Q3TB22|Q3TB22_MOUSE	>sp|P19096|FAS_MOUSE Fatty acid synthase OS=Mus musculus GN=Fasn PE=1 SV=2;>tr|Q3UHT6|Q3UHT6_MOUSE Putative uncharacterized protein OS=Mus musculus GN=Fasn PE=2 SV=1;>tr|Q3TB22|Q3TB22_MOUSE Putative uncharacterized protein (Fragment) OS=Mus musculus GN=Fas
tr|Q3TWG9|Q3TWG9_MOUSE;tr|Q3TMD2|Q3TMD2_MOUSE;tr|Q3TJK3|Q3TJK3_MOUSE;sp|P19324|SERPH_MOUSE;tr|Q8BV87|Q8BV87_MOUSE;tr|Q8BVU9|Q8BVU9_MOUSE	>tr|Q3TWG9|Q3TWG9_MOUSE Putative uncharacterized protein OS=Mus musculus GN=Serpinh1 PE=2 SV=1;>tr|Q3TMD2|Q3TMD2_MOUSE Putative uncharacterized protein OS=Mus musculus GN=Serpinh1 PE=2 SV=1;>tr|Q3TJK3|Q3TJK3_MOUSE Putative uncharacterized protein OS=Mus mu
tr|Q3UIA1|Q3UIA1_MOUSE;sp|P19426-2|NELFE_MOUSE;sp|P19426|NELFE_MOUSE;tr|G3UY39|G3UY39_MOUSE	>tr|Q3UIA1|Q3UIA1_MOUSE Putative uncharacterized protein OS=Mus musculus GN=Nelfe PE=2 SV=1;>sp|P19426-2|NELFE_MOUSE Isoform 2 of Negative elongation factor E OS=Mus musculus GN=Nelfe;>sp|P19426|NELFE_MOUSE Negative elongation factor E OS=Mus musculus GN=N
sp|P19536|COX5B_MOUSE;tr|Q9D881|Q9D881_MOUSE	>sp|P19536|COX5B_MOUSE Cytochrome c oxidase subunit 5B, mitochondrial OS=Mus musculus GN=Cox5b PE=1 SV=1;>tr|Q9D881|Q9D881_MOUSE Cytochrome c oxidase subunit 5B, mitochondrial OS=Mus musculus GN=Gm11273 PE=1 SV=1
tr|A2RSV8|A2RSV8_MOUSE;sp|P19783|COX41_MOUSE	>tr|A2RSV8|A2RSV8_MOUSE Cytochrome c oxidase subunit IV isoform 1 OS=Mus musculus GN=Cox4i1 PE=2 SV=1;>sp|P19783|COX41_MOUSE Cytochrome c oxidase subunit 4 isoform 1, mitochondrial OS=Mus musculus GN=Cox4i1 PE=1 SV=2
tr|A2A6J4|A2A6J4_MOUSE;tr|A2A6J7|A2A6J7_MOUSE;sp|P19973-2|LSP1_MOUSE;sp|P19973|LSP1_MOUSE	>tr|A2A6J4|A2A6J4_MOUSE Lymphocyte-specific protein 1 OS=Mus musculus GN=Lsp1 PE=1 SV=1;>tr|A2A6J7|A2A6J7_MOUSE Lymphocyte-specific protein 1 OS=Mus musculus GN=Lsp1 PE=1 SV=1;>sp|P19973-2|LSP1_MOUSE Isoform 2 of Lymphocyte-specific protein 1 OS=Mus muscul
tr|Q3U9G2|Q3U9G2_MOUSE;tr|Q3TKF8|Q3TKF8_MOUSE;tr|Q3TI47|Q3TI47_MOUSE;sp|P20029|GRP78_MOUSE;tr|Q9DC41|Q9DC41_MOUSE;tr|Q3TWF2|Q3TWF2_MOUSE;tr|Q3U7T8|Q3U7T8_MOUSE;tr|Q3U6V3|Q3U6V3_MOUSE;tr|Q3UEM8|Q3UEM8_MOUSE	>tr|Q3U9G2|Q3U9G2_MOUSE Putative uncharacterized protein OS=Mus musculus GN=Hspa5 PE=2 SV=1;>tr|Q3TKF8|Q3TKF8_MOUSE Putative uncharacterized protein OS=Mus musculus GN=Hspa5 PE=2 SV=1;>tr|Q3TI47|Q3TI47_MOUSE Putative uncharacterized protein OS=Mus musculus
tr|Q6ZWX2|Q6ZWX2_MOUSE;sp|P20065-2|TYB4_MOUSE;sp|P20065|TYB4_MOUSE	>tr|Q6ZWX2|Q6ZWX2_MOUSE Thymosin, beta 4, X chromosome OS=Mus musculus GN=Tmsb4x PE=2 SV=1;>sp|P20065-2|TYB4_MOUSE Isoform Short of Thymosin beta-4 OS=Mus musculus GN=Tmsb4x;>sp|P20065|TYB4_MOUSE Thymosin beta-4 OS=Mus musculus GN=Tmsb4x PE=1 SV=1
sp|P20108|PRDX3_MOUSE;tr|Q8K4K8|Q8K4K8_MOUSE	>sp|P20108|PRDX3_MOUSE Thioredoxin-dependent peroxide reductase, mitochondrial OS=Mus musculus GN=Prdx3 PE=1 SV=1;>tr|Q8K4K8|Q8K4K8_MOUSE Antioxidant protein OS=Mus musculus PE=4 SV=1
tr|Q5FWJ3|Q5FWJ3_MOUSE;sp|P20152|VIME_MOUSE;tr|Q3V2S4|Q3V2S4_MOUSE;tr|Q3TFD9|Q3TFD9_MOUSE;tr|Q3U6S1|Q3U6S1_MOUSE;tr|A0A0A6YWC8|A0A0A6YWC8_MOUSE;tr|Q3TWV0|Q3TWV0_MOUSE	>tr|Q5FWJ3|Q5FWJ3_MOUSE Vimentin OS=Mus musculus GN=Vim PE=2 SV=1;>sp|P20152|VIME_MOUSE Vimentin OS=Mus musculus GN=Vim PE=1 SV=3;>tr|Q3V2S4|Q3V2S4_MOUSE Putative uncharacterized protein OS=Mus musculus GN=Vim PE=2 SV=1;>tr|Q3TFD9|Q3TFD9_MOUSE Putative unc
tr|Q3V1T9|Q3V1T9_MOUSE;sp|P20918|PLMN_MOUSE	>tr|Q3V1T9|Q3V1T9_MOUSE Plasminogen OS=Mus musculus GN=Plg PE=2 SV=1;>sp|P20918|PLMN_MOUSE Plasminogen OS=Mus musculus GN=Plg PE=1 SV=3
tr|A0A0G2JGM6|A0A0G2JGM6_MOUSE;sp|P21614|VTDB_MOUSE	>tr|A0A0G2JGM6|A0A0G2JGM6_MOUSE Vitamin D-binding protein (Fragment) OS=Mus musculus GN=Gc PE=1 SV=1;>sp|P21614|VTDB_MOUSE Vitamin D-binding protein OS=Mus musculus GN=Gc PE=1 SV=2
sp|P21619|LMNB2_MOUSE;tr|Q3V159|Q3V159_MOUSE;sp|P21619-2|LMNB2_MOUSE	>sp|P21619|LMNB2_MOUSE Lamin-B2 OS=Mus musculus GN=Lmnb2 PE=1 SV=2;>tr|Q3V159|Q3V159_MOUSE Putative uncharacterized protein OS=Mus musculus GN=Lmnb2 PE=2 SV=1;>sp|P21619-2|LMNB2_MOUSE Isoform B3 of Lamin-B2 OS=Mus musculus GN=Lmnb2
sp|P21981|TGM2_MOUSE	>sp|P21981|TGM2_MOUSE Protein-glutamine gamma-glutamyltransferase 2 OS=Mus musculus GN=Tgm2 PE=1 SV=4
sp|P23116|EIF3A_MOUSE;tr|Q3UL99|Q3UL99_MOUSE;tr|Q6A0B9|Q6A0B9_MOUSE;tr|Q3UEK3|Q3UEK3_MOUSE;tr|Q3TKF9|Q3TKF9_MOUSE;tr|Q3UM46|Q3UM46_MOUSE	>sp|P23116|EIF3A_MOUSE Eukaryotic translation initiation factor 3 subunit A OS=Mus musculus GN=Eif3a PE=1 SV=5;>tr|Q3UL99|Q3UL99_MOUSE Eukaryotic translation initiation factor 3 subunit A (Fragment) OS=Mus musculus GN=Eif3a PE=2 SV=1;>tr|Q6A0B9|Q6A0B9_MOUS
tr|Q543K9|Q543K9_MOUSE;sp|P23492|PNPH_MOUSE	>tr|Q543K9|Q543K9_MOUSE Purine nucleoside phosphorylase OS=Mus musculus GN=Pnp PE=1 SV=1;>sp|P23492|PNPH_MOUSE Purine nucleoside phosphorylase OS=Mus musculus GN=Pnp PE=1 SV=2
tr|F6TWX0|F6TWX0_MOUSE;tr|F7DFJ2|F7DFJ2_MOUSE;tr|Q8K2W1|Q8K2W1_MOUSE;tr|Q3UP82|Q3UP82_MOUSE;sp|P23708-2|NFYA_MOUSE;tr|E0CYF3|E0CYF3_MOUSE;sp|P23708|NFYA_MOUSE;tr|Q9DBV7|Q9DBV7_MOUSE	>tr|F6TWX0|F6TWX0_MOUSE Nuclear transcription factor Y subunit alpha (Fragment) OS=Mus musculus GN=Nfya PE=1 SV=1;>tr|F7DFJ2|F7DFJ2_MOUSE Nuclear transcription factor Y subunit alpha (Fragment) OS=Mus musculus GN=Nfya PE=1 SV=1;>tr|Q8K2W1|Q8K2W1_MOUSE Nucl
tr|Q8C6E3|Q8C6E3_MOUSE;tr|Q542K4|Q542K4_MOUSE;tr|Q3TVZ1|Q3TVZ1_MOUSE;sp|P24270|CATA_MOUSE;tr|Q91XI2|Q91XI2_MOUSE;tr|Q3UZE7|Q3UZE7_MOUSE;tr|A2AL20|A2AL20_MOUSE;tr|Q3UF58|Q3UF58_MOUSE	>tr|Q8C6E3|Q8C6E3_MOUSE Catalase OS=Mus musculus GN=Cat PE=2 SV=1;>tr|Q542K4|Q542K4_MOUSE Catalase OS=Mus musculus GN=Cat PE=2 SV=1;>tr|Q3TVZ1|Q3TVZ1_MOUSE Catalase OS=Mus musculus GN=Cat PE=2 SV=1;>sp|P24270|CATA_MOUSE Catalase OS=Mus musculus GN=Cat PE=1
tr|Q9DCY1|Q9DCY1_MOUSE;sp|P24369|PPIB_MOUSE;tr|Q6ZQM2|Q6ZQM2_MOUSE	>tr|Q9DCY1|Q9DCY1_MOUSE Peptidyl-prolyl cis-trans isomerase OS=Mus musculus GN=Ppib PE=2 SV=1;>sp|P24369|PPIB_MOUSE Peptidyl-prolyl cis-trans isomerase B OS=Mus musculus GN=Ppib PE=1 SV=2;>tr|Q6ZQM2|Q6ZQM2_MOUSE Peptidyl-prolyl cis-trans isomerase OS=Mus m
sp|P24527|LKHA4_MOUSE	>sp|P24527|LKHA4_MOUSE Leukotriene A-4 hydrolase OS=Mus musculus GN=Lta4h PE=1 SV=4
tr|Q3UPJ2|Q3UPJ2_MOUSE;tr|Q3UAT9|Q3UAT9_MOUSE;tr|Q3U9N8|Q3U9N8_MOUSE;sp|P24547|IMDH2_MOUSE	>tr|Q3UPJ2|Q3UPJ2_MOUSE Inosine-5-monophosphate dehydrogenase OS=Mus musculus GN=Impdh2 PE=2 SV=1;>tr|Q3UAT9|Q3UAT9_MOUSE Inosine-5-monophosphate dehydrogenase OS=Mus musculus GN=Impdh2 PE=2 SV=1;>tr|Q3U9N8|Q3U9N8_MOUSE Inosine-5-monophosphate dehydroge
tr|Q8R190|Q8R190_MOUSE;sp|P24788-2|CD11B_MOUSE;tr|A2A9P6|A2A9P6_MOUSE;sp|P24788|CD11B_MOUSE	>tr|Q8R190|Q8R190_MOUSE Cdc2l1 protein (Fragment) OS=Mus musculus GN=Cdk11b PE=2 SV=1;>sp|P24788-2|CD11B_MOUSE Isoform 2 of Cyclin-dependent kinase 11B OS=Mus musculus GN=Cdk11b;>tr|A2A9P6|A2A9P6_MOUSE Cyclin-dependent kinase 11B OS=Mus musculus GN=Cdk11b
tr|Q3UZH2|Q3UZH2_MOUSE;tr|Q3ULD6|Q3ULD6_MOUSE;tr|Q3UI57|Q3UI57_MOUSE;sp|P25206|MCM3_MOUSE	>tr|Q3UZH2|Q3UZH2_MOUSE DNA helicase OS=Mus musculus GN=Mcm3 PE=2 SV=1;>tr|Q3ULD6|Q3ULD6_MOUSE DNA helicase OS=Mus musculus GN=Mcm3 PE=2 SV=1;>tr|Q3UI57|Q3UI57_MOUSE DNA helicase OS=Mus musculus GN=Mcm3 PE=2 SV=1;>sp|P25206|MCM3_MOUSE DNA replication licen
sp|P25425-10|PO2F1_MOUSE;tr|A0A0A0MQM6|A0A0A0MQM6_MOUSE;sp|P25425-4|PO2F1_MOUSE;sp|P25425-7|PO2F1_MOUSE;sp|P25425-9|PO2F1_MOUSE;sp|P25425-11|PO2F1_MOUSE;sp|P25425-8|PO2F1_MOUSE;sp|P25425-3|PO2F1_MOUSE;tr|I1E4X2|I1E4X2_MOUSE;sp|P25425-6|PO2F1_MOUSE;sp|P25425-2|PO2F1_MOUSE;tr|A0A0A0MQE0|A0A0A0MQE0_MOUSE;sp|P25425-5|PO2F1_MOUSE;tr|E9Q6Z8|E9Q6Z8_MOUSE;sp|P25425|PO2F1_MOUSE;tr|F8VQL7|F8VQL7_MOUSE;sp|P…	>sp|P25425-10|PO2F1_MOUSE Isoform 10 of POU domain, class 2, transcription factor 1 OS=Mus musculus GN=Pou2f1;>tr|A0A0A0MQM6|A0A0A0MQM6_MOUSE POU domain protein (Fragment) OS=Mus musculus GN=Pou2f1 PE=1 SV=1;>sp|P25425-4|PO2F1_MOUSE Isoform 4 of POU domain
tr|A2AWT6|A2AWT6_MOUSE;sp|P25976-2|UBF1_MOUSE;tr|Q9DBH1|Q9DBH1_MOUSE;tr|A2AWT7|A2AWT7_MOUSE;tr|A2AWT5|A2AWT5_MOUSE;sp|P25976|UBF1_MOUSE	>tr|A2AWT6|A2AWT6_MOUSE Nucleolar transcription factor 1 OS=Mus musculus GN=Ubtf PE=1 SV=1;>sp|P25976-2|UBF1_MOUSE Isoform UBF2 of Nucleolar transcription factor 1 OS=Mus musculus GN=Ubtf;>tr|Q9DBH1|Q9DBH1_MOUSE Putative uncharacterized protein OS=Mus musc
sp|P26039|TLN1_MOUSE;tr|Q80TM2|Q80TM2_MOUSE;tr|Q3UHS6|Q3UHS6_MOUSE;tr|Q0V930|Q0V930_MOUSE;tr|Q3TBC3|Q3TBC3_MOUSE	>sp|P26039|TLN1_MOUSE Talin-1 OS=Mus musculus GN=Tln1 PE=1 SV=2;>tr|Q80TM2|Q80TM2_MOUSE MKIAA1027 protein (Fragment) OS=Mus musculus GN=Tln1 PE=2 SV=4;>tr|Q3UHS6|Q3UHS6_MOUSE Putative uncharacterized protein OS=Mus musculus GN=Tln1 PE=2 SV=1;>tr|Q0V930|Q0V
tr|Q4KML7|Q4KML7_MOUSE;tr|Q3UXR4|Q3UXR4_MOUSE;tr|Q3UL48|Q3UL48_MOUSE;tr|Q3TCP5|Q3TCP5_MOUSE;sp|P26040|EZRI_MOUSE;tr|Q8CBU4|Q8CBU4_MOUSE	>tr|Q4KML7|Q4KML7_MOUSE Ezrin OS=Mus musculus GN=Ezr PE=2 SV=1;>tr|Q3UXR4|Q3UXR4_MOUSE Putative uncharacterized protein OS=Mus musculus GN=Ezr PE=2 SV=1;>tr|Q3UL48|Q3UL48_MOUSE Putative uncharacterized protein OS=Mus musculus GN=Ezr PE=2 SV=1;>tr|Q3TCP5|Q3
sp|P26041|MOES_MOUSE;tr|Q3TZQ2|Q3TZQ2_MOUSE;tr|Q05DU4|Q05DU4_MOUSE	>sp|P26041|MOES_MOUSE Moesin OS=Mus musculus GN=Msn PE=1 SV=3;>tr|Q3TZQ2|Q3TZQ2_MOUSE Putative uncharacterized protein OS=Mus musculus GN=Msn PE=2 SV=1;>tr|Q05DU4|Q05DU4_MOUSE Msn protein (Fragment) OS=Mus musculus GN=Msn PE=2 SV=1
sp|P26043|RADI_MOUSE;tr|Q3TH46|Q3TH46_MOUSE;tr|Q3U111|Q3U111_MOUSE;tr|Q3UJJ8|Q3UJJ8_MOUSE	>sp|P26043|RADI_MOUSE Radixin OS=Mus musculus GN=Rdx PE=1 SV=3;>tr|Q3TH46|Q3TH46_MOUSE Putative uncharacterized protein (Fragment) OS=Mus musculus GN=Rdx PE=2 SV=1;>tr|Q3U111|Q3U111_MOUSE Putative uncharacterized protein (Fragment) OS=Mus musculus GN=Rdx P
tr|Q6NV50|Q6NV50_MOUSE;tr|Q545R0|Q545R0_MOUSE;tr|Q3TGQ3|Q3TGQ3_MOUSE;sp|P26231|CTNA1_MOUSE	>tr|Q6NV50|Q6NV50_MOUSE Catenin (Cadherin associated protein), alpha 1 OS=Mus musculus GN=Ctnna1 PE=2 SV=1;>tr|Q545R0|Q545R0_MOUSE Catenin (Cadherin associated protein), alpha 1 OS=Mus musculus GN=Ctnna1 PE=2 SV=1;>tr|Q3TGQ3|Q3TGQ3_MOUSE Putative uncharact
tr|Q80XR5|Q80XR5_MOUSE;sp|P26369|U2AF2_MOUSE;tr|Q505Q1|Q505Q1_MOUSE;tr|Q922I0|Q922I0_MOUSE;tr|Q3KQM4|Q3KQM4_MOUSE	>tr|Q80XR5|Q80XR5_MOUSE U2 small nuclear ribonucleoprotein auxiliary factor (U2AF) 2, isoform CRA_a OS=Mus musculus GN=U2af2 PE=2 SV=1;>sp|P26369|U2AF2_MOUSE Splicing factor U2AF 65 kDa subunit OS=Mus musculus GN=U2af2 PE=1 SV=3;>tr|Q505Q1|Q505Q1_MOUSE U2a
sp|P26443|DHE3_MOUSE;tr|Q3TSQ7|Q3TSQ7_MOUSE	>sp|P26443|DHE3_MOUSE Glutamate dehydrogenase 1, mitochondrial OS=Mus musculus GN=Glud1 PE=1 SV=1;>tr|Q3TSQ7|Q3TSQ7_MOUSE Putative uncharacterized protein (Fragment) OS=Mus musculus GN=Glud1 PE=2 SV=1
tr|Q3U8N1|Q3U8N1_MOUSE;tr|Q3U6F6|Q3U6F6_MOUSE;sp|P26638|SYSC_MOUSE;tr|Q8C483|Q8C483_MOUSE;tr|Q8CEH3|Q8CEH3_MOUSE;tr|A2AFS1|A2AFS1_MOUSE;tr|A2AFS0|A2AFS0_MOUSE	>tr|Q3U8N1|Q3U8N1_MOUSE Putative uncharacterized protein OS=Mus musculus GN=Sars PE=2 SV=1;>tr|Q3U6F6|Q3U6F6_MOUSE Putative uncharacterized protein OS=Mus musculus GN=Sars PE=2 SV=1;>sp|P26638|SYSC_MOUSE Serine--tRNA ligase, cytoplasmic OS=Mus musculus GN=
tr|A0A0A1HAM8|A0A0A1HAM8_MOUSE;sp|P26645|MARCS_MOUSE;tr|Q05BL6|Q05BL6_MOUSE	>tr|A0A0A1HAM8|A0A0A1HAM8_MOUSE 80K protein OS=Mus musculus GN=Marcks PE=2 SV=1;>sp|P26645|MARCS_MOUSE Myristoylated alanine-rich C-kinase substrate OS=Mus musculus GN=Marcks PE=1 SV=2;>tr|Q05BL6|Q05BL6_MOUSE Marcks protein (Fragment) OS=Mus musculus GN=Ma
tr|Q3ULN5|Q3ULN5_MOUSE;sp|P26883|FKB1A_MOUSE;tr|Q1JUQ7|Q1JUQ7_MOUSE;tr|Q1JUQ8|Q1JUQ8_MOUSE;tr|Q1JUQ6|Q1JUQ6_MOUSE;tr|Q3UBA0|Q3UBA0_MOUSE;tr|Q3UKJ3|Q3UKJ3_MOUSE;tr|F6X9I3|F6X9I3_MOUSE	>tr|Q3ULN5|Q3ULN5_MOUSE Peptidyl-prolyl cis-trans isomerase OS=Mus musculus GN=Fkbp1a PE=2 SV=1;>sp|P26883|FKB1A_MOUSE Peptidyl-prolyl cis-trans isomerase FKBP1A OS=Mus musculus GN=Fkbp1a PE=1 SV=2;>tr|Q1JUQ7|Q1JUQ7_MOUSE FK506 binding protein12-T2 OS=Mus
tr|Q53X15|Q53X15_MOUSE;sp|P27005|S10A8_MOUSE	>tr|Q53X15|Q53X15_MOUSE Protein S100 OS=Mus musculus GN=S100a8 PE=2 SV=1;>sp|P27005|S10A8_MOUSE Protein S100-A8 OS=Mus musculus GN=S100a8 PE=1 SV=3
sp|P27546-3|MAP4_MOUSE;tr|A0A0B4J1F2|A0A0B4J1F2_MOUSE;tr|A0A0B4J1M9|A0A0B4J1M9_MOUSE;sp|P27546-2|MAP4_MOUSE;sp|P27546|MAP4_MOUSE	>sp|P27546-3|MAP4_MOUSE Isoform 3 of Microtubule-associated protein 4 OS=Mus musculus GN=Map4;>tr|A0A0B4J1F2|A0A0B4J1F2_MOUSE Microtubule-associated protein OS=Mus musculus GN=Map4 PE=1 SV=1;>tr|A0A0B4J1M9|A0A0B4J1M9_MOUSE Microtubule-associated protein OS
sp|P27641|XRCC5_MOUSE	>sp|P27641|XRCC5_MOUSE X-ray repair cross-complementing protein 5 OS=Mus musculus GN=Xrcc5 PE=1 SV=4
tr|Q3UB90|Q3UB90_MOUSE;tr|Q3UB67|Q3UB67_MOUSE;tr|Q3UB15|Q3UB15_MOUSE;tr|Q3U9L3|Q3U9L3_MOUSE;sp|P27659|RL3_MOUSE;tr|Q3T9U9|Q3T9U9_MOUSE	>tr|Q3UB90|Q3UB90_MOUSE Putative uncharacterized protein OS=Mus musculus GN=Rpl3 PE=2 SV=1;>tr|Q3UB67|Q3UB67_MOUSE Putative uncharacterized protein OS=Mus musculus GN=Rpl3 PE=2 SV=1;>tr|Q3UB15|Q3UB15_MOUSE Putative uncharacterized protein OS=Mus musculus G
sp|P27773|PDIA3_MOUSE	>sp|P27773|PDIA3_MOUSE Protein disulfide-isomerase A3 OS=Mus musculus GN=Pdia3 PE=1 SV=2
sp|P28271|ACOC_MOUSE;tr|Q8VDC3|Q8VDC3_MOUSE	>sp|P28271|ACOC_MOUSE Cytoplasmic aconitate hydratase OS=Mus musculus GN=Aco1 PE=1 SV=3;>tr|Q8VDC3|Q8VDC3_MOUSE Aconitate hydratase OS=Mus musculus GN=aco1 PE=3 SV=1
tr|Q3TXH3|Q3TXH3_MOUSE;tr|Q3TX90|Q3TX90_MOUSE;tr|Q3TWI1|Q3TWI1_MOUSE;tr|Q3TP83|Q3TP83_MOUSE;tr|Q3TLP7|Q3TLP7_MOUSE;sp|P28301|LYOX_MOUSE;tr|Q3UXV2|Q3UXV2_MOUSE	>tr|Q3TXH3|Q3TXH3_MOUSE Lysyl oxidase OS=Mus musculus GN=Lox PE=2 SV=1;>tr|Q3TX90|Q3TX90_MOUSE Putative uncharacterized protein OS=Mus musculus GN=Lox PE=2 SV=1;>tr|Q3TWI1|Q3TWI1_MOUSE Putative uncharacterized protein OS=Mus musculus GN=Lox PE=2 SV=1;>tr|Q
tr|Q6P5I3|Q6P5I3_MOUSE;sp|P28474|ADHX_MOUSE	>tr|Q6P5I3|Q6P5I3_MOUSE S-(hydroxymethyl)glutathione dehydrogenase OS=Mus musculus GN=Adh5 PE=2 SV=2;>sp|P28474|ADHX_MOUSE Alcohol dehydrogenase class-3 OS=Mus musculus GN=Adh5 PE=1 SV=3
tr|Q3TNY9|Q3TNY9_MOUSE;sp|P28653|PGS1_MOUSE;tr|Q7TMW3|Q7TMW3_MOUSE;tr|Q3UXK8|Q3UXK8_MOUSE;tr|Q3TAF9|Q3TAF9_MOUSE	>tr|Q3TNY9|Q3TNY9_MOUSE Biglycan OS=Mus musculus GN=Bgn PE=2 SV=1;>sp|P28653|PGS1_MOUSE Biglycan OS=Mus musculus GN=Bgn PE=1 SV=1;>tr|Q7TMW3|Q7TMW3_MOUSE Biglycan OS=Mus musculus GN=Bgn PE=2 SV=1;>tr|Q3UXK8|Q3UXK8_MOUSE Putative uncharacterized protein OS=
tr|Q3UKR1|Q3UKR1_MOUSE;tr|Q3TSV1|Q3TSV1_MOUSE;sp|P28654|PGS2_MOUSE	>tr|Q3UKR1|Q3UKR1_MOUSE Decorin OS=Mus musculus GN=Dcn PE=2 SV=1;>tr|Q3TSV1|Q3TSV1_MOUSE Putative uncharacterized protein OS=Mus musculus GN=Dcn PE=2 SV=1;>sp|P28654|PGS2_MOUSE Decorin OS=Mus musculus GN=Dcn PE=1 SV=1
tr|Q3TF41|Q3TF41_MOUSE;tr|Q8BSH9|Q8BSH9_MOUSE;sp|P28656|NP1L1_MOUSE;tr|E9PW66|E9PW66_MOUSE;tr|Q9CSP8|Q9CSP8_MOUSE	>tr|Q3TF41|Q3TF41_MOUSE Nucleosome assembly protein 1-like 1, isoform CRA_d OS=Mus musculus GN=Nap1l1 PE=2 SV=1;>tr|Q8BSH9|Q8BSH9_MOUSE Nucleosome assembly protein 1-like 1, isoform CRA_b OS=Mus musculus GN=Nap1l1 PE=2 SV=1;>sp|P28656|NP1L1_MOUSE Nucleosom
sp|P28659-2|CELF1_MOUSE;sp|P28659-3|CELF1_MOUSE;sp|P28659|CELF1_MOUSE;sp|P28659-4|CELF1_MOUSE	>sp|P28659-2|CELF1_MOUSE Isoform 2 of CUGBP Elav-like family member 1 OS=Mus musculus GN=Celf1;>sp|P28659-3|CELF1_MOUSE Isoform 3 of CUGBP Elav-like family member 1 OS=Mus musculus GN=Celf1;>sp|P28659|CELF1_MOUSE CUGBP Elav-like family member 1 OS=Mus musc
sp|P28740-2|KIF2A_MOUSE;tr|F8VQ42|F8VQ42_MOUSE;sp|P28740|KIF2A_MOUSE;sp|P28740-1|KIF2A_MOUSE;tr|E0CZ72|E0CZ72_MOUSE	>sp|P28740-2|KIF2A_MOUSE Isoform 2 of Kinesin-like protein KIF2A OS=Mus musculus GN=Kif2a;>tr|F8VQ42|F8VQ42_MOUSE Kinesin-like protein (Fragment) OS=Mus musculus GN=Kif2a PE=1 SV=1;>sp|P28740|KIF2A_MOUSE Kinesin-like protein KIF2A OS=Mus musculus GN=Kif2a
tr|Q8BN32|Q8BN32_MOUSE;tr|Q3U8U8|Q3U8U8_MOUSE;sp|P29341|PABP1_MOUSE;tr|Q99KL3|Q99KL3_MOUSE;tr|Q9D4E6|Q9D4E6_MOUSE	>tr|Q8BN32|Q8BN32_MOUSE Polyadenylate-binding protein OS=Mus musculus GN=Pabpc1 PE=2 SV=1;>tr|Q3U8U8|Q3U8U8_MOUSE Polyadenylate-binding protein OS=Mus musculus GN=Pabpc1 PE=2 SV=1;>sp|P29341|PABP1_MOUSE Polyadenylate-binding protein 1 OS=Mus musculus GN=Pa
tr|Q9CPX4|Q9CPX4_MOUSE;tr|Q3UCL5|Q3UCL5_MOUSE;tr|Q3TJJ6|Q3TJJ6_MOUSE;tr|Q3THE6|Q3THE6_MOUSE;sp|P29391|FRIL1_MOUSE;tr|Q9CZE7|Q9CZE7_MOUSE;tr|Q3UL79|Q3UL79_MOUSE;tr|Q3ULW5|Q3ULW5_MOUSE;sp|P49945|FRIL2_MOUSE	>tr|Q9CPX4|Q9CPX4_MOUSE Ferritin OS=Mus musculus GN=Ftl1 PE=1 SV=1;>tr|Q3UCL5|Q3UCL5_MOUSE Ferritin OS=Mus musculus PE=2 SV=1;>tr|Q3TJJ6|Q3TJJ6_MOUSE Ferritin OS=Mus musculus PE=2 SV=1;>tr|Q3THE6|Q3THE6_MOUSE Ferritin OS=Mus musculus PE=2 SV=1;>sp|P29391|F
tr|Q8K0X1|Q8K0X1_MOUSE;tr|Q3UPN1|Q3UPN1_MOUSE;tr|Q3TR98|Q3TR98_MOUSE;sp|P29533|VCAM1_MOUSE;tr|A0A0G2JFP9|A0A0G2JFP9_MOUSE;tr|Q544V4|Q544V4_MOUSE;sp|P29533-2|VCAM1_MOUSE;tr|Q91X98|Q91X98_MOUSE	>tr|Q8K0X1|Q8K0X1_MOUSE Vascular cell adhesion molecule 1 OS=Mus musculus GN=Vcam1 PE=2 SV=1;>tr|Q3UPN1|Q3UPN1_MOUSE Vascular cell adhesion protein 1 OS=Mus musculus GN=Vcam1 PE=1 SV=1;>tr|Q3TR98|Q3TR98_MOUSE Putative uncharacterized protein OS=Mus musculu
tr|Q3UEK9|Q3UEK9_MOUSE;tr|Q3UEK5|Q3UEK5_MOUSE;tr|Q3TIU3|Q3TIU3_MOUSE;sp|P29699|FETUA_MOUSE	>tr|Q3UEK9|Q3UEK9_MOUSE Alpha-2-HS-glycoprotein, isoform CRA_a OS=Mus musculus GN=Ahsg PE=2 SV=1;>tr|Q3UEK5|Q3UEK5_MOUSE Putative uncharacterized protein OS=Mus musculus GN=Ahsg PE=2 SV=1;>tr|Q3TIU3|Q3TIU3_MOUSE Putative uncharacterized protein OS=Mus musc
tr|Q3UKT3|Q3UKT3_MOUSE;tr|Q3TG75|Q3TG75_MOUSE;sp|P29758|OAT_MOUSE;tr|Q3UJK5|Q3UJK5_MOUSE	>tr|Q3UKT3|Q3UKT3_MOUSE Putative uncharacterized protein OS=Mus musculus GN=Oat PE=2 SV=1;>tr|Q3TG75|Q3TG75_MOUSE Ornithine aminotransferase, isoform CRA_b OS=Mus musculus GN=Oat PE=2 SV=1;>sp|P29758|OAT_MOUSE Ornithine aminotransferase, mitochondrial OS=M
tr|Q8BP21|Q8BP21_MOUSE;tr|Q545C3|Q545C3_MOUSE;sp|P30285|CDK4_MOUSE;tr|E9Q9E4|E9Q9E4_MOUSE;tr|E9PZX7|E9PZX7_MOUSE;tr|Q9D193|Q9D193_MOUSE;tr|Q9CYR7|Q9CYR7_MOUSE	>tr|Q8BP21|Q8BP21_MOUSE Putative uncharacterized protein OS=Mus musculus GN=Cdk4 PE=2 SV=1;>tr|Q545C3|Q545C3_MOUSE MCG126446 OS=Mus musculus GN=Cdk4 PE=2 SV=1;>sp|P30285|CDK4_MOUSE Cyclin-dependent kinase 4 OS=Mus musculus GN=Cdk4 PE=1 SV=1;>tr|E9Q9E4|E9Q9
sp|P30416|FKBP4_MOUSE;tr|F6S2D5|F6S2D5_MOUSE	>sp|P30416|FKBP4_MOUSE Peptidyl-prolyl cis-trans isomerase FKBP4 OS=Mus musculus GN=Fkbp4 PE=1 SV=5;>tr|F6S2D5|F6S2D5_MOUSE Peptidyl-prolyl cis-trans isomerase (Fragment) OS=Mus musculus GN=Fkbp4 PE=1 SV=5
tr|Q3UAZ7|Q3UAZ7_MOUSE;tr|Q9CT19|Q9CT19_MOUSE;tr|Q3U566|Q3U566_MOUSE;sp|P30681|HMGB2_MOUSE	>tr|Q3UAZ7|Q3UAZ7_MOUSE Putative uncharacterized protein (Fragment) OS=Mus musculus GN=Hmgb2 PE=2 SV=1;>tr|Q9CT19|Q9CT19_MOUSE Putative uncharacterized protein (Fragment) OS=Mus musculus GN=Hmgb2 PE=2 SV=3;>tr|Q3U566|Q3U566_MOUSE MCG4647 OS=Mus musculus GN
sp|P30999-2|CTND1_MOUSE;sp|P30999-3|CTND1_MOUSE;tr|G3X9V2|G3X9V2_MOUSE;sp|P30999|CTND1_MOUSE;tr|E9Q8Z5|E9Q8Z5_MOUSE;tr|E9Q8Z6|E9Q8Z6_MOUSE;tr|E9Q8Z8|E9Q8Z8_MOUSE;tr|E9Q8Z4|E9Q8Z4_MOUSE;tr|E9Q8Z9|E9Q8Z9_MOUSE;tr|D3Z2H2|D3Z2H2_MOUSE;tr|E9Q903|E9Q903_MOUSE;tr|E9Q901|E9Q901_MOUSE;tr|E9Q904|E9Q904_MOUSE;tr|E9Q986|E9Q986_MOUSE;tr|D3Z7H6|D3Z7H6_MOUSE;tr|E9Q906|E9Q906_MOUSE;tr|Q3TPD1|Q3TPD1_MOUSE;tr|E9Q9…	>sp|P30999-2|CTND1_MOUSE Isoform 2 of Catenin delta-1 OS=Mus musculus GN=Ctnnd1;>sp|P30999-3|CTND1_MOUSE Isoform 3 of Catenin delta-1 OS=Mus musculus GN=Ctnnd1;>tr|G3X9V2|G3X9V2_MOUSE Catenin (Cadherin associated protein), delta 1, isoform CRA_a OS=Mus mus
tr|Q3V2C6|Q3V2C6_MOUSE;tr|Q3V1K9|Q3V1K9_MOUSE;sp|P31001|DESM_MOUSE	>tr|Q3V2C6|Q3V2C6_MOUSE Putative uncharacterized protein OS=Mus musculus GN=Des PE=2 SV=1;>tr|Q3V1K9|Q3V1K9_MOUSE Putative uncharacterized protein OS=Mus musculus GN=Des PE=2 SV=1;>sp|P31001|DESM_MOUSE Desmin OS=Mus musculus GN=Des PE=1 SV=3
sp|P31230|AIMP1_MOUSE;tr|Q8C2U7|Q8C2U7_MOUSE;tr|Q3UZG4|Q3UZG4_MOUSE	>sp|P31230|AIMP1_MOUSE Aminoacyl tRNA synthase complex-interacting multifunctional protein 1 OS=Mus musculus GN=Aimp1 PE=1 SV=2;>tr|Q8C2U7|Q8C2U7_MOUSE Putative uncharacterized protein OS=Mus musculus GN=Aimp1 PE=2 SV=1;>tr|Q3UZG4|Q3UZG4_MOUSE Aminoacyl tR
tr|Q3UP42|Q3UP42_MOUSE;sp|P31725|S10A9_MOUSE	>tr|Q3UP42|Q3UP42_MOUSE S100 calcium binding protein A9 (Calgranulin B), isoform CRA_a OS=Mus musculus GN=S100a9 PE=2 SV=1;>sp|P31725|S10A9_MOUSE Protein S100-A9 OS=Mus musculus GN=S100a9 PE=1 SV=3
tr|Q8BS26|Q8BS26_MOUSE;sp|P31750|AKT1_MOUSE;tr|D3YXX3|D3YXX3_MOUSE;tr|D3Z783|D3Z783_MOUSE;sp|Q9WUA6-2|AKT3_MOUSE;tr|Q6NXW0|Q6NXW0_MOUSE;sp|Q9WUA6|AKT3_MOUSE	>tr|Q8BS26|Q8BS26_MOUSE Putative uncharacterized protein OS=Mus musculus GN=Akt1 PE=2 SV=1;>sp|P31750|AKT1_MOUSE RAC-alpha serine/threonine-protein kinase OS=Mus musculus GN=Akt1 PE=1 SV=2;>tr|D3YXX3|D3YXX3_MOUSE RAC-alpha serine/threonine-protein kinase (
tr|Q548W7|Q548W7_MOUSE;sp|P31786|ACBP_MOUSE;tr|Q4VWZ5|Q4VWZ5_MOUSE;tr|M0QWU8|M0QWU8_MOUSE	>tr|Q548W7|Q548W7_MOUSE Diazepam binding inhibitor OS=Mus musculus GN=Dbi PE=2 SV=1;>sp|P31786|ACBP_MOUSE Acyl-CoA-binding protein OS=Mus musculus GN=Dbi PE=1 SV=2;>tr|Q4VWZ5|Q4VWZ5_MOUSE Acyl-CoA-binding protein OS=Mus musculus GN=Dbi PE=1 SV=1;>tr|M0QWU8
tr|Q9JJE1|Q9JJE1_MOUSE;tr|Q3UK05|Q3UK05_MOUSE;tr|Q3U3F4|Q3U3F4_MOUSE;tr|Q3TMJ8|Q3TMJ8_MOUSE;sp|P31938|MP2K1_MOUSE	>tr|Q9JJE1|Q9JJE1_MOUSE Brain cDNA, clone MNCb-1208, similar to Mus musculus mitogen activated protein kinase kinase 1 (Map2k1), mRNA OS=Mus musculus GN=Map2k1 PE=2 SV=1;>tr|Q3UK05|Q3UK05_MOUSE Putative uncharacterized protein OS=Mus musculus GN=Map2k1 PE=
tr|Q8BTU4|Q8BTU4_MOUSE;tr|Q564E6|Q564E6_MOUSE;tr|Q3TG93|Q3TG93_MOUSE;sp|P32067|LA_MOUSE;tr|Q9CYB9|Q9CYB9_MOUSE;tr|F6SXM5|F6SXM5_MOUSE	>tr|Q8BTU4|Q8BTU4_MOUSE Putative uncharacterized protein OS=Mus musculus GN=Ssb PE=2 SV=1;>tr|Q564E6|Q564E6_MOUSE Sjogren syndrome antigen B, isoform CRA_a OS=Mus musculus GN=Ssb PE=2 SV=1;>tr|Q3TG93|Q3TG93_MOUSE Putative uncharacterized protein OS=Mus mus
tr|Q543J5|Q543J5_MOUSE;sp|P32261|ANT3_MOUSE;tr|A0A0A6YWH7|A0A0A6YWH7_MOUSE;tr|A0A0A6YXS8|A0A0A6YXS8_MOUSE;tr|A0A0A6YX49|A0A0A6YX49_MOUSE	>tr|Q543J5|Q543J5_MOUSE Antithrombin OS=Mus musculus GN=Serpinc1 PE=2 SV=1;>sp|P32261|ANT3_MOUSE Antithrombin-III OS=Mus musculus GN=Serpinc1 PE=1 SV=1;>tr|A0A0A6YWH7|A0A0A6YWH7_MOUSE Antithrombin-III (Fragment) OS=Mus musculus GN=Serpinc1 PE=1 SV=1;>tr|A0
sp|P33611|DPOA2_MOUSE;tr|Q9CTS2|Q9CTS2_MOUSE;tr|Q3TQB1|Q3TQB1_MOUSE;tr|Q922M1|Q922M1_MOUSE;tr|Q3U6L8|Q3U6L8_MOUSE;tr|Q8CIL1|Q8CIL1_MOUSE;tr|Q8C2T6|Q8C2T6_MOUSE;tr|Q3UZI8|Q3UZI8_MOUSE	>sp|P33611|DPOA2_MOUSE DNA polymerase alpha subunit B OS=Mus musculus GN=Pola2 PE=1 SV=2;>tr|Q9CTS2|Q9CTS2_MOUSE Putative uncharacterized protein (Fragment) OS=Mus musculus GN=Pola2 PE=2 SV=1;>tr|Q3TQB1|Q3TQB1_MOUSE Putative uncharacterized protein OS=Mus
tr|Q3U6M5|Q3U6M5_MOUSE;sp|P34022|RANG_MOUSE;tr|H7BX22|H7BX22_MOUSE	>tr|Q3U6M5|Q3U6M5_MOUSE Putative uncharacterized protein OS=Mus musculus GN=Ranbp1 PE=2 SV=1;>sp|P34022|RANG_MOUSE Ran-specific GTPase-activating protein OS=Mus musculus GN=Ranbp1 PE=1 SV=2;>tr|H7BX22|H7BX22_MOUSE Ran-specific GTPase-activating protein OS=
sp|P34152-9|FAK1_MOUSE;sp|P34152-3|FAK1_MOUSE;sp|P34152-4|FAK1_MOUSE;tr|K7Q751|K7Q751_MOUSE;sp|P34152-2|FAK1_MOUSE;sp|P34152|FAK1_MOUSE	>sp|P34152-9|FAK1_MOUSE Isoform 9 of Focal adhesion kinase 1 OS=Mus musculus GN=Ptk2;>sp|P34152-3|FAK1_MOUSE Isoform 3 of Focal adhesion kinase 1 OS=Mus musculus GN=Ptk2;>sp|P34152-4|FAK1_MOUSE Isoform 4 of Focal adhesion kinase 1 OS=Mus musculus GN=Ptk2;>
tr|A0A0A6YVY7|A0A0A6YVY7_MOUSE;tr|Q5DTK8|Q5DTK8_MOUSE;tr|Q921M8|Q921M8_MOUSE;tr|A0A0A6YW28|A0A0A6YW28_MOUSE;tr|Q6NXV6|Q6NXV6_MOUSE;tr|Q3TEX8|Q3TEX8_MOUSE;sp|P35123|UBP4_MOUSE;tr|Q3TPN5|Q3TPN5_MOUSE	>tr|A0A0A6YVY7|A0A0A6YVY7_MOUSE Ubiquitin carboxyl-terminal hydrolase 4 OS=Mus musculus GN=Usp4 PE=1 SV=1;>tr|Q5DTK8|Q5DTK8_MOUSE MKIAA4155 protein (Fragment) OS=Mus musculus GN=Usp4 PE=2 SV=1;>tr|Q921M8|Q921M8_MOUSE Ubiquitin carboxyl-terminal hydrolase O
sp|P35235-2|PTN11_MOUSE;sp|P35235|PTN11_MOUSE;tr|Q9CT18|Q9CT18_MOUSE;tr|Q05C78|Q05C78_MOUSE	>sp|P35235-2|PTN11_MOUSE Isoform 2 of Tyrosine-protein phosphatase non-receptor type 11 OS=Mus musculus GN=Ptpn11;>sp|P35235|PTN11_MOUSE Tyrosine-protein phosphatase non-receptor type 11 OS=Mus musculus GN=Ptpn11 PE=1 SV=2;>tr|Q9CT18|Q9CT18_MOUSE Putative
tr|Q3TJ39|Q3TJ39_MOUSE;sp|P35278|RAB5C_MOUSE;tr|Q8C266|Q8C266_MOUSE;tr|Q3TCT9|Q3TCT9_MOUSE	>tr|Q3TJ39|Q3TJ39_MOUSE RAB5C, member RAS oncogene family, isoform CRA_a OS=Mus musculus GN=Rab5c PE=2 SV=1;>sp|P35278|RAB5C_MOUSE Ras-related protein Rab-5C OS=Mus musculus GN=Rab5c PE=1 SV=2;>tr|Q8C266|Q8C266_MOUSE Ras-related protein Rab-5C OS=Mus muscu
tr|D3YV69|D3YV69_MOUSE;tr|Q3U4W5|Q3U4W5_MOUSE;tr|Q0PD54|Q0PD54_MOUSE;tr|Q0PD53|Q0PD53_MOUSE;sp|P61294|RAB6B_MOUSE;sp|P35279-2|RAB6A_MOUSE;sp|P35279|RAB6A_MOUSE;tr|Q0PD15|Q0PD15_MOUSE;sp|Q8BHD0|RB39A_MOUSE	>tr|D3YV69|D3YV69_MOUSE Ras-related protein Rab-6A OS=Mus musculus GN=Rab6a PE=1 SV=1;>tr|Q3U4W5|Q3U4W5_MOUSE RAB6, member RAS oncogene family, isoform CRA_c OS=Mus musculus GN=Rab6a PE=2 SV=1;>tr|Q0PD54|Q0PD54_MOUSE RAB6, member RAS oncogene family, isofo
sp|P35385|HSPB7_MOUSE	>sp|P35385|HSPB7_MOUSE Heat shock protein beta-7 OS=Mus musculus GN=Hspb7 PE=1 SV=3
tr|Q3TR40|Q3TR40_MOUSE;sp|P35441|TSP1_MOUSE;tr|Q8CGB2|Q8CGB2_MOUSE;tr|Q80YQ1|Q80YQ1_MOUSE	>tr|Q3TR40|Q3TR40_MOUSE Putative uncharacterized protein OS=Mus musculus GN=Thbs1 PE=2 SV=1;>sp|P35441|TSP1_MOUSE Thrombospondin-1 OS=Mus musculus GN=Thbs1 PE=1 SV=1;>tr|Q8CGB2|Q8CGB2_MOUSE Thrombospondin 1 OS=Mus musculus GN=Thbs1 PE=2 SV=1;>tr|Q80YQ1|Q80
tr|Q3UFJ3|Q3UFJ3_MOUSE;sp|P35486|ODPA_MOUSE	>tr|Q3UFJ3|Q3UFJ3_MOUSE Pyruvate dehydrogenase E1 component subunit alpha OS=Mus musculus GN=Pdha1 PE=2 SV=1;>sp|P35486|ODPA_MOUSE Pyruvate dehydrogenase E1 component subunit alpha, somatic form, mitochondrial OS=Mus musculus GN=Pdha1 PE=1 SV=1
tr|Q3UJS2|Q3UJS2_MOUSE;sp|P35550|FBRL_MOUSE;sp|Q80WS3|FBLL1_MOUSE	>tr|Q3UJS2|Q3UJS2_MOUSE Putative uncharacterized protein OS=Mus musculus GN=Fbl PE=2 SV=1;>sp|P35550|FBRL_MOUSE rRNA 2-O-methyltransferase fibrillarin OS=Mus musculus GN=Fbl PE=1 SV=2;>sp|Q80WS3|FBLL1_MOUSE rRNA/tRNA 2-O-methyltransferase fibrillarin-lik
tr|Q5SUC3|Q5SUC3_MOUSE;tr|Q3TXE5|Q3TXE5_MOUSE;sp|P35564|CALX_MOUSE	>tr|Q5SUC3|Q5SUC3_MOUSE Calnexin, isoform CRA_a OS=Mus musculus GN=Canx PE=2 SV=1;>tr|Q3TXE5|Q3TXE5_MOUSE Putative uncharacterized protein OS=Mus musculus GN=Canx PE=2 SV=1;>sp|P35564|CALX_MOUSE Calnexin OS=Mus musculus GN=Canx PE=1 SV=1
tr|B1AXW5|B1AXW5_MOUSE;tr|B1AXW6|B1AXW6_MOUSE;sp|P35700|PRDX1_MOUSE;tr|Q3U9J9|Q3U9J9_MOUSE;tr|B1AXW4|B1AXW4_MOUSE	>tr|B1AXW5|B1AXW5_MOUSE Peroxiredoxin-1 (Fragment) OS=Mus musculus GN=Prdx1 PE=1 SV=5;>tr|B1AXW6|B1AXW6_MOUSE Peroxiredoxin-1 (Fragment) OS=Mus musculus GN=Prdx1 PE=1 SV=1;>sp|P35700|PRDX1_MOUSE Peroxiredoxin-1 OS=Mus musculus GN=Prdx1 PE=1 SV=1;>tr|Q3U9J9
sp|P35831|PTN12_MOUSE;tr|Q3TVC3|Q3TVC3_MOUSE	>sp|P35831|PTN12_MOUSE Tyrosine-protein phosphatase non-receptor type 12 OS=Mus musculus GN=Ptpn12 PE=1 SV=3;>tr|Q3TVC3|Q3TVC3_MOUSE Putative uncharacterized protein OS=Mus musculus GN=Ptpn12 PE=2 SV=1
tr|Q547R0|Q547R0_MOUSE;tr|E9QAT0|E9QAT0_MOUSE;sp|P35922-3|FMR1_MOUSE;sp|P35922-2|FMR1_MOUSE;tr|Q6AXB7|Q6AXB7_MOUSE;sp|P35922|FMR1_MOUSE;sp|P35922-9|FMR1_MOUSE;sp|P35922-8|FMR1_MOUSE;tr|D3Z6U8|D3Z6U8_MOUSE;tr|E9QNF5|E9QNF5_MOUSE;sp|P35922-7|FMR1_MOUSE;tr|E9QAS8|E9QAS8_MOUSE;sp|P35922-5|FMR1_MOUSE;sp|P35922-4|FMR1_MOUSE;sp|P35922-6|FMR1_MOUSE;tr|E9QAS9|E9QAS9_MOUSE;sp|P35922-11|FMR1_MOUSE;sp|P35922…	>tr|Q547R0|Q547R0_MOUSE Fragile X mental retardation protein FMRP OS=Mus musculus GN=Fmr1 PE=2 SV=1;>tr|E9QAT0|E9QAT0_MOUSE Fragile X mental retardation protein 1 homolog OS=Mus musculus GN=Fmr1 PE=1 SV=1;>sp|P35922-3|FMR1_MOUSE Isoform ISO3 of Fragile X m
tr|Q8C2K0|Q8C2K0_MOUSE;tr|Q5BLK0|Q5BLK0_MOUSE;tr|Q3TIQ2|Q3TIQ2_MOUSE;sp|P35979|RL12_MOUSE;tr|Q6DI58|Q6DI58_MOUSE	>tr|Q8C2K0|Q8C2K0_MOUSE Putative uncharacterized protein OS=Mus musculus PE=2 SV=1;>tr|Q5BLK0|Q5BLK0_MOUSE MCG18564, isoform CRA_a OS=Mus musculus GN=Rpl12 PE=2 SV=1;>tr|Q3TIQ2|Q3TIQ2_MOUSE Putative uncharacterized protein OS=Mus musculus PE=2 SV=1;>sp|P35
tr|G3UZK4|G3UZK4_MOUSE;tr|Q0QEW9|Q0QEW9_MOUSE;tr|Q642K1|Q642K1_MOUSE;tr|Q58EW0|Q58EW0_MOUSE;sp|P35980|RL18_MOUSE	>tr|G3UZK4|G3UZK4_MOUSE 60S ribosomal protein L18 OS=Mus musculus GN=Rpl18 PE=1 SV=1;>tr|Q0QEW9|Q0QEW9_MOUSE Ribosomal protein L18 (Fragment) OS=Mus musculus GN=Rpl18 PE=2 SV=1;>tr|Q642K1|Q642K1_MOUSE Ribosomal protein L18 OS=Mus musculus GN=Rpl18 PE=2 SV=
sp|P36552|HEM6_MOUSE;tr|Q3U029|Q3U029_MOUSE	>sp|P36552|HEM6_MOUSE Oxygen-dependent coproporphyrinogen-III oxidase, mitochondrial OS=Mus musculus GN=Cpox PE=1 SV=2;>tr|Q3U029|Q3U029_MOUSE Putative uncharacterized protein OS=Mus musculus GN=Cpox PE=2 SV=1
sp|P37804|TAGL_MOUSE	>sp|P37804|TAGL_MOUSE Transgelin OS=Mus musculus GN=Tagln PE=1 SV=3
tr|Q99K58|Q99K58_MOUSE;tr|Q3TGL4|Q3TGL4_MOUSE;sp|P37889-2|FBLN2_MOUSE;sp|P37889|FBLN2_MOUSE	>tr|Q99K58|Q99K58_MOUSE Fibulin 2 OS=Mus musculus GN=Fbln2 PE=2 SV=1;>tr|Q3TGL4|Q3TGL4_MOUSE Fibulin 2, isoform CRA_b OS=Mus musculus GN=Fbln2 PE=2 SV=1;>sp|P37889-2|FBLN2_MOUSE Isoform 2 of Fibulin-2 OS=Mus musculus GN=Fbln2;>sp|P37889|FBLN2_MOUSE Fibulin
tr|Q8R055|Q8R055_MOUSE;sp|P37913|DNLI1_MOUSE;tr|Q3U4X8|Q3U4X8_MOUSE;tr|Q3TSU8|Q3TSU8_MOUSE	>tr|Q8R055|Q8R055_MOUSE DNA ligase OS=Mus musculus GN=Lig1 PE=2 SV=1;>sp|P37913|DNLI1_MOUSE DNA ligase 1 OS=Mus musculus GN=Lig1 PE=1 SV=2;>tr|Q3U4X8|Q3U4X8_MOUSE DNA ligase OS=Mus musculus GN=Lig1 PE=1 SV=1;>tr|Q3TSU8|Q3TSU8_MOUSE DNA ligase (Fragment) OS
sp|P38647|GRP75_MOUSE	>sp|P38647|GRP75_MOUSE Stress-70 protein, mitochondrial OS=Mus musculus GN=Hspa9 PE=1 SV=3
sp|P39061-2|COIA1_MOUSE;sp|P39061-1|COIA1_MOUSE;tr|E9QPX1|E9QPX1_MOUSE;sp|P39061|COIA1_MOUSE	>sp|P39061-2|COIA1_MOUSE Isoform 3 of Collagen alpha-1(XVIII) chain OS=Mus musculus GN=Col18a1;>sp|P39061-1|COIA1_MOUSE Isoform 2 of Collagen alpha-1(XVIII) chain OS=Mus musculus GN=Col18a1;>tr|E9QPX1|E9QPX1_MOUSE Collagen alpha-1(XVIII) chain OS=Mus muscu
tr|Q3UVJ2|Q3UVJ2_MOUSE;tr|Q3UNQ0|Q3UNQ0_MOUSE;tr|Q3U0U5|Q3U0U5_MOUSE;tr|Q3TC53|Q3TC53_MOUSE;sp|P40124|CAP1_MOUSE	>tr|Q3UVJ2|Q3UVJ2_MOUSE Adenylyl cyclase-associated protein OS=Mus musculus GN=Cap1 PE=2 SV=1;>tr|Q3UNQ0|Q3UNQ0_MOUSE Adenylyl cyclase-associated protein OS=Mus musculus GN=Cap1 PE=2 SV=1;>tr|Q3U0U5|Q3U0U5_MOUSE Adenylyl cyclase-associated protein OS=Mus m
sp|P40142|TKT_MOUSE	>sp|P40142|TKT_MOUSE Transketolase OS=Mus musculus GN=Tkt PE=1 SV=1
tr|D9J2V6|D9J2V6_MOUSE;tr|Q71VB4|Q71VB4_MOUSE;sp|P41778-2|PBX1_MOUSE;sp|P41778|PBX1_MOUSE	>tr|D9J2V6|D9J2V6_MOUSE Pre-B-cell leukemia transcription factor 1 OS=Mus musculus GN=Pbx1 PE=1 SV=1;>tr|Q71VB4|Q71VB4_MOUSE PBX1b OS=Mus musculus GN=Pbx1 PE=2 SV=1;>sp|P41778-2|PBX1_MOUSE Isoform PBX1b of Pre-B-cell leukemia transcription factor 1 OS=Mus
sp|P42208|SEPT2_MOUSE;tr|E9Q3V6|E9Q3V6_MOUSE;tr|F6WYM0|F6WYM0_MOUSE;tr|D3YYB1|D3YYB1_MOUSE;tr|D3Z3C0|D3Z3C0_MOUSE;tr|D3Z1S1|D3Z1S1_MOUSE	>sp|P42208|SEPT2_MOUSE Septin-2 OS=Mus musculus GN=Sept2 PE=1 SV=2;>tr|E9Q3V6|E9Q3V6_MOUSE Septin-2 OS=Mus musculus GN=Sept2 PE=1 SV=1;>tr|F6WYM0|F6WYM0_MOUSE Septin-2 (Fragment) OS=Mus musculus GN=Sept2 PE=1 SV=2;>tr|D3YYB1|D3YYB1_MOUSE Septin-2 (Fragment
tr|H3BJB8|H3BJB8_MOUSE;tr|F6W2Q5|F6W2Q5_MOUSE;tr|Q5JC28|Q5JC28_MOUSE;tr|Q80ZL3|Q80ZL3_MOUSE;sp|P42567|EPS15_MOUSE;tr|H3BK65|H3BK65_MOUSE	>tr|H3BJB8|H3BJB8_MOUSE Epidermal growth factor receptor substrate 15 (Fragment) OS=Mus musculus GN=Eps15 PE=1 SV=1;>tr|F6W2Q5|F6W2Q5_MOUSE Epidermal growth factor receptor substrate 15 OS=Mus musculus GN=Eps15 PE=1 SV=1;>tr|Q5JC28|Q5JC28_MOUSE Epidermal g
tr|Q8C6E9|Q8C6E9_MOUSE;sp|P42669|PURA_MOUSE	>tr|Q8C6E9|Q8C6E9_MOUSE Putative uncharacterized protein OS=Mus musculus GN=Pura PE=2 SV=1;>sp|P42669|PURA_MOUSE Transcriptional activator protein Pur-alpha OS=Mus musculus GN=Pura PE=1 SV=1
tr|Q9WVS5|Q9WVS5_MOUSE;tr|Q3UL22|Q3UL22_MOUSE;sp|P42932|TCPQ_MOUSE;tr|Q6A0F1|Q6A0F1_MOUSE;tr|H3BL49|H3BL49_MOUSE;tr|Q8BVY8|Q8BVY8_MOUSE;tr|Q3UKQ2|Q3UKQ2_MOUSE;tr|Q9CS06|Q9CS06_MOUSE;tr|Q9CRW7|Q9CRW7_MOUSE;tr|H3BJB6|H3BJB6_MOUSE	>tr|Q9WVS5|Q9WVS5_MOUSE Chaperonin containing TCP-1 theta subunit OS=Mus musculus GN=Cctq PE=3 SV=1;>tr|Q3UL22|Q3UL22_MOUSE Chaperonin subunit 8 (Theta), isoform CRA_a OS=Mus musculus GN=Cct8 PE=2 SV=1;>sp|P42932|TCPQ_MOUSE T-complex protein 1 subunit thet
tr|Q80V79|Q80V79_MOUSE;tr|Q3TZI5|Q3TZI5_MOUSE;sp|P43247|MSH2_MOUSE	>tr|Q80V79|Q80V79_MOUSE MutS homolog 2 (E. coli) OS=Mus musculus GN=Msh2 PE=2 SV=1;>tr|Q3TZI5|Q3TZI5_MOUSE MutS homolog 2 (E. coli) OS=Mus musculus GN=Msh2 PE=2 SV=1;>sp|P43247|MSH2_MOUSE DNA mismatch repair protein Msh2 OS=Mus musculus GN=Msh2 PE=1 SV=1
sp|P43274|H14_MOUSE	>sp|P43274|H14_MOUSE Histone H1.4 OS=Mus musculus GN=Hist1h1e PE=1 SV=2
sp|P43275|H11_MOUSE	>sp|P43275|H11_MOUSE Histone H1.1 OS=Mus musculus GN=Hist1h1a PE=1 SV=2
tr|Q1WWK3|Q1WWK3_MOUSE;sp|P43276|H15_MOUSE	>tr|Q1WWK3|Q1WWK3_MOUSE Hist1h1b protein (Fragment) OS=Mus musculus GN=Hist1h1b PE=2 SV=1;>sp|P43276|H15_MOUSE Histone H1.5 OS=Mus musculus GN=Hist1h1b PE=1 SV=2
tr|A2AKI5|A2AKI5_MOUSE;tr|A0A0F7IQ06|A0A0F7IQ06_MOUSE;sp|P43406|ITAV_MOUSE	>tr|A2AKI5|A2AKI5_MOUSE Integrin alpha-V OS=Mus musculus GN=Itgav PE=1 SV=1;>tr|A0A0F7IQ06|A0A0F7IQ06_MOUSE Alpha v integrin OS=Mus musculus PE=2 SV=1;>sp|P43406|ITAV_MOUSE Integrin alpha-V OS=Mus musculus GN=Itgav PE=1 SV=2
tr|Q8C5B5|Q8C5B5_MOUSE;tr|Q9CY19|Q9CY19_MOUSE;tr|Q541S0|Q541S0_MOUSE;tr|Q3U711|Q3U711_MOUSE;sp|P43883|PLIN2_MOUSE	>tr|Q8C5B5|Q8C5B5_MOUSE Perilipin OS=Mus musculus GN=Plin2 PE=2 SV=1;>tr|Q9CY19|Q9CY19_MOUSE Perilipin OS=Mus musculus GN=Plin2 PE=2 SV=1;>tr|Q541S0|Q541S0_MOUSE Perilipin OS=Mus musculus GN=Plin2 PE=2 SV=1;>tr|Q3U711|Q3U711_MOUSE Perilipin OS=Mus musculus
tr|Q3UHW9|Q3UHW9_MOUSE;sp|P45591|COF2_MOUSE	>tr|Q3UHW9|Q3UHW9_MOUSE Putative uncharacterized protein OS=Mus musculus GN=Cfl2 PE=2 SV=1;>sp|P45591|COF2_MOUSE Cofilin-2 OS=Mus musculus GN=Cfl2 PE=1 SV=1
tr|Q8BJT5|Q8BJT5_MOUSE;sp|P45952|ACADM_MOUSE;tr|Q91WS8|Q91WS8_MOUSE	>tr|Q8BJT5|Q8BJT5_MOUSE Putative uncharacterized protein (Fragment) OS=Mus musculus GN=Acadm PE=2 SV=1;>sp|P45952|ACADM_MOUSE Medium-chain specific acyl-CoA dehydrogenase, mitochondrial OS=Mus musculus GN=Acadm PE=1 SV=1;>tr|Q91WS8|Q91WS8_MOUSE Acyl-Coenzy
tr|Q91YS2|Q91YS2_MOUSE;tr|Q8C2E3|Q8C2E3_MOUSE;sp|P46061|RAGP1_MOUSE;tr|Q6ZPH4|Q6ZPH4_MOUSE;tr|Q3ULJ9|Q3ULJ9_MOUSE;tr|Q7TMW1|Q7TMW1_MOUSE;tr|Q3UZD8|Q3UZD8_MOUSE	>tr|Q91YS2|Q91YS2_MOUSE Rangap1 protein OS=Mus musculus GN=Rangap1 PE=2 SV=1;>tr|Q8C2E3|Q8C2E3_MOUSE Putative uncharacterized protein OS=Mus musculus GN=Rangap1 PE=2 SV=1;>sp|P46061|RAGP1_MOUSE Ran GTPase-activating protein 1 OS=Mus musculus GN=Rangap1 PE=
tr|Q3TN07|Q3TN07_MOUSE;sp|P46467|VPS4B_MOUSE;tr|Q3U8P5|Q3U8P5_MOUSE	>tr|Q3TN07|Q3TN07_MOUSE Vacuolar protein sorting 4b (Yeast) OS=Mus musculus GN=Vps4b PE=2 SV=1;>sp|P46467|VPS4B_MOUSE Vacuolar protein sorting-associated protein 4B OS=Mus musculus GN=Vps4b PE=1 SV=2;>tr|Q3U8P5|Q3U8P5_MOUSE Putative uncharacterized protein
sp|P46471|PRS7_MOUSE;tr|Q3UIH5|Q3UIH5_MOUSE;tr|Q8BVQ9|Q8BVQ9_MOUSE;tr|Q3U5V3|Q3U5V3_MOUSE	>sp|P46471|PRS7_MOUSE 26S protease regulatory subunit 7 OS=Mus musculus GN=Psmc2 PE=1 SV=5;>tr|Q3UIH5|Q3UIH5_MOUSE Putative uncharacterized protein OS=Mus musculus GN=Psmc2 PE=2 SV=1;>tr|Q8BVQ9|Q8BVQ9_MOUSE 26S protease regulatory subunit 7 OS=Mus musculus
sp|P46660|AINX_MOUSE;tr|Q3UMG4|Q3UMG4_MOUSE	>sp|P46660|AINX_MOUSE Alpha-internexin OS=Mus musculus GN=Ina PE=1 SV=3;>tr|Q3UMG4|Q3UMG4_MOUSE Putative uncharacterized protein (Fragment) OS=Mus musculus GN=Ina PE=2 SV=1
sp|P46737|BRCC3_MOUSE;tr|E9Q0P6|E9Q0P6_MOUSE;tr|A3KGA8|A3KGA8_MOUSE;sp|P46737-2|BRCC3_MOUSE	>sp|P46737|BRCC3_MOUSE Lys-63-specific deubiquitinase BRCC36 OS=Mus musculus GN=Brcc3 PE=1 SV=1;>tr|E9Q0P6|E9Q0P6_MOUSE Lys-63-specific deubiquitinase BRCC36 (Fragment) OS=Mus musculus GN=Brcc3 PE=1 SV=1;>tr|A3KGA8|A3KGA8_MOUSE Lys-63-specific deubiquitina
tr|B2RSC8|B2RSC8_MOUSE;sp|P46935|NEDD4_MOUSE	>tr|B2RSC8|B2RSC8_MOUSE Neural cell expressed, developmentally down-regulated 4 OS=Mus musculus GN=Nedd4 PE=2 SV=1;>sp|P46935|NEDD4_MOUSE E3 ubiquitin-protein ligase NEDD4 OS=Mus musculus GN=Nedd4 PE=1 SV=3
sp|P46938|YAP1_MOUSE;sp|P46938-2|YAP1_MOUSE;tr|G3UYW7|G3UYW7_MOUSE;tr|G3UYV4|G3UYV4_MOUSE;tr|G3UYA6|G3UYA6_MOUSE;tr|G3UY62|G3UY62_MOUSE	>sp|P46938|YAP1_MOUSE Transcriptional coactivator YAP1 OS=Mus musculus GN=Yap1 PE=1 SV=2;>sp|P46938-2|YAP1_MOUSE Isoform 2 of Transcriptional coactivator YAP1 OS=Mus musculus GN=Yap1;>tr|G3UYW7|G3UYW7_MOUSE Transcriptional coactivator YAP1 (Fragment) OS=Mu
tr|Q544B1|Q544B1_MOUSE;tr|Q3UJW1|Q3UJW1_MOUSE;tr|Q3U9J7|Q3U9J7_MOUSE;tr|Q3U6I3|Q3U6I3_MOUSE;sp|P47738|ALDH2_MOUSE;tr|A0A0G2JEU1|A0A0G2JEU1_MOUSE;tr|Q3TVM2|Q3TVM2_MOUSE	>tr|Q544B1|Q544B1_MOUSE Aldehyde dehydrogenase 2, mitochondrial, isoform CRA_b OS=Mus musculus GN=Aldh2 PE=2 SV=1;>tr|Q3UJW1|Q3UJW1_MOUSE Putative uncharacterized protein OS=Mus musculus GN=Aldh2 PE=2 SV=1;>tr|Q3U9J7|Q3U9J7_MOUSE Putative uncharacterized p
tr|Q5DQJ3|Q5DQJ3_MOUSE;sp|P47754|CAZA2_MOUSE;tr|Q3UCD2|Q3UCD2_MOUSE;tr|Q3UBZ3|Q3UBZ3_MOUSE;tr|D6RCW7|D6RCW7_MOUSE;tr|Q3U7G3|Q3U7G3_MOUSE	>tr|Q5DQJ3|Q5DQJ3_MOUSE Capping protein (Actin filament) muscle Z-line, alpha 2, isoform CRA_c OS=Mus musculus GN=Capza2 PE=2 SV=1;>sp|P47754|CAZA2_MOUSE F-actin-capping protein subunit alpha-2 OS=Mus musculus GN=Capza2 PE=1 SV=3;>tr|Q3UCD2|Q3UCD2_MOUSE Pu
tr|A2AMW0|A2AMW0_MOUSE;tr|Q923G3|Q923G3_MOUSE;sp|P47757-2|CAPZB_MOUSE;sp|P47757-4|CAPZB_MOUSE;tr|Q3TVK4|Q3TVK4_MOUSE;tr|Q3TRH8|Q3TRH8_MOUSE;sp|P47757|CAPZB_MOUSE;tr|F7CAZ6|F7CAZ6_MOUSE	>tr|A2AMW0|A2AMW0_MOUSE Capping protein (Actin filament) muscle Z-line, beta, isoform CRA_a OS=Mus musculus GN=Capzb PE=1 SV=1;>tr|Q923G3|Q923G3_MOUSE Capping protein (Actin filament) muscle Z-line, beta OS=Mus musculus GN=Capzb PE=2 SV=1;>sp|P47757-2|CAPZ
tr|Q91Z57|Q91Z57_MOUSE;tr|Q3U9R7|Q3U9R7_MOUSE;sp|P47791-2|GSHR_MOUSE;tr|Q3UB84|Q3UB84_MOUSE;tr|Q3UAS7|Q3UAS7_MOUSE;tr|Q3TXK9|Q3TXK9_MOUSE;tr|Q3TWI5|Q3TWI5_MOUSE;sp|P47791|GSHR_MOUSE	>tr|Q91Z57|Q91Z57_MOUSE Gsr protein (Fragment) OS=Mus musculus GN=Gsr PE=2 SV=1;>tr|Q3U9R7|Q3U9R7_MOUSE Putative uncharacterized protein (Fragment) OS=Mus musculus GN=Gsr PE=2 SV=1;>sp|P47791-2|GSHR_MOUSE Isoform Cytoplasmic of Glutathione reductase, mitoc
tr|Q99K08|Q99K08_MOUSE;sp|P47857|PFKAM_MOUSE;sp|P47857-2|PFKAM_MOUSE;sp|P47857-3|PFKAM_MOUSE;tr|Q1LZL7|Q1LZL7_MOUSE	>tr|Q99K08|Q99K08_MOUSE ATP-dependent 6-phosphofructokinase OS=Mus musculus GN=Pfkm PE=2 SV=1;>sp|P47857|PFKAM_MOUSE ATP-dependent 6-phosphofructokinase, muscle type OS=Mus musculus GN=Pfkm PE=1 SV=3;>sp|P47857-2|PFKAM_MOUSE Isoform 2 of ATP-dependent 6-ph
tr|Q3UCH0|Q3UCH0_MOUSE;sp|P47911|RL6_MOUSE;tr|E9PUX4|E9PUX4_MOUSE;tr|Q3UFI4|Q3UFI4_MOUSE	>tr|Q3UCH0|Q3UCH0_MOUSE 60S ribosomal protein L6 OS=Mus musculus GN=Rpl6 PE=2 SV=1;>sp|P47911|RL6_MOUSE 60S ribosomal protein L6 OS=Mus musculus GN=Rpl6 PE=1 SV=3;>tr|E9PUX4|E9PUX4_MOUSE 60S ribosomal protein L6 OS=Mus musculus GN=Gm5428 PE=3 SV=1;>tr|Q3UF
tr|F6YH22|F6YH22_MOUSE;tr|F6QL70|F6QL70_MOUSE;tr|Q5M8M8|Q5M8M8_MOUSE;tr|D3Z1N9|D3Z1N9_MOUSE;sp|P47915|RL29_MOUSE;tr|F6VZG1|F6VZG1_MOUSE;tr|W4VSN7|W4VSN7_MOUSE	>tr|F6YH22|F6YH22_MOUSE Protein Gm5218 OS=Mus musculus GN=Gm5218 PE=4 SV=1;>tr|F6QL70|F6QL70_MOUSE Protein Gm17669 OS=Mus musculus GN=Gm17669 PE=4 SV=1;>tr|Q5M8M8|Q5M8M8_MOUSE MCG19505, isoform CRA_a OS=Mus musculus GN=Rpl29 PE=2 SV=1;>tr|D3Z1N9|D3Z1N9_MOU
tr|A2RS58|A2RS58_MOUSE;sp|P47941|CRKL_MOUSE;tr|Q8R5B8|Q8R5B8_MOUSE	>tr|A2RS58|A2RS58_MOUSE V-crk sarcoma virus CT10 oncogene homolog (Avian)-like OS=Mus musculus GN=Crkl PE=2 SV=1;>sp|P47941|CRKL_MOUSE Crk-like protein OS=Mus musculus GN=Crkl PE=1 SV=2;>tr|Q8R5B8|Q8R5B8_MOUSE Crkl protein OS=Mus musculus GN=Crkl PE=2 SV=1
tr|Q58E35|Q58E35_MOUSE;sp|P47955|RLA1_MOUSE;tr|E9Q3T0|E9Q3T0_MOUSE	>tr|Q58E35|Q58E35_MOUSE MCG10168 OS=Mus musculus GN=Rplp1 PE=2 SV=1;>sp|P47955|RLA1_MOUSE 60S acidic ribosomal protein P1 OS=Mus musculus GN=Rplp1 PE=1 SV=1;>tr|E9Q3T0|E9Q3T0_MOUSE Uncharacterized protein OS=Mus musculus GN=Gm10073 PE=1 SV=1
tr|Q3THE1|Q3THE1_MOUSE;tr|Q58EU6|Q58EU6_MOUSE;tr|Q3U850|Q3U850_MOUSE;sp|P47962|RL5_MOUSE;tr|Q3TKR5|Q3TKR5_MOUSE;tr|D3YYV8|D3YYV8_MOUSE	>tr|Q3THE1|Q3THE1_MOUSE Putative uncharacterized protein (Fragment) OS=Mus musculus GN=Rpl5 PE=2 SV=1;>tr|Q58EU6|Q58EU6_MOUSE MCG13589 OS=Mus musculus GN=Rpl5 PE=2 SV=1;>tr|Q3U850|Q3U850_MOUSE Putative uncharacterized protein OS=Mus musculus GN=Rpl5 PE=2 S
sp|P47963|RL13_MOUSE;tr|Q5RKP3|Q5RKP3_MOUSE	>sp|P47963|RL13_MOUSE 60S ribosomal protein L13 OS=Mus musculus GN=Rpl13 PE=1 SV=3;>tr|Q5RKP3|Q5RKP3_MOUSE 60S ribosomal protein L13 OS=Mus musculus GN=Rpl13 PE=2 SV=1
sp|P48036|ANXA5_MOUSE	>sp|P48036|ANXA5_MOUSE Annexin A5 OS=Mus musculus GN=Anxa5 PE=1 SV=1
tr|A0A068WAZ7|A0A068WAZ7_MOUSE;tr|A2A839|A2A839_MOUSE;tr|A2A838|A2A838_MOUSE;tr|A0A068WAQ5|A0A068WAQ5_MOUSE;sp|P48193|41_MOUSE;tr|A2A841|A2A841_MOUSE;tr|A2A842|A2A842_MOUSE;sp|P48193-2|41_MOUSE;tr|F7BUB8|F7BUB8_MOUSE;tr|A2AD32|A2AD32_MOUSE;tr|B6ZHC8|B6ZHC8_MOUSE	>tr|A0A068WAZ7|A0A068WAZ7_MOUSE Protein 4.1R (Fragment) OS=Mus musculus GN=Epb4.1 PE=2 SV=1;>tr|A2A839|A2A839_MOUSE Protein 4.1 OS=Mus musculus GN=Epb4.1 PE=1 SV=1;>tr|A2A838|A2A838_MOUSE Protein 4.1 (Fragment) OS=Mus musculus GN=Epb4.1 PE=1 SV=1;>tr|A0A06
tr|Q5I0U7|Q5I0U7_MOUSE;sp|P48428|TBCA_MOUSE	>tr|Q5I0U7|Q5I0U7_MOUSE MCG122050 OS=Mus musculus GN=Tbca PE=2 SV=1;>sp|P48428|TBCA_MOUSE Tubulin-specific chaperone A OS=Mus musculus GN=Tbca PE=1 SV=3
sp|P48678-2|LMNA_MOUSE;sp|P48678|LMNA_MOUSE;sp|P48678-3|LMNA_MOUSE	>sp|P48678-2|LMNA_MOUSE Isoform C of Prelamin-A/C OS=Mus musculus GN=Lmna;>sp|P48678|LMNA_MOUSE Prelamin-A/C OS=Mus musculus GN=Lmna PE=1 SV=2;>sp|P48678-3|LMNA_MOUSE Isoform C2 of Prelamin-A/C OS=Mus musculus GN=Lmna
sp|P48771|CX7A2_MOUSE	>sp|P48771|CX7A2_MOUSE Cytochrome c oxidase subunit 7A2, mitochondrial OS=Mus musculus GN=Cox7a2 PE=1 SV=2
tr|Q497F1|Q497F1_MOUSE;sp|P48787|TNNI3_MOUSE	>tr|Q497F1|Q497F1_MOUSE Troponin I, cardiac 3 OS=Mus musculus GN=Tnni3 PE=2 SV=1;>sp|P48787|TNNI3_MOUSE Troponin I, cardiac muscle OS=Mus musculus GN=Tnni3 PE=1 SV=2
tr|Q3U7F3|Q3U7F3_MOUSE;tr|Q3TIK8|Q3TIK8_MOUSE;sp|P49312|ROA1_MOUSE;tr|Q5EBP8|Q5EBP8_MOUSE;tr|Q3UK83|Q3UK83_MOUSE;sp|P49312-2|ROA1_MOUSE;tr|Q3TFB1|Q3TFB1_MOUSE	>tr|Q3U7F3|Q3U7F3_MOUSE Putative uncharacterized protein OS=Mus musculus GN=Hnrnpa1 PE=2 SV=1;>tr|Q3TIK8|Q3TIK8_MOUSE Putative uncharacterized protein OS=Mus musculus GN=Hnrnpa1 PE=2 SV=1;>sp|P49312|ROA1_MOUSE Heterogeneous nuclear ribonucleoprotein A1 OS=
sp|P49586|PCY1A_MOUSE;tr|D3Z3T5|D3Z3T5_MOUSE;sp|Q811Q9-2|PCY1B_MOUSE;sp|Q811Q9|PCY1B_MOUSE	>sp|P49586|PCY1A_MOUSE Choline-phosphate cytidylyltransferase A OS=Mus musculus GN=Pcyt1a PE=1 SV=1;>tr|D3Z3T5|D3Z3T5_MOUSE Choline-phosphate cytidylyltransferase A OS=Mus musculus GN=Pcyt1a PE=1 SV=1;>sp|Q811Q9-2|PCY1B_MOUSE Isoform 2 of Choline-phosphate
tr|Q5DTS8|Q5DTS8_MOUSE;tr|Q9D077|Q9D077_MOUSE;tr|Q921D5|Q921D5_MOUSE;tr|Q8C1Z0|Q8C1Z0_MOUSE;tr|Q542F4|Q542F4_MOUSE;sp|P49717|MCM4_MOUSE;tr|Q3UA65|Q3UA65_MOUSE	>tr|Q5DTS8|Q5DTS8_MOUSE MKIAA4003 protein (Fragment) OS=Mus musculus GN=Mcm4 PE=2 SV=1;>tr|Q9D077|Q9D077_MOUSE Putative uncharacterized protein OS=Mus musculus GN=Mcm4 PE=2 SV=1;>tr|Q921D5|Q921D5_MOUSE Minichromosome maintenance deficient 4 homolog (S. cer
sp|P49718|MCM5_MOUSE;tr|Q8BQ03|Q8BQ03_MOUSE;tr|Q52KC3|Q52KC3_MOUSE;tr|Q8C2I9|Q8C2I9_MOUSE	>sp|P49718|MCM5_MOUSE DNA replication licensing factor MCM5 OS=Mus musculus GN=Mcm5 PE=1 SV=1;>tr|Q8BQ03|Q8BQ03_MOUSE DNA helicase OS=Mus musculus GN=Mcm5 PE=2 SV=1;>tr|Q52KC3|Q52KC3_MOUSE DNA helicase OS=Mus musculus GN=Mcm5 PE=1 SV=1;>tr|Q8C2I9|Q8C2I9_MO
sp|P49722|PSA2_MOUSE;tr|Q3UWT6|Q3UWT6_MOUSE;tr|Q9CZ58|Q9CZ58_MOUSE;tr|Q8BKE0|Q8BKE0_MOUSE	>sp|P49722|PSA2_MOUSE Proteasome subunit alpha type-2 OS=Mus musculus GN=Psma2 PE=1 SV=3;>tr|Q3UWT6|Q3UWT6_MOUSE Proteasome subunit alpha type OS=Mus musculus GN=Psma2 PE=2 SV=1;>tr|Q9CZ58|Q9CZ58_MOUSE Proteasome subunit alpha type OS=Mus musculus GN=Psma2
sp|P49813|TMOD1_MOUSE	>sp|P49813|TMOD1_MOUSE Tropomodulin-1 OS=Mus musculus GN=Tmod1 PE=1 SV=2
tr|Q791X1|Q791X1_MOUSE;sp|P49919-2|CDN1C_MOUSE;sp|P49919|CDN1C_MOUSE;tr|Q8BP34|Q8BP34_MOUSE	>tr|Q791X1|Q791X1_MOUSE Cyclin-dependent kinase inhibitor 1C (P57) OS=Mus musculus GN=Cdkn1c PE=2 SV=1;>sp|P49919-2|CDN1C_MOUSE Isoform KIP2b of Cyclin-dependent kinase inhibitor 1C OS=Mus musculus GN=Cdkn1c;>sp|P49919|CDN1C_MOUSE Cyclin-dependent kinase i
tr|Q6PFE0|Q6PFE0_MOUSE;sp|P50220|NKX21_MOUSE	>tr|Q6PFE0|Q6PFE0_MOUSE NK2 homeobox 1 OS=Mus musculus GN=Nkx2-1 PE=2 SV=1;>sp|P50220|NKX21_MOUSE Homeobox protein Nkx-2.1 OS=Mus musculus GN=Nkx2-1 PE=2 SV=1
tr|Q5M9P0|Q5M9P0_MOUSE;tr|Q3U4D1|Q3U4D1_MOUSE;tr|Q3TF14|Q3TF14_MOUSE;sp|P50247|SAHH_MOUSE;tr|Q8BPI7|Q8BPI7_MOUSE;tr|Q3U5U5|Q3U5U5_MOUSE	>tr|Q5M9P0|Q5M9P0_MOUSE Adenosylhomocysteinase OS=Mus musculus GN=Ahcy PE=2 SV=1;>tr|Q3U4D1|Q3U4D1_MOUSE Adenosylhomocysteinase OS=Mus musculus PE=2 SV=1;>tr|Q3TF14|Q3TF14_MOUSE Adenosylhomocysteinase OS=Mus musculus GN=Ahcy PE=2 SV=1;>sp|P50247|SAHH_MOUSE
sp|P50396|GDIA_MOUSE	>sp|P50396|GDIA_MOUSE Rab GDP dissociation inhibitor alpha OS=Mus musculus GN=Gdi1 PE=1 SV=3
tr|G3UZ26|G3UZ26_MOUSE;tr|G3UYY1|G3UYY1_MOUSE;tr|Q9CWR5|Q9CWR5_MOUSE;sp|P50431|GLYC_MOUSE	>tr|G3UZ26|G3UZ26_MOUSE Serine hydroxymethyltransferase (Fragment) OS=Mus musculus GN=Shmt1 PE=1 SV=1;>tr|G3UYY1|G3UYY1_MOUSE Serine hydroxymethyltransferase (Fragment) OS=Mus musculus GN=Shmt1 PE=1 SV=1;>tr|Q9CWR5|Q9CWR5_MOUSE Serine hydroxymethyltransfer
tr|Q545C7|Q545C7_MOUSE;sp|P50462|CSRP3_MOUSE	>tr|Q545C7|Q545C7_MOUSE Cysteine and glycine-rich protein 3 OS=Mus musculus GN=Csrp3 PE=2 SV=1;>sp|P50462|CSRP3_MOUSE Cysteine and glycine-rich protein 3 OS=Mus musculus GN=Csrp3 PE=1 SV=1
sp|P50516|VATA_MOUSE;sp|P50516-2|VATA_MOUSE	>sp|P50516|VATA_MOUSE V-type proton ATPase catalytic subunit A OS=Mus musculus GN=Atp6v1a PE=1 SV=2;>sp|P50516-2|VATA_MOUSE Isoform 2 of V-type proton ATPase catalytic subunit A OS=Mus musculus GN=Atp6v1a
sp|P50543|S10AB_MOUSE	>sp|P50543|S10AB_MOUSE Protein S100-A11 OS=Mus musculus GN=S100a11 PE=1 SV=1
tr|Q05BN2|Q05BN2_MOUSE;tr|Q3UMW2|Q3UMW2_MOUSE;tr|Q3TGU7|Q3TGU7_MOUSE;sp|P50580|PA2G4_MOUSE;sp|P50580-2|PA2G4_MOUSE;tr|D3YVH7|D3YVH7_MOUSE	>tr|Q05BN2|Q05BN2_MOUSE Pa2g4 protein (Fragment) OS=Mus musculus GN=Pa2g4 PE=2 SV=1;>tr|Q3UMW2|Q3UMW2_MOUSE Putative uncharacterized protein OS=Mus musculus GN=Pa2g4 PE=2 SV=1;>tr|Q3TGU7|Q3TGU7_MOUSE Proliferation-associated 2G4 OS=Mus musculus GN=Pa2g4 PE
tr|Q8BNU3|Q8BNU3_MOUSE;tr|Q543D2|Q543D2_MOUSE;sp|P50608|FMOD_MOUSE;tr|Q7TPZ1|Q7TPZ1_MOUSE	>tr|Q8BNU3|Q8BNU3_MOUSE Putative uncharacterized protein OS=Mus musculus GN=Fmod PE=2 SV=1;>tr|Q543D2|Q543D2_MOUSE Fibromodulin OS=Mus musculus GN=Fmod PE=2 SV=1;>sp|P50608|FMOD_MOUSE Fibromodulin OS=Mus musculus GN=Fmod PE=2 SV=1;>tr|Q7TPZ1|Q7TPZ1_MOUSE F
sp|P50752-2|TNNT2_MOUSE;sp|P50752-3|TNNT2_MOUSE;tr|K3W4R6|K3W4R6_MOUSE;sp|P50752-4|TNNT2_MOUSE;tr|Q3TH80|Q3TH80_MOUSE;tr|Q54AB6|Q54AB6_MOUSE;tr|K3W4R7|K3W4R7_MOUSE;sp|P50752|TNNT2_MOUSE;tr|Q6P3Z7|Q6P3Z7_MOUSE;tr|J3QQ13|J3QQ13_MOUSE;tr|A0A087WRX3|A0A087WRX3_MOUSE;tr|Q3TQ90|Q3TQ90_MOUSE	>sp|P50752-2|TNNT2_MOUSE Isoform A3B of Troponin T, cardiac muscle OS=Mus musculus GN=Tnnt2;>sp|P50752-3|TNNT2_MOUSE Isoform A2 of Troponin T, cardiac muscle OS=Mus musculus GN=Tnnt2;>tr|K3W4R6|K3W4R6_MOUSE Troponin T, cardiac muscle OS=Mus musculus GN=Tnn
tr|Q921U7|Q921U7_MOUSE;tr|Q8CB83|Q8CB83_MOUSE;tr|Q8C281|Q8C281_MOUSE;tr|Q8CE04|Q8CE04_MOUSE;sp|P51125-7|ICAL_MOUSE;sp|P51125-3|ICAL_MOUSE;tr|Q8CE80|Q8CE80_MOUSE;sp|P51125-2|ICAL_MOUSE;sp|P51125-6|ICAL_MOUSE;sp|P51125|ICAL_MOUSE;tr|Q3TTN2|Q3TTN2_MOUSE;sp|P51125-5|ICAL_MOUSE;sp|P51125-4|ICAL_MOUSE	>tr|Q921U7|Q921U7_MOUSE Cast protein OS=Mus musculus GN=Cast PE=2 SV=1;>tr|Q8CB83|Q8CB83_MOUSE Putative uncharacterized protein OS=Mus musculus GN=Cast PE=2 SV=1;>tr|Q8C281|Q8C281_MOUSE Putative uncharacterized protein OS=Mus musculus GN=Cast PE=2 SV=1;>tr
tr|Q4FJQ0|Q4FJQ0_MOUSE;sp|P51150|RAB7A_MOUSE	>tr|Q4FJQ0|Q4FJQ0_MOUSE MCG130610 OS=Mus musculus GN=Rab7 PE=2 SV=1;>sp|P51150|RAB7A_MOUSE Ras-related protein Rab-7a OS=Mus musculus GN=Rab7a PE=1 SV=2
sp|P51174|ACADL_MOUSE	>sp|P51174|ACADL_MOUSE Long-chain specific acyl-CoA dehydrogenase, mitochondrial OS=Mus musculus GN=Acadl PE=1 SV=2
tr|Q5EBQ6|Q5EBQ6_MOUSE;sp|P51410|RL9_MOUSE;tr|D3Z629|D3Z629_MOUSE;tr|A0A0G2JDK9|A0A0G2JDK9_MOUSE;tr|A0A0G2JES3|A0A0G2JES3_MOUSE;tr|Q5M9J5|Q5M9J5_MOUSE	>tr|Q5EBQ6|Q5EBQ6_MOUSE MCG10266, isoform CRA_a OS=Mus musculus GN=Rpl9 PE=2 SV=1;>sp|P51410|RL9_MOUSE 60S ribosomal protein L9 OS=Mus musculus GN=Rpl9 PE=1 SV=2;>tr|D3Z629|D3Z629_MOUSE 60S ribosomal protein L9 OS=Mus musculus GN=Rpl9 PE=1 SV=1;>tr|A0A0G2J
tr|Q3UHW2|Q3UHW2_MOUSE;tr|Q3TT11|Q3TT11_MOUSE;sp|P51660|DHB4_MOUSE	>tr|Q3UHW2|Q3UHW2_MOUSE Putative uncharacterized protein OS=Mus musculus GN=Hsd17b4 PE=2 SV=1;>tr|Q3TT11|Q3TT11_MOUSE Putative uncharacterized protein OS=Mus musculus GN=Hsd17b4 PE=2 SV=1;>sp|P51660|DHB4_MOUSE Peroxisomal multifunctional enzyme type 2 OS=M
sp|P51667|MLRV_MOUSE;tr|E9Q8Y0|E9Q8Y0_MOUSE;tr|D3YUI7|D3YUI7_MOUSE;tr|D3Z0I3|D3Z0I3_MOUSE;tr|D3YW14|D3YW14_MOUSE;tr|F6RBQ5|F6RBQ5_MOUSE;tr|A0A0G2JE15|A0A0G2JE15_MOUSE	>sp|P51667|MLRV_MOUSE Myosin regulatory light chain 2, ventricular/cardiac muscle isoform OS=Mus musculus GN=Myl2 PE=1 SV=3;>tr|E9Q8Y0|E9Q8Y0_MOUSE Myosin regulatory light chain 2, ventricular/cardiac muscle isoform OS=Mus musculus GN=Myl2 PE=1 SV=1;>tr|D3
sp|P51859|HDGF_MOUSE;tr|E0CYW7|E0CYW7_MOUSE;tr|E0CXA0|E0CXA0_MOUSE	>sp|P51859|HDGF_MOUSE Hepatoma-derived growth factor OS=Mus musculus GN=Hdgf PE=1 SV=2;>tr|E0CYW7|E0CYW7_MOUSE Hepatoma-derived growth factor OS=Mus musculus GN=Hdgf PE=1 SV=1;>tr|E0CXA0|E0CXA0_MOUSE Hepatoma-derived growth factor (Fragment) OS=Mus musculu
tr|A0A087WSG5|A0A087WSG5_MOUSE;tr|A4FUR7|A4FUR7_MOUSE;sp|P51949|MAT1_MOUSE;tr|A0A087WSQ7|A0A087WSQ7_MOUSE	>tr|A0A087WSG5|A0A087WSG5_MOUSE CDK-activating kinase assembly factor MAT1 OS=Mus musculus GN=Mnat1 PE=1 SV=1;>tr|A4FUR7|A4FUR7_MOUSE Mnat1 protein (Fragment) OS=Mus musculus GN=Mnat1 PE=2 SV=1;>sp|P51949|MAT1_MOUSE CDK-activating kinase assembly factor MA
tr|Q641N9|Q641N9_MOUSE;tr|Q52L97|Q52L97_MOUSE;sp|P52293|IMA1_MOUSE	>tr|Q641N9|Q641N9_MOUSE Importin subunit alpha OS=Mus musculus GN=Kpna2 PE=2 SV=1;>tr|Q52L97|Q52L97_MOUSE Importin subunit alpha OS=Mus musculus GN=Kpna2 PE=2 SV=1;>sp|P52293|IMA1_MOUSE Importin subunit alpha-1 OS=Mus musculus GN=Kpna2 PE=1 SV=2
sp|P52479|UBP10_MOUSE;sp|P52479-2|UBP10_MOUSE	>sp|P52479|UBP10_MOUSE Ubiquitin carboxyl-terminal hydrolase 10 OS=Mus musculus GN=Usp10 PE=1 SV=3;>sp|P52479-2|UBP10_MOUSE Isoform 2 of Ubiquitin carboxyl-terminal hydrolase 10 OS=Mus musculus GN=Usp10
sp|P52480|KPYM_MOUSE	>sp|P52480|KPYM_MOUSE Pyruvate kinase PKM OS=Mus musculus GN=Pkm PE=1 SV=4
sp|P52480-2|KPYM_MOUSE	>sp|P52480-2|KPYM_MOUSE Isoform M1 of Pyruvate kinase PKM OS=Mus musculus GN=Pkm
sp|P52503|NDUS6_MOUSE	>sp|P52503|NDUS6_MOUSE NADH dehydrogenase [ubiquinone] iron-sulfur protein 6, mitochondrial OS=Mus musculus GN=Ndufs6 PE=1 SV=2
tr|Q5XJF6|Q5XJF6_MOUSE;tr|Q3U561|Q3U561_MOUSE;sp|P53026|RL10A_MOUSE;tr|Q99JL6|Q99JL6_MOUSE	>tr|Q5XJF6|Q5XJF6_MOUSE Ribosomal protein OS=Mus musculus GN=Rpl10a PE=1 SV=1;>tr|Q3U561|Q3U561_MOUSE Ribosomal protein OS=Mus musculus GN=Rpl10a PE=2 SV=1;>sp|P53026|RL10A_MOUSE 60S ribosomal protein L10a OS=Mus musculus GN=Rpl10a PE=1 SV=3;>tr|Q99JL6|Q99
tr|Q8BXY4|Q8BXY4_MOUSE;tr|Q0PD65|Q0PD65_MOUSE;sp|P53994|RAB2A_MOUSE;tr|Q3TEG7|Q3TEG7_MOUSE;tr|Q6PDZ3|Q6PDZ3_MOUSE;tr|Q0PD64|Q0PD64_MOUSE;sp|P59279|RAB2B_MOUSE;tr|Q9DB48|Q9DB48_MOUSE;tr|Q5U628|Q5U628_MOUSE	>tr|Q8BXY4|Q8BXY4_MOUSE Putative uncharacterized protein OS=Mus musculus GN=Rab2a PE=2 SV=1;>tr|Q0PD65|Q0PD65_MOUSE RAB2, member RAS oncogene family OS=Mus musculus GN=Rab2a PE=2 SV=1;>sp|P53994|RAB2A_MOUSE Ras-related protein Rab-2A OS=Mus musculus GN=Rab
sp|P54071|IDHP_MOUSE;tr|D6RIL6|D6RIL6_MOUSE	>sp|P54071|IDHP_MOUSE Isocitrate dehydrogenase [NADP], mitochondrial OS=Mus musculus GN=Idh2 PE=1 SV=3;>tr|D6RIL6|D6RIL6_MOUSE Isocitrate dehydrogenase [NADP], mitochondrial OS=Mus musculus GN=Idh2 PE=1 SV=1
tr|D3Z1Z8|D3Z1Z8_MOUSE;tr|D3Z5N2|D3Z5N2_MOUSE;tr|Q9DCP3|Q9DCP3_MOUSE;tr|Q91XT3|Q91XT3_MOUSE;tr|Q545B6|Q545B6_MOUSE;sp|P54227|STMN1_MOUSE;tr|Q9CYU5|Q9CYU5_MOUSE;tr|Q9CXQ8|Q9CXQ8_MOUSE;tr|Q8C2H3|Q8C2H3_MOUSE	>tr|D3Z1Z8|D3Z1Z8_MOUSE Stathmin (Fragment) OS=Mus musculus GN=Stmn1 PE=1 SV=1;>tr|D3Z5N2|D3Z5N2_MOUSE Stathmin OS=Mus musculus GN=Stmn1 PE=1 SV=1;>tr|Q9DCP3|Q9DCP3_MOUSE Stathmin OS=Mus musculus GN=Stmn1 PE=2 SV=1;>tr|Q91XT3|Q91XT3_MOUSE Stathmin OS=Mus m
tr|Q8BRA9|Q8BRA9_MOUSE;tr|Q3TN85|Q3TN85_MOUSE;tr|Q05DT7|Q05DT7_MOUSE;tr|Q8CAP3|Q8CAP3_MOUSE;sp|P54726|RD23A_MOUSE	>tr|Q8BRA9|Q8BRA9_MOUSE Putative uncharacterized protein OS=Mus musculus PE=2 SV=1;>tr|Q3TN85|Q3TN85_MOUSE UV excision repair protein RAD23 homolog A (Fragment) OS=Mus musculus GN=Rad23a PE=1 SV=1;>tr|Q05DT7|Q05DT7_MOUSE Rad23a protein (Fragment) OS=Mus mu
tr|Q3TJ52|Q3TJ52_MOUSE;tr|Q3UQN3|Q3UQN3_MOUSE;tr|Q3U041|Q3U041_MOUSE;sp|P54728|RD23B_MOUSE;tr|Q6NVC3|Q6NVC3_MOUSE	>tr|Q3TJ52|Q3TJ52_MOUSE Putative uncharacterized protein OS=Mus musculus GN=Rad23b PE=2 SV=1;>tr|Q3UQN3|Q3UQN3_MOUSE Putative uncharacterized protein OS=Mus musculus GN=Rad23b PE=2 SV=1;>tr|Q3U041|Q3U041_MOUSE Putative uncharacterized protein OS=Mus muscul
sp|P54775|PRS6B_MOUSE;tr|Q3TFA5|Q3TFA5_MOUSE;tr|Q569X4|Q569X4_MOUSE;tr|Q3TUN5|Q3TUN5_MOUSE;tr|Q3TJ97|Q3TJ97_MOUSE;tr|Q8BKU2|Q8BKU2_MOUSE;tr|Q3UBF0|Q3UBF0_MOUSE;tr|Q52L53|Q52L53_MOUSE	>sp|P54775|PRS6B_MOUSE 26S protease regulatory subunit 6B OS=Mus musculus GN=Psmc4 PE=1 SV=2;>tr|Q3TFA5|Q3TFA5_MOUSE Putative uncharacterized protein OS=Mus musculus GN=Psmc4 PE=2 SV=1;>tr|Q569X4|Q569X4_MOUSE Proteasome (Prosome, macropain) 26S subunit, AT
sp|P54823|DDX6_MOUSE	>sp|P54823|DDX6_MOUSE Probable ATP-dependent RNA helicase DDX6 OS=Mus musculus GN=Ddx6 PE=1 SV=1
tr|Q3U5N4|Q3U5N4_MOUSE;sp|P54923|ADPRH_MOUSE	>tr|Q3U5N4|Q3U5N4_MOUSE ADP-ribosylarginine hydrolase, isoform CRA_a OS=Mus musculus GN=Adprh PE=2 SV=1;>sp|P54923|ADPRH_MOUSE [Protein ADP-ribosylarginine] hydrolase OS=Mus musculus GN=Adprh PE=1 SV=1
tr|Q8C7Q6|Q8C7Q6_MOUSE;sp|P55288|CAD11_MOUSE	>tr|Q8C7Q6|Q8C7Q6_MOUSE Putative uncharacterized protein OS=Mus musculus GN=Cdh11 PE=2 SV=1;>sp|P55288|CAD11_MOUSE Cadherin-11 OS=Mus musculus GN=Cdh11 PE=1 SV=1
tr|Q6PB52|Q6PB52_MOUSE;tr|Q6PEM5|Q6PEM5_MOUSE;tr|Q5D0B0|Q5D0B0_MOUSE;tr|Q6ZY49|Q6ZY49_MOUSE;tr|Q52KI7|Q52KI7_MOUSE;tr|Q3TL96|Q3TL96_MOUSE;sp|P55302|AMRP_MOUSE;tr|Q8K295|Q8K295_MOUSE;tr|Q8C252|Q8C252_MOUSE;tr|F6WMD1|F6WMD1_MOUSE	>tr|Q6PB52|Q6PB52_MOUSE Lrpap1 protein (Fragment) OS=Mus musculus GN=Lrpap1 PE=2 SV=1;>tr|Q6PEM5|Q6PEM5_MOUSE Lrpap1 protein (Fragment) OS=Mus musculus GN=Lrpap1 PE=2 SV=1;>tr|Q5D0B0|Q5D0B0_MOUSE Lrpap1 protein (Fragment) OS=Mus musculus GN=Lrpap1 PE=2 SV=
sp|P55937-1|GOGA3_MOUSE;tr|E9QP99|E9QP99_MOUSE;sp|P55937|GOGA3_MOUSE;tr|Q3UZV1|Q3UZV1_MOUSE	>sp|P55937-1|GOGA3_MOUSE Isoform 1 of Golgin subfamily A member 3 OS=Mus musculus GN=Golga3;>tr|E9QP99|E9QP99_MOUSE Golgin subfamily A member 3 OS=Mus musculus GN=Golga3 PE=1 SV=1;>sp|P55937|GOGA3_MOUSE Golgin subfamily A member 3 OS=Mus musculus GN=Golga3
tr|Q3V1C8|Q3V1C8_MOUSE;sp|P56380|AP4A_MOUSE	>tr|Q3V1C8|Q3V1C8_MOUSE Putative uncharacterized protein OS=Mus musculus GN=Nudt2 PE=2 SV=1;>sp|P56380|AP4A_MOUSE Bis(5-nucleosyl)-tetraphosphatase [asymmetrical] OS=Mus musculus GN=Nudt2 PE=1 SV=3
tr|Q545R9|Q545R9_MOUSE;sp|P56390|CKS2_MOUSE	>tr|Q545R9|Q545R9_MOUSE Cyclin-dependent kinases regulatory subunit OS=Mus musculus GN=Cks2 PE=2 SV=1;>sp|P56390|CKS2_MOUSE Cyclin-dependent kinases regulatory subunit 2 OS=Mus musculus GN=Cks2 PE=1 SV=1
tr|G5E850|G5E850_MOUSE;tr|Q544Z9|Q544Z9_MOUSE;sp|P56395|CYB5_MOUSE;tr|E0CY88|E0CY88_MOUSE	>tr|G5E850|G5E850_MOUSE Cytochrome b-5, isoform CRA_a OS=Mus musculus GN=Cyb5a PE=1 SV=1;>tr|Q544Z9|Q544Z9_MOUSE Cytochrome b-5, isoform CRA_d OS=Mus musculus GN=Cyb5a PE=2 SV=1;>sp|P56395|CYB5_MOUSE Cytochrome b5 OS=Mus musculus GN=Cyb5a PE=1 SV=2;>tr|E0C
tr|Q3U4W8|Q3U4W8_MOUSE;sp|P56399|UBP5_MOUSE	>tr|Q3U4W8|Q3U4W8_MOUSE Ubiquitin carboxyl-terminal hydrolase OS=Mus musculus GN=Usp5 PE=1 SV=1;>sp|P56399|UBP5_MOUSE Ubiquitin carboxyl-terminal hydrolase 5 OS=Mus musculus GN=Usp5 PE=1 SV=1
sp|P56480|ATPB_MOUSE	>sp|P56480|ATPB_MOUSE ATP synthase subunit beta, mitochondrial OS=Mus musculus GN=Atp5b PE=1 SV=2
tr|E9PWQ9|E9PWQ9_MOUSE;tr|Q91YZ2|Q91YZ2_MOUSE;tr|Q3UIX8|Q3UIX8_MOUSE;tr|Q3UGL5|Q3UGL5_MOUSE;sp|P56546|CTBP2_MOUSE;sp|P56546-2|CTBP2_MOUSE;tr|E9Q0T4|E9Q0T4_MOUSE	>tr|E9PWQ9|E9PWQ9_MOUSE C-terminal-binding protein 2 (Fragment) OS=Mus musculus GN=Ctbp2 PE=1 SV=1;>tr|Q91YZ2|Q91YZ2_MOUSE C-terminal binding protein 2, isoform CRA_b OS=Mus musculus GN=Ctbp2 PE=1 SV=1;>tr|Q3UIX8|Q3UIX8_MOUSE Putative uncharacterized prote
tr|Q564F6|Q564F6_MOUSE;sp|P56812|PDCD5_MOUSE;tr|D3Z7Q5|D3Z7Q5_MOUSE	>tr|Q564F6|Q564F6_MOUSE MCG128907 OS=Mus musculus GN=Pdcd5 PE=2 SV=1;>sp|P56812|PDCD5_MOUSE Programmed cell death protein 5 OS=Mus musculus GN=Pdcd5 PE=1 SV=3;>tr|D3Z7Q5|D3Z7Q5_MOUSE Programmed cell death protein 5 OS=Mus musculus GN=Pdcd5 PE=1 SV=1
tr|Q8CFQ9|Q8CFQ9_MOUSE;tr|Q564D0|Q564D0_MOUSE;tr|Q3USY4|Q3USY4_MOUSE;sp|P56959|FUS_MOUSE;tr|G3UXT7|G3UXT7_MOUSE;tr|Q3UK30|Q3UK30_MOUSE	>tr|Q8CFQ9|Q8CFQ9_MOUSE Fusion, derived from t(1216) malignant liposarcoma (Human) OS=Mus musculus GN=Fus PE=1 SV=1;>tr|Q564D0|Q564D0_MOUSE Fusion, derived from t(12;16) malignant liposarcoma (Human), isoform CRA_a OS=Mus musculus GN=Fus PE=2 SV=1;>tr|Q3US
sp|P57759|ERP29_MOUSE	>sp|P57759|ERP29_MOUSE Endoplasmic reticulum resident protein 29 OS=Mus musculus GN=Erp29 PE=1 SV=2
tr|E9QN08|E9QN08_MOUSE;tr|Q80T06|Q80T06_MOUSE;sp|P57776|EF1D_MOUSE;sp|P57776-3|EF1D_MOUSE;tr|D3YUQ9|D3YUQ9_MOUSE;tr|D3YZT9|D3YZT9_MOUSE	>tr|E9QN08|E9QN08_MOUSE Elongation factor 1-delta (Fragment) OS=Mus musculus GN=Eef1d PE=1 SV=1;>tr|Q80T06|Q80T06_MOUSE Elongation factor 1-delta OS=Mus musculus GN=Eef1d PE=1 SV=1;>sp|P57776|EF1D_MOUSE Elongation factor 1-delta OS=Mus musculus GN=Eef1d PE
tr|Q3ULT2|Q3ULT2_MOUSE;sp|P57780|ACTN4_MOUSE;tr|Q3UDJ7|Q3UDJ7_MOUSE;tr|E9Q2W9|E9Q2W9_MOUSE	>tr|Q3ULT2|Q3ULT2_MOUSE Actinin alpha 4 OS=Mus musculus GN=Actn4 PE=2 SV=1;>sp|P57780|ACTN4_MOUSE Alpha-actinin-4 OS=Mus musculus GN=Actn4 PE=1 SV=1;>tr|Q3UDJ7|Q3UDJ7_MOUSE Putative uncharacterized protein OS=Mus musculus GN=Actn4 PE=2 SV=1;>tr|E9Q2W9|E9Q2
tr|Q8BMA8|Q8BMA8_MOUSE;tr|Q3UMI7|Q3UMI7_MOUSE;tr|Q3UDC8|Q3UDC8_MOUSE;tr|Q3TK17|Q3TK17_MOUSE;sp|P58252|EF2_MOUSE;tr|Q3TX47|Q3TX47_MOUSE;tr|Q3UZ14|Q3UZ14_MOUSE;tr|Q3TWX1|Q3TWX1_MOUSE;tr|Q3TW58|Q3TW58_MOUSE;tr|Q3TLB1|Q3TLB1_MOUSE;tr|Q3TJZ1|Q3TJZ1_MOUSE;tr|Q6P9L9|Q6P9L9_MOUSE;tr|Q8C153|Q8C153_MOUSE;tr|Q3UBL9|Q3UBL9_MOUSE;tr|Q3TSK4|Q3TSK4_MOUSE	>tr|Q8BMA8|Q8BMA8_MOUSE Putative uncharacterized protein OS=Mus musculus GN=Eef2 PE=2 SV=1;>tr|Q3UMI7|Q3UMI7_MOUSE Putative uncharacterized protein OS=Mus musculus GN=Eef2 PE=2 SV=1;>tr|Q3UDC8|Q3UDC8_MOUSE Putative uncharacterized protein OS=Mus musculus G
tr|Q3U3S0|Q3U3S0_MOUSE;sp|P58404-2|STRN4_MOUSE;sp|P58404|STRN4_MOUSE	>tr|Q3U3S0|Q3U3S0_MOUSE Putative uncharacterized protein OS=Mus musculus GN=Strn4 PE=2 SV=1;>sp|P58404-2|STRN4_MOUSE Isoform 2 of Striatin-4 OS=Mus musculus GN=Strn4;>sp|P58404|STRN4_MOUSE Striatin-4 OS=Mus musculus GN=Strn4 PE=1 SV=2
tr|B9EKJ7|B9EKJ7_MOUSE;sp|P58871|TB182_MOUSE;tr|Z4YJL4|Z4YJL4_MOUSE	>tr|B9EKJ7|B9EKJ7_MOUSE Tankyrase 1 binding protein 1 OS=Mus musculus GN=Tnks1bp1 PE=2 SV=1;>sp|P58871|TB182_MOUSE 182 kDa tankyrase-1-binding protein OS=Mus musculus GN=Tnks1bp1 PE=1 SV=2;>tr|Z4YJL4|Z4YJL4_MOUSE 182 kDa tankyrase-1-binding protein OS=Mus
tr|Q7TT04|Q7TT04_MOUSE;tr|Q3UJY4|Q3UJY4_MOUSE;sp|P59235|NUP43_MOUSE	>tr|Q7TT04|Q7TT04_MOUSE Nup43 protein (Fragment) OS=Mus musculus GN=Nup43 PE=2 SV=2;>tr|Q3UJY4|Q3UJY4_MOUSE Putative uncharacterized protein OS=Mus musculus GN=Nup43 PE=2 SV=1;>sp|P59235|NUP43_MOUSE Nucleoporin Nup43 OS=Mus musculus GN=Nup43 PE=1 SV=2
sp|P59242-2|CING_MOUSE;tr|D3YUW7|D3YUW7_MOUSE;sp|P59242|CING_MOUSE;tr|E9QMC1|E9QMC1_MOUSE	>sp|P59242-2|CING_MOUSE Isoform 2 of Cingulin OS=Mus musculus GN=Cgn;>tr|D3YUW7|D3YUW7_MOUSE Cingulin OS=Mus musculus GN=Cgn PE=1 SV=1;>sp|P59242|CING_MOUSE Cingulin OS=Mus musculus GN=Cgn PE=1 SV=1;>tr|E9QMC1|E9QMC1_MOUSE Cingulin OS=Mus musculus GN=Cgn P
tr|Q05CM5|Q05CM5_MOUSE;tr|Q8BVV6|Q8BVV6_MOUSE;tr|Q3TQR3|Q3TQR3_MOUSE;sp|P59325|IF5_MOUSE;tr|Q05CY6|Q05CY6_MOUSE;tr|Q3TT65|Q3TT65_MOUSE;tr|Q6PHA6|Q6PHA6_MOUSE;tr|Q05C65|Q05C65_MOUSE;tr|Q3TKY2|Q3TKY2_MOUSE	>tr|Q05CM5|Q05CM5_MOUSE Eif5 protein (Fragment) OS=Mus musculus GN=Eif5 PE=2 SV=1;>tr|Q8BVV6|Q8BVV6_MOUSE Putative uncharacterized protein OS=Mus musculus GN=Eif5 PE=2 SV=1;>tr|Q3TQR3|Q3TQR3_MOUSE MCG118037 OS=Mus musculus GN=Eif5 PE=2 SV=1;>sp|P59325|IF5_
tr|A3KMF2|A3KMF2_MOUSE;tr|Q5DTZ3|Q5DTZ3_MOUSE;sp|P59759|MKL2_MOUSE;tr|G3X8R8|G3X8R8_MOUSE	>tr|A3KMF2|A3KMF2_MOUSE Mkl2 protein (Fragment) OS=Mus musculus GN=Mkl2 PE=2 SV=1;>tr|Q5DTZ3|Q5DTZ3_MOUSE MKIAA1243 protein (Fragment) OS=Mus musculus GN=Mkl2 PE=1 SV=1;>sp|P59759|MKL2_MOUSE MKL/myocardin-like protein 2 OS=Mus musculus GN=Mkl2 PE=1 SV=1;>t
tr|Q3UJN2|Q3UJN2_MOUSE;tr|Q3U1C2|Q3U1C2_MOUSE;sp|P60122|RUVB1_MOUSE	>tr|Q3UJN2|Q3UJN2_MOUSE Putative uncharacterized protein OS=Mus musculus GN=Ruvbl1 PE=2 SV=1;>tr|Q3U1C2|Q3U1C2_MOUSE MCG130614 OS=Mus musculus GN=Ruvbl1 PE=2 SV=1;>sp|P60122|RUVB1_MOUSE RuvB-like 1 OS=Mus musculus GN=Ruvbl1 PE=1 SV=1
tr|Q9CT23|Q9CT23_MOUSE;tr|Q3UIG0|Q3UIG0_MOUSE;sp|P60229|EIF3E_MOUSE;tr|Q6LCK2|Q6LCK2_MOUSE	>tr|Q9CT23|Q9CT23_MOUSE Putative uncharacterized protein (Fragment) OS=Mus musculus GN=Eif3e PE=2 SV=1;>tr|Q3UIG0|Q3UIG0_MOUSE Eukaryotic translation initiation factor 3 subunit E OS=Mus musculus GN=Eif3e PE=2 SV=1;>sp|P60229|EIF3E_MOUSE Eukaryotic transla
sp|P60335|PCBP1_MOUSE	>sp|P60335|PCBP1_MOUSE Poly(rC)-binding protein 1 OS=Mus musculus GN=Pcbp1 PE=1 SV=1
sp|P60670-2|NPL4_MOUSE;tr|Q3UE06|Q3UE06_MOUSE;tr|Q3UDU9|Q3UDU9_MOUSE;sp|P60670|NPL4_MOUSE	>sp|P60670-2|NPL4_MOUSE Isoform 2 of Nuclear protein localization protein 4 homolog OS=Mus musculus GN=Nploc4;>tr|Q3UE06|Q3UE06_MOUSE Putative uncharacterized protein OS=Mus musculus GN=Nploc4 PE=2 SV=1;>tr|Q3UDU9|Q3UDU9_MOUSE Putative uncharacterized prot
tr|D3YU80|D3YU80_MOUSE;tr|K4DI65|K4DI65_MOUSE;sp|P60824|CIRBP_MOUSE	>tr|D3YU80|D3YU80_MOUSE Cold-inducible RNA-binding protein (Fragment) OS=Mus musculus GN=Cirbp PE=1 SV=1;>tr|K4DI65|K4DI65_MOUSE Cold inducible RNA binding protein, isoform CRA_a OS=Mus musculus GN=Cirbp PE=1 SV=1;>sp|P60824|CIRBP_MOUSE Cold-inducible RNA-
tr|Q4FZL1|Q4FZL1_MOUSE;tr|Q5F2A7|Q5F2A7_MOUSE;tr|Q3TFG3|Q3TFG3_MOUSE;sp|P60843|IF4A1_MOUSE;tr|Q3UXC2|Q3UXC2_MOUSE;tr|Q3TGK7|Q3TGK7_MOUSE;tr|Q3TLL6|Q3TLL6_MOUSE;tr|Q3U8I0|Q3U8I0_MOUSE;tr|Q78WR5|Q78WR5_MOUSE	>tr|Q4FZL1|Q4FZL1_MOUSE Eif4a1 protein (Fragment) OS=Mus musculus GN=Eif4a1 PE=2 SV=1;>tr|Q5F2A7|Q5F2A7_MOUSE Putative uncharacterized protein OS=Mus musculus GN=Eif4a1 PE=2 SV=1;>tr|Q3TFG3|Q3TFG3_MOUSE Putative uncharacterized protein OS=Mus musculus GN=E
tr|D3Z3Z8|D3Z3Z8_MOUSE;tr|D3YYI3|D3YYI3_MOUSE;sp|P60898|RPB9_MOUSE	>tr|D3Z3Z8|D3Z3Z8_MOUSE DNA-directed RNA polymerase II subunit RPB9 (Fragment) OS=Mus musculus GN=Polr2i PE=1 SV=1;>tr|D3YYI3|D3YYI3_MOUSE DNA-directed RNA polymerase subunit OS=Mus musculus GN=Polr2i PE=1 SV=1;>sp|P60898|RPB9_MOUSE DNA-directed RNA polyme
sp|P61025|CKS1_MOUSE;tr|Q3UNC9|Q3UNC9_MOUSE;tr|V9GWZ0|V9GWZ0_MOUSE;tr|D3YXP1|D3YXP1_MOUSE;tr|Q9D108|Q9D108_MOUSE;tr|Q9D0L3|Q9D0L3_MOUSE	>sp|P61025|CKS1_MOUSE Cyclin-dependent kinases regulatory subunit 1 OS=Mus musculus GN=Cks1b PE=3 SV=1;>tr|Q3UNC9|Q3UNC9_MOUSE Cyclin-dependent kinases regulatory subunit OS=Mus musculus GN=Cks1brt PE=2 SV=1;>tr|V9GWZ0|V9GWZ0_MOUSE Cyclin-dependent kinases
tr|G5E919|G5E919_MOUSE;tr|Q8R352|Q8R352_MOUSE;tr|F7CDT0|F7CDT0_MOUSE;tr|F6WMC0|F6WMC0_MOUSE;sp|P61082|UBC12_MOUSE	>tr|G5E919|G5E919_MOUSE NEDD8-conjugating enzyme Ubc12 OS=Mus musculus GN=Ube2m PE=1 SV=1;>tr|Q8R352|Q8R352_MOUSE Ube2m protein OS=Mus musculus GN=Ube2m PE=2 SV=1;>tr|F7CDT0|F7CDT0_MOUSE NEDD8-conjugating enzyme Ubc12 (Fragment) OS=Mus musculus GN=Ube2m PE
tr|F8WIC2|F8WIC2_MOUSE;tr|D3Z4U3|D3Z4U3_MOUSE;tr|Q3TL77|Q3TL77_MOUSE;tr|Q6ZWQ6|Q6ZWQ6_MOUSE;sp|P61087|UBE2K_MOUSE	>tr|F8WIC2|F8WIC2_MOUSE Ubiquitin-conjugating enzyme E2 K OS=Mus musculus GN=Ube2k PE=1 SV=1;>tr|D3Z4U3|D3Z4U3_MOUSE Ubiquitin-conjugating enzyme E2 K OS=Mus musculus GN=Ube2k PE=1 SV=1;>tr|Q3TL77|Q3TL77_MOUSE Putative uncharacterized protein OS=Mus muscul
tr|A2RTT4|A2RTT4_MOUSE;sp|P61089|UBE2N_MOUSE	>tr|A2RTT4|A2RTT4_MOUSE MCG4297 OS=Mus musculus GN=Ube2n PE=2 SV=1;>sp|P61089|UBE2N_MOUSE Ubiquitin-conjugating enzyme E2 N OS=Mus musculus GN=Ube2n PE=1 SV=1
tr|Q5SW83|Q5SW83_MOUSE;sp|P61161|ARP2_MOUSE;tr|Q8BMA4|Q8BMA4_MOUSE	>tr|Q5SW83|Q5SW83_MOUSE ARP2 actin-related protein 2 homolog (Yeast) OS=Mus musculus GN=Actr2 PE=2 SV=1;>sp|P61161|ARP2_MOUSE Actin-related protein 2 OS=Mus musculus GN=Actr2 PE=1 SV=1;>tr|Q8BMA4|Q8BMA4_MOUSE Putative uncharacterized protein OS=Mus musculu
tr|A2AQE4|A2AQE4_MOUSE;tr|Q3UK65|Q3UK65_MOUSE;sp|P61202|CSN2_MOUSE;tr|Q3V3N6|Q3V3N6_MOUSE;sp|P61202-2|CSN2_MOUSE	>tr|A2AQE4|A2AQE4_MOUSE COP9 signalosome complex subunit 2 OS=Mus musculus GN=Cops2 PE=1 SV=1;>tr|Q3UK65|Q3UK65_MOUSE Putative uncharacterized protein OS=Mus musculus GN=Cops2 PE=2 SV=1;>sp|P61202|CSN2_MOUSE COP9 signalosome complex subunit 2 OS=Mus muscul
tr|Q6NXX7|Q6NXX7_MOUSE;tr|Q3UHY8|Q3UHY8_MOUSE;tr|Q3TJM9|Q3TJM9_MOUSE;tr|Q3TIU8|Q3TIU8_MOUSE;sp|P61222|ABCE1_MOUSE	>tr|Q6NXX7|Q6NXX7_MOUSE Abce1 protein (Fragment) OS=Mus musculus GN=Abce1 PE=2 SV=1;>tr|Q3UHY8|Q3UHY8_MOUSE ATP-binding cassette, sub-family E (OABP), member 1 OS=Mus musculus GN=Abce1 PE=2 SV=1;>tr|Q3TJM9|Q3TJM9_MOUSE Putative uncharacterized protein OS=M
tr|B1ARA3|B1ARA3_MOUSE;tr|B1ARA5|B1ARA5_MOUSE;tr|Q4FZH2|Q4FZH2_MOUSE;sp|P61255|RL26_MOUSE;tr|Q3U7N1|Q3U7N1_MOUSE	>tr|B1ARA3|B1ARA3_MOUSE 60S ribosomal protein L26 (Fragment) OS=Mus musculus GN=Rpl26 PE=1 SV=1;>tr|B1ARA5|B1ARA5_MOUSE 60S ribosomal protein L26 OS=Mus musculus GN=Rpl26 PE=1 SV=1;>tr|Q4FZH2|Q4FZH2_MOUSE MCG50660, isoform CRA_a OS=Mus musculus GN=Rpl26 PE
tr|A2A4J1|A2A4J1_MOUSE;tr|Q4FK54|Q4FK54_MOUSE;sp|P61290|PSME3_MOUSE;tr|A2A4J3|A2A4J3_MOUSE	>tr|A2A4J1|A2A4J1_MOUSE Proteasome activator complex subunit 3 (Fragment) OS=Mus musculus GN=Psme3 PE=1 SV=1;>tr|Q4FK54|Q4FK54_MOUSE Proteaseome (Prosome, macropain) 28 subunit, 3 OS=Mus musculus GN=Psme3 PE=2 SV=1;>sp|P61290|PSME3_MOUSE Proteasome activat
tr|Q5BLJ9|Q5BLJ9_MOUSE;sp|P61358|RL27_MOUSE;tr|Q9CSM4|Q9CSM4_MOUSE;tr|A2A4Q0|A2A4Q0_MOUSE	>tr|Q5BLJ9|Q5BLJ9_MOUSE 60S ribosomal protein L27 OS=Mus musculus GN=Rpl27 PE=2 SV=1;>sp|P61358|RL27_MOUSE 60S ribosomal protein L27 OS=Mus musculus GN=Rpl27 PE=1 SV=2;>tr|Q9CSM4|Q9CSM4_MOUSE 60S ribosomal protein L27 (Fragment) OS=Mus musculus PE=2 SV=1;>
tr|A3KMJ8|A3KMJ8_MOUSE;sp|P61759|PFD3_MOUSE;tr|Q3TIR6|Q3TIR6_MOUSE	>tr|A3KMJ8|A3KMJ8_MOUSE Vbp1 protein (Fragment) OS=Mus musculus GN=Vbp1 PE=2 SV=1;>sp|P61759|PFD3_MOUSE Prefoldin subunit 3 OS=Mus musculus GN=Vbp1 PE=1 SV=2;>tr|Q3TIR6|Q3TIR6_MOUSE Prefoldin subunit 3 OS=Mus musculus GN=Vbp1 PE=1 SV=1
tr|Q542M2|Q542M2_MOUSE;sp|P61924|COPZ1_MOUSE;tr|Q8R3M1|Q8R3M1_MOUSE	>tr|Q542M2|Q542M2_MOUSE Coatomer protein complex, subunit zeta 1, isoform CRA_c OS=Mus musculus GN=Copz1 PE=2 SV=1;>sp|P61924|COPZ1_MOUSE Coatomer subunit zeta-1 OS=Mus musculus GN=Copz1 PE=1 SV=1;>tr|Q8R3M1|Q8R3M1_MOUSE Copz1 protein OS=Mus musculus GN=Co
tr|H7BWX9|H7BWX9_MOUSE;tr|D3Z794|D3Z794_MOUSE;sp|P61957|SUMO2_MOUSE	>tr|H7BWX9|H7BWX9_MOUSE Small ubiquitin-related modifier 2 OS=Mus musculus GN=Sumo2 PE=1 SV=1;>tr|D3Z794|D3Z794_MOUSE Small ubiquitin-related modifier 2 OS=Mus musculus GN=Sumo2 PE=1 SV=1;>sp|P61957|SUMO2_MOUSE Small ubiquitin-related modifier 2 OS=Mus mus
tr|H7BWZ1|H7BWZ1_MOUSE;tr|D3YW97|D3YW97_MOUSE;sp|P61961|UFM1_MOUSE	>tr|H7BWZ1|H7BWZ1_MOUSE Ubiquitin-fold modifier 1 OS=Mus musculus GN=Ufm1 PE=1 SV=1;>tr|D3YW97|D3YW97_MOUSE Ubiquitin-fold modifier 1 OS=Mus musculus GN=Ufm1 PE=1 SV=1;>sp|P61961|UFM1_MOUSE Ubiquitin-fold modifier 1 OS=Mus musculus GN=Ufm1 PE=1 SV=1
sp|P61979-3|HNRPK_MOUSE;tr|B2M1R6|B2M1R6_MOUSE;tr|Q3TUA1|Q3TUA1_MOUSE;sp|P61979|HNRPK_MOUSE;tr|Q5FWJ5|Q5FWJ5_MOUSE;tr|Q3TL71|Q3TL71_MOUSE;sp|P61979-2|HNRPK_MOUSE;tr|Q3U9Q3|Q3U9Q3_MOUSE;tr|Q3U6X2|Q3U6X2_MOUSE;tr|Q3TJ38|Q3TJ38_MOUSE;tr|Q3TG17|Q3TG17_MOUSE;tr|H3BLL4|H3BLL4_MOUSE;tr|D3Z5X4|D3Z5X4_MOUSE;tr|D3YWG1|D3YWG1_MOUSE;tr|H3BKD0|H3BKD0_MOUSE;tr|H3BK96|H3BK96_MOUSE	>sp|P61979-3|HNRPK_MOUSE Isoform 3 of Heterogeneous nuclear ribonucleoprotein K OS=Mus musculus GN=Hnrnpk;>tr|B2M1R6|B2M1R6_MOUSE Heterogeneous nuclear ribonucleoprotein K OS=Mus musculus GN=Hnrnpk PE=1 SV=1;>tr|Q3TUA1|Q3TUA1_MOUSE Putative uncharacterized
tr|A8IP69|A8IP69_MOUSE;sp|P61982|1433G_MOUSE	>tr|A8IP69|A8IP69_MOUSE 14-3-3 protein gamma subtype OS=Mus musculus GN=Ywhag PE=2 SV=1;>sp|P61982|1433G_MOUSE 14-3-3 protein gamma OS=Mus musculus GN=Ywhag PE=1 SV=2
sp|P62075|TIM13_MOUSE	>sp|P62075|TIM13_MOUSE Mitochondrial import inner membrane translocase subunit Tim13 OS=Mus musculus GN=Timm13 PE=1 SV=1
tr|F6SVV1|F6SVV1_MOUSE;tr|Q4FZE6|Q4FZE6_MOUSE;sp|P62082|RS7_MOUSE	>tr|F6SVV1|F6SVV1_MOUSE Protein Gm9493 OS=Mus musculus GN=Gm9493 PE=4 SV=1;>tr|Q4FZE6|Q4FZE6_MOUSE Ribosomal protein S7 OS=Mus musculus GN=Rps7 PE=2 SV=1;>sp|P62082|RS7_MOUSE 40S ribosomal protein S7 OS=Mus musculus GN=Rps7 PE=2 SV=1
tr|Q3U8W0|Q3U8W0_MOUSE;sp|P62137|PP1A_MOUSE;tr|Q3TYF5|Q3TYF5_MOUSE	>tr|Q3U8W0|Q3U8W0_MOUSE Putative uncharacterized protein OS=Mus musculus GN=Ppp1ca PE=2 SV=1;>sp|P62137|PP1A_MOUSE Serine/threonine-protein phosphatase PP1-alpha catalytic subunit OS=Mus musculus GN=Ppp1ca PE=1 SV=1;>tr|Q3TYF5|Q3TYF5_MOUSE Serine/threonine
sp|P62141|PP1B_MOUSE	>sp|P62141|PP1B_MOUSE Serine/threonine-protein phosphatase PP1-beta catalytic subunit OS=Mus musculus GN=Ppp1cb PE=1 SV=3
tr|Q542I9|Q542I9_MOUSE;sp|P62192|PRS4_MOUSE	>tr|Q542I9|Q542I9_MOUSE MCG122657 OS=Mus musculus GN=Psmc1 PE=2 SV=1;>sp|P62192|PRS4_MOUSE 26S protease regulatory subunit 4 OS=Mus musculus GN=Psmc1 PE=1 SV=1
tr|Q8K1K2|Q8K1K2_MOUSE;sp|P62196|PRS8_MOUSE;tr|Q99KR1|Q99KR1_MOUSE	>tr|Q8K1K2|Q8K1K2_MOUSE 26S protease regulatory subunit 8 OS=Mus musculus GN=Psmc5 PE=1 SV=1;>sp|P62196|PRS8_MOUSE 26S protease regulatory subunit 8 OS=Mus musculus GN=Psmc5 PE=1 SV=1;>tr|Q99KR1|Q99KR1_MOUSE Psmc5 protein (Fragment) OS=Mus musculus GN=Psmc
sp|P62204|CALM_MOUSE;tr|Q3UKW2|Q3UKW2_MOUSE	>sp|P62204|CALM_MOUSE Calmodulin OS=Mus musculus GN=Calm1 PE=1 SV=2;>tr|Q3UKW2|Q3UKW2_MOUSE Calmodulin OS=Mus musculus GN=Calm1 PE=1 SV=1
tr|Q5M9L9|Q5M9L9_MOUSE;tr|Q497E9|Q497E9_MOUSE;sp|P62242|RS8_MOUSE;tr|Q3UJU6|Q3UJU6_MOUSE;tr|Q9CQW4|Q9CQW4_MOUSE;tr|Q3UA25|Q3UA25_MOUSE	>tr|Q5M9L9|Q5M9L9_MOUSE 40S ribosomal protein S8 OS=Mus musculus GN=Rps8 PE=2 SV=1;>tr|Q497E9|Q497E9_MOUSE 40S ribosomal protein S8 OS=Mus musculus GN=Rps8 PE=2 SV=1;>sp|P62242|RS8_MOUSE 40S ribosomal protein S8 OS=Mus musculus GN=Rps8 PE=1 SV=2;>tr|Q3UJU6
tr|D3Z712|D3Z712_MOUSE;tr|D3YVB4|D3YVB4_MOUSE;tr|F8WJ41|F8WJ41_MOUSE;tr|Q5M9M4|Q5M9M4_MOUSE;sp|P62245|RS15A_MOUSE	>tr|D3Z712|D3Z712_MOUSE 40S ribosomal protein S15a (Fragment) OS=Mus musculus GN=Rps15a PE=1 SV=1;>tr|D3YVB4|D3YVB4_MOUSE 40S ribosomal protein S15a (Fragment) OS=Mus musculus GN=Rps15a PE=1 SV=1;>tr|F8WJ41|F8WJ41_MOUSE 40S ribosomal protein S15a (Fragment
tr|Q5F239|Q5F239_MOUSE;sp|P62254|UB2G1_MOUSE;tr|D6RES1|D6RES1_MOUSE	>tr|Q5F239|Q5F239_MOUSE Ubiquitin-conjugating enzyme E2G 1 (UBC7 homolog, C. elegans), isoform CRA_a OS=Mus musculus GN=Ube2g1 PE=2 SV=1;>sp|P62254|UB2G1_MOUSE Ubiquitin-conjugating enzyme E2 G1 OS=Mus musculus GN=Ube2g1 PE=1 SV=3;>tr|D6RES1|D6RES1_MOUSE U
tr|Q8BPH1|Q8BPH1_MOUSE;tr|Q5SS40|Q5SS40_MOUSE;sp|P62259|1433E_MOUSE;tr|D6REF3|D6REF3_MOUSE	>tr|Q8BPH1|Q8BPH1_MOUSE Putative uncharacterized protein OS=Mus musculus GN=Ywhae PE=2 SV=1;>tr|Q5SS40|Q5SS40_MOUSE Tyrosine 3-monooxygenase/tryptophan 5-monooxygenase activation protein, epsilon polypeptide, isoform CRA_c OS=Mus musculus GN=Ywhae PE=2 SV=
tr|Q9CWI9|Q9CWI9_MOUSE;tr|Q497E1|Q497E1_MOUSE;sp|P62267|RS23_MOUSE;tr|Q9CZI5|Q9CZI5_MOUSE;tr|Q9CSN9|Q9CSN9_MOUSE	>tr|Q9CWI9|Q9CWI9_MOUSE Putative uncharacterized protein OS=Mus musculus GN=Rps23 PE=2 SV=1;>tr|Q497E1|Q497E1_MOUSE Ribosomal protein S23 OS=Mus musculus GN=Rps23 PE=2 SV=1;>sp|P62267|RS23_MOUSE 40S ribosomal protein S23 OS=Mus musculus GN=Rps23 PE=1 SV=3;
tr|Q921R2|Q921R2_MOUSE;tr|Q5BLJ7|Q5BLJ7_MOUSE;sp|P62301|RS13_MOUSE	>tr|Q921R2|Q921R2_MOUSE MCG123365, isoform CRA_a OS=Mus musculus GN=Rps13 PE=2 SV=1;>tr|Q5BLJ7|Q5BLJ7_MOUSE MCG10205 OS=Mus musculus GN=Rps13 PE=2 SV=1;>sp|P62301|RS13_MOUSE 40S ribosomal protein S13 OS=Mus musculus GN=Rps13 PE=1 SV=2
tr|Q497K3|Q497K3_MOUSE;tr|Q3UX80|Q3UX80_MOUSE;sp|P62307|RUXF_MOUSE;tr|Q6NZQ3|Q6NZQ3_MOUSE	>tr|Q497K3|Q497K3_MOUSE MCG4969 OS=Mus musculus GN=Snrpf PE=2 SV=1;>tr|Q3UX80|Q3UX80_MOUSE Small nuclear ribonucleoprotein F OS=Mus musculus GN=Snrpf PE=2 SV=1;>sp|P62307|RUXF_MOUSE Small nuclear ribonucleoprotein F OS=Mus musculus GN=Snrpf PE=1 SV=1;>tr|Q
tr|Q3V424|Q3V424_MOUSE;sp|P62309|RUXG_MOUSE	>tr|Q3V424|Q3V424_MOUSE Putative uncharacterized protein OS=Mus musculus PE=2 SV=1;>sp|P62309|RUXG_MOUSE Small nuclear ribonucleoprotein G OS=Mus musculus GN=Snrpg PE=1 SV=1
sp|P62311|LSM3_MOUSE	>sp|P62311|LSM3_MOUSE U6 snRNA-associated Sm-like protein LSm3 OS=Mus musculus GN=Lsm3 PE=1 SV=2
sp|P62322|LSM5_MOUSE	>sp|P62322|LSM5_MOUSE U6 snRNA-associated Sm-like protein LSm5 OS=Mus musculus GN=Lsm5 PE=3 SV=2
tr|Q14AQ1|Q14AQ1_MOUSE;sp|P62334|PRS10_MOUSE;tr|Q8QZS9|Q8QZS9_MOUSE	>tr|Q14AQ1|Q14AQ1_MOUSE Proteasome (Prosome, macropain) 26S subunit, ATPase, 6 OS=Mus musculus GN=Psmc6 PE=2 SV=1;>sp|P62334|PRS10_MOUSE 26S protease regulatory subunit 10B OS=Mus musculus GN=Psmc6 PE=1 SV=1;>tr|Q8QZS9|Q8QZS9_MOUSE Psmc6 protein (Fragment)
tr|Q0PD45|Q0PD45_MOUSE;sp|P62492|RB11A_MOUSE;tr|G3UZL4|G3UZL4_MOUSE;tr|G3UY29|G3UY29_MOUSE;tr|E9Q3P9|E9Q3P9_MOUSE;tr|F8WGS1|F8WGS1_MOUSE;tr|Q3UZ37|Q3UZ37_MOUSE;tr|G3UZD3|G3UZD3_MOUSE;tr|Q78ZJ8|Q78ZJ8_MOUSE;tr|A0A068BFR3|A0A068BFR3_MOUSE;sp|P46638|RB11B_MOUSE	>tr|Q0PD45|Q0PD45_MOUSE RAB11a, member RAS oncogene family OS=Mus musculus GN=Rab11a PE=2 SV=1;>sp|P62492|RB11A_MOUSE Ras-related protein Rab-11A OS=Mus musculus GN=Rab11a PE=1 SV=3;>tr|G3UZL4|G3UZL4_MOUSE Ras-related protein Rab-11B (Fragment) OS=Mus musc
tr|D3YW86|D3YW86_MOUSE;tr|Q3UXU0|Q3UXU0_MOUSE;sp|P62500-2|T22D1_MOUSE;tr|D3Z0V7|D3Z0V7_MOUSE;sp|P62500-3|T22D1_MOUSE;tr|E9QLZ1|E9QLZ1_MOUSE;sp|P62500|T22D1_MOUSE;tr|H3BLI9|H3BLI9_MOUSE;tr|A7LCN1|A7LCN1_MOUSE;tr|Q9CVK3|Q9CVK3_MOUSE;tr|Q6PE86|Q6PE86_MOUSE;tr|Q148S0|Q148S0_MOUSE;tr|A0A0G2JFZ4|A0A0G2JFZ4_MOUSE;tr|E9Q7M2|E9Q7M2_MOUSE	>tr|D3YW86|D3YW86_MOUSE TSC22 domain family protein 1 OS=Mus musculus GN=Tsc22d1 PE=1 SV=1;>tr|Q3UXU0|Q3UXU0_MOUSE TSC22 domain family, member 1 OS=Mus musculus GN=Tsc22d1 PE=2 SV=1;>sp|P62500-2|T22D1_MOUSE Isoform 2 of TSC22 domain family protein 1 OS=Mus
tr|Q545F8|Q545F8_MOUSE;tr|Q3V1Z5|Q3V1Z5_MOUSE;tr|Q545X8|Q545X8_MOUSE;tr|Q3UXQ6|Q3UXQ6_MOUSE;sp|P62702|RS4X_MOUSE;tr|V9GWY0|V9GWY0_MOUSE	>tr|Q545F8|Q545F8_MOUSE 40S ribosomal protein S4 OS=Mus musculus GN=Rps4x PE=2 SV=1;>tr|Q3V1Z5|Q3V1Z5_MOUSE 40S ribosomal protein S4 OS=Mus musculus GN=Rps4l PE=1 SV=1;>tr|Q545X8|Q545X8_MOUSE 40S ribosomal protein S4 OS=Mus musculus GN=Rps4x PE=2 SV=1;>tr|
tr|Q05CK2|Q05CK2_MOUSE;tr|Q3THJ0|Q3THJ0_MOUSE;sp|P62717|RL18A_MOUSE;tr|F6YJW4|F6YJW4_MOUSE	>tr|Q05CK2|Q05CK2_MOUSE Rpl18a protein OS=Mus musculus GN=Rpl18a PE=2 SV=1;>tr|Q3THJ0|Q3THJ0_MOUSE 60S ribosomal protein L18a OS=Mus musculus GN=Rpl18a PE=2 SV=1;>sp|P62717|RL18A_MOUSE 60S ribosomal protein L18a OS=Mus musculus GN=Rpl18a PE=1 SV=1;>tr|F6YJ
tr|Q91YK6|Q91YK6_MOUSE;tr|Q4V9X9|Q4V9X9_MOUSE;tr|Q5M9M5|Q5M9M5_MOUSE;sp|P62751|RL23A_MOUSE	>tr|Q91YK6|Q91YK6_MOUSE Rpl23a protein (Fragment) OS=Mus musculus GN=Rpl23a PE=2 SV=1;>tr|Q4V9X9|Q4V9X9_MOUSE Rpl23a protein (Fragment) OS=Mus musculus GN=Rpl23a PE=2 SV=1;>tr|Q5M9M5|Q5M9M5_MOUSE MCG10806 OS=Mus musculus GN=Rpl23a PE=2 SV=1;>sp|P62751|RL23
tr|Q8BT09|Q8BT09_MOUSE;tr|Q5BLK1|Q5BLK1_MOUSE;sp|P62754|RS6_MOUSE;tr|Q3TL53|Q3TL53_MOUSE	>tr|Q8BT09|Q8BT09_MOUSE 40S ribosomal protein S6 OS=Mus musculus GN=Rps6 PE=2 SV=1;>tr|Q5BLK1|Q5BLK1_MOUSE 40S ribosomal protein S6 OS=Mus musculus GN=Rps6 PE=2 SV=1;>sp|P62754|RS6_MOUSE 40S ribosomal protein S6 OS=Mus musculus GN=Rps6 PE=1 SV=1;>tr|Q3TL53
sp|P62774|MTPN_MOUSE	>sp|P62774|MTPN_MOUSE Myotrophin OS=Mus musculus GN=Mtpn PE=1 SV=2
tr|B2RTM0|B2RTM0_MOUSE;sp|P62806|H4_MOUSE;tr|Q61667|Q61667_MOUSE	>tr|B2RTM0|B2RTM0_MOUSE Histone H4 OS=Mus musculus GN=Hist2h4 PE=2 SV=1;>sp|P62806|H4_MOUSE Histone H4 OS=Mus musculus GN=Hist1h4a PE=1 SV=2;>tr|Q61667|Q61667_MOUSE Histone H4 (Fragment) OS=Mus musculus PE=3 SV=1
sp|P62814|VATB2_MOUSE	>sp|P62814|VATB2_MOUSE V-type proton ATPase subunit B, brain isoform OS=Mus musculus GN=Atp6v1b2 PE=1 SV=1
sp|P62843|RS15_MOUSE;tr|D3YTQ9|D3YTQ9_MOUSE;tr|Q3UXS6|Q3UXS6_MOUSE;tr|Q3UK70|Q3UK70_MOUSE	>sp|P62843|RS15_MOUSE 40S ribosomal protein S15 OS=Mus musculus GN=Rps15 PE=1 SV=2;>tr|D3YTQ9|D3YTQ9_MOUSE 40S ribosomal protein S15 OS=Mus musculus GN=Rps15 PE=1 SV=1;>tr|Q3UXS6|Q3UXS6_MOUSE Putative uncharacterized protein OS=Mus musculus GN=Rps15 PE=2 S
sp|P62849-2|RS24_MOUSE;sp|P62849-3|RS24_MOUSE;tr|Q9D7P1|Q9D7P1_MOUSE;tr|Q9CY61|Q9CY61_MOUSE;tr|Q5M9M7|Q5M9M7_MOUSE;tr|Q3TIF8|Q3TIF8_MOUSE;sp|P62849|RS24_MOUSE;tr|Q9CQK2|Q9CQK2_MOUSE;tr|Q9DCA4|Q9DCA4_MOUSE	>sp|P62849-2|RS24_MOUSE Isoform 2 of 40S ribosomal protein S24 OS=Mus musculus GN=Rps24;>sp|P62849-3|RS24_MOUSE Isoform 3 of 40S ribosomal protein S24 OS=Mus musculus GN=Rps24;>tr|Q9D7P1|Q9D7P1_MOUSE 40S ribosomal protein S24 OS=Mus musculus GN=Rps24 PE=2
tr|G3UYV7|G3UYV7_MOUSE;tr|Q059I1|Q059I1_MOUSE;sp|P62858|RS28_MOUSE	>tr|G3UYV7|G3UYV7_MOUSE 40S ribosomal protein S28 (Fragment) OS=Mus musculus GN=Rps28 PE=1 SV=1;>tr|Q059I1|Q059I1_MOUSE MCG22987, isoform CRA_a OS=Mus musculus GN=Rps28 PE=2 SV=1;>sp|P62858|RS28_MOUSE 40S ribosomal protein S28 OS=Mus musculus GN=Rps28 PE=1
sp|P62869|ELOB_MOUSE;tr|Q9D7T5|Q9D7T5_MOUSE	>sp|P62869|ELOB_MOUSE Transcription elongation factor B polypeptide 2 OS=Mus musculus GN=Tceb2 PE=1 SV=1;>tr|Q9D7T5|Q9D7T5_MOUSE Putative uncharacterized protein OS=Mus musculus GN=2210409E12Rik PE=2 SV=1
tr|Q3U9V4|Q3U9V4_MOUSE;sp|P62880|GBB2_MOUSE;tr|D3Z1T4|D3Z1T4_MOUSE;tr|D3Z1M1|D3Z1M1_MOUSE;tr|D3YZX3|D3YZX3_MOUSE;tr|Q3U1B1|Q3U1B1_MOUSE;tr|Q3TQ70|Q3TQ70_MOUSE;sp|P62874|GBB1_MOUSE;tr|E9QKR0|E9QKR0_MOUSE;tr|H3BLF7|H3BLF7_MOUSE;tr|H3BKR2|H3BKR2_MOUSE;tr|Q61621|Q61621_MOUSE;tr|Q3U2F9|Q3U2F9_MOUSE;tr|Q3THF3|Q3THF3_MOUSE;sp|P29387|GBB4_MOUSE	>tr|Q3U9V4|Q3U9V4_MOUSE Guanine nucleotide binding protein, beta 2, isoform CRA_a OS=Mus musculus GN=Gnb2 PE=2 SV=1;>sp|P62880|GBB2_MOUSE Guanine nucleotide-binding protein G(I)/G(S)/G(T) subunit beta-2 OS=Mus musculus GN=Gnb2 PE=1 SV=3;>tr|D3Z1T4|D3Z1T4_M
tr|Q56A15|Q56A15_MOUSE;tr|G3UWG1|G3UWG1_MOUSE;sp|P62897|CYC_MOUSE	>tr|Q56A15|Q56A15_MOUSE Cytochrome c OS=Mus musculus GN=Cycs PE=2 SV=1;>tr|G3UWG1|G3UWG1_MOUSE MCG115977 OS=Mus musculus GN=Gm10108 PE=3 SV=1;>sp|P62897|CYC_MOUSE Cytochrome c, somatic OS=Mus musculus GN=Cycs PE=1 SV=2
tr|Q5YLW3|Q5YLW3_MOUSE;sp|P62908|RS3_MOUSE;tr|Q3UCL7|Q3UCL7_MOUSE;tr|Q9CZP6|Q9CZP6_MOUSE;tr|Q9D0A2|Q9D0A2_MOUSE;tr|Q3UK56|Q3UK56_MOUSE;tr|D3YV43|D3YV43_MOUSE	>tr|Q5YLW3|Q5YLW3_MOUSE Ribosomal protein S3 OS=Mus musculus GN=Rps3 PE=2 SV=1;>sp|P62908|RS3_MOUSE 40S ribosomal protein S3 OS=Mus musculus GN=Rps3 PE=1 SV=1;>tr|Q3UCL7|Q3UCL7_MOUSE Putative uncharacterized protein OS=Mus musculus GN=Rps3 PE=2 SV=1;>tr|Q9
tr|Q3UJS0|Q3UJS0_MOUSE;sp|P62918|RL8_MOUSE;tr|Q9Z237|Q9Z237_MOUSE;tr|Q3THC7|Q3THC7_MOUSE	>tr|Q3UJS0|Q3UJS0_MOUSE Putative uncharacterized protein OS=Mus musculus GN=Rpl8 PE=2 SV=1;>sp|P62918|RL8_MOUSE 60S ribosomal protein L8 OS=Mus musculus GN=Rpl8 PE=1 SV=2;>tr|Q9Z237|Q9Z237_MOUSE Ribosomal protein L8 (Fragment) OS=Mus musculus PE=4 SV=1;>tr
tr|Q60951|Q60951_MOUSE;tr|Q3UBT1|Q3UBT1_MOUSE;sp|P62960|YBOX1_MOUSE;tr|Q71V06|Q71V06_MOUSE;tr|Q810K5|Q810K5_MOUSE;tr|Q60950|Q60950_MOUSE	>tr|Q60951|Q60951_MOUSE MYB-1b OS=Mus musculus GN=Ybx1 PE=2 SV=1;>tr|Q3UBT1|Q3UBT1_MOUSE Y box protein 1 OS=Mus musculus GN=Ybx1 PE=2 SV=1;>sp|P62960|YBOX1_MOUSE Nuclease-sensitive element-binding protein 1 OS=Mus musculus GN=Ybx1 PE=1 SV=3;>tr|Q71V06|Q71V
tr|Q8CEH8|Q8CEH8_MOUSE;tr|Q5SX50|Q5SX50_MOUSE;sp|P62962|PROF1_MOUSE;tr|Q3U7V7|Q3U7V7_MOUSE;tr|Q5SX49|Q5SX49_MOUSE	>tr|Q8CEH8|Q8CEH8_MOUSE Profilin OS=Mus musculus GN=Pfn1 PE=2 SV=1;>tr|Q5SX50|Q5SX50_MOUSE Profilin OS=Mus musculus GN=Pfn1 PE=2 SV=1;>sp|P62962|PROF1_MOUSE Profilin-1 OS=Mus musculus GN=Pfn1 PE=1 SV=2;>tr|Q3U7V7|Q3U7V7_MOUSE Profilin OS=Mus musculus GN=Pf
tr|F8WJG3|F8WJG3_MOUSE;sp|P62996|TRA2B_MOUSE;tr|Q5PR75|Q5PR75_MOUSE	>tr|F8WJG3|F8WJG3_MOUSE Transformer-2 protein homolog beta OS=Mus musculus GN=Tra2b PE=1 SV=1;>sp|P62996|TRA2B_MOUSE Transformer-2 protein homolog beta OS=Mus musculus GN=Tra2b PE=1 SV=1;>tr|Q5PR75|Q5PR75_MOUSE Sfrs10 protein OS=Mus musculus GN=Tra2b PE=2
tr|Q3UHM0|Q3UHM0_MOUSE;sp|P63005-2|LIS1_MOUSE;tr|Q5SW18|Q5SW18_MOUSE;tr|Q3UH92|Q3UH92_MOUSE;tr|Q3UGR6|Q3UGR6_MOUSE;tr|Q3TJG1|Q3TJG1_MOUSE;tr|Q3TIK0|Q3TIK0_MOUSE;sp|P63005|LIS1_MOUSE;tr|Q3TUH5|Q3TUH5_MOUSE;tr|Q5SW16|Q5SW16_MOUSE	>tr|Q3UHM0|Q3UHM0_MOUSE Platelet-activating factor acetylhydrolase IB subunit alpha OS=Mus musculus GN=Pafah1b1 PE=2 SV=1;>sp|P63005-2|LIS1_MOUSE Isoform 2 of Platelet-activating factor acetylhydrolase IB subunit alpha OS=Mus musculus GN=Pafah1b1;>tr|Q5SW1
tr|Q3UDS0|Q3UDS0_MOUSE;tr|Q3UBA6|Q3UBA6_MOUSE;tr|Q3TZJ3|Q3TZJ3_MOUSE;tr|Q3TH56|Q3TH56_MOUSE;tr|Q3TEK2|Q3TEK2_MOUSE;sp|P63017|HSP7C_MOUSE;tr|Q504P4|Q504P4_MOUSE;tr|Q3U9L2|Q3U9L2_MOUSE;tr|Q3TQ13|Q3TQ13_MOUSE;tr|Q3ULM1|Q3ULM1_MOUSE;tr|Q3TF16|Q3TF16_MOUSE;tr|Q3TRH3|Q3TRH3_MOUSE;tr|Q3TB63|Q3TB63_MOUSE;tr|Q3KQJ4|Q3KQJ4_MOUSE;tr|Q3TH04|Q3TH04_MOUSE	>tr|Q3UDS0|Q3UDS0_MOUSE Putative uncharacterized protein (Fragment) OS=Mus musculus GN=Hspa8 PE=2 SV=1;>tr|Q3UBA6|Q3UBA6_MOUSE Putative uncharacterized protein OS=Mus musculus GN=Hspa8 PE=2 SV=1;>tr|Q3TZJ3|Q3TZJ3_MOUSE Putative uncharacterized protein OS=M
sp|P63028|TCTP_MOUSE;tr|D3YU75|D3YU75_MOUSE	>sp|P63028|TCTP_MOUSE Translationally-controlled tumor protein OS=Mus musculus GN=Tpt1 PE=1 SV=1;>tr|D3YU75|D3YU75_MOUSE Translationally-controlled tumor protein OS=Mus musculus GN=Tpt1 PE=1 SV=1
tr|Q5NTY0|Q5NTY0_MOUSE;tr|Q3TK61|Q3TK61_MOUSE;sp|P63037|DNJA1_MOUSE;tr|B1AXX9|B1AXX9_MOUSE;tr|B1AXY0|B1AXY0_MOUSE;tr|B1AXY1|B1AXY1_MOUSE	>tr|Q5NTY0|Q5NTY0_MOUSE DnaJ (Hsp40) homolog, subfamily A, member 1 OS=Mus musculus GN=Dnaja1 PE=2 SV=1;>tr|Q3TK61|Q3TK61_MOUSE Putative uncharacterized protein OS=Mus musculus GN=Dnaja1 PE=2 SV=1;>sp|P63037|DNJA1_MOUSE DnaJ homolog subfamily A member 1 OS
sp|P63038|CH60_MOUSE	>sp|P63038|CH60_MOUSE 60 kDa heat shock protein, mitochondrial OS=Mus musculus GN=Hspd1 PE=1 SV=1
sp|P63085|MK01_MOUSE;tr|O35558|O35558_MOUSE;tr|Q3UF82|Q3UF82_MOUSE	>sp|P63085|MK01_MOUSE Mitogen-activated protein kinase 1 OS=Mus musculus GN=Mapk1 PE=1 SV=3;>tr|O35558|O35558_MOUSE Mitogen-activated protein kinase OS=Mus musculus GN=Erk2 PE=3 SV=1;>tr|Q3UF82|Q3UF82_MOUSE Mitogen-activated protein kinase OS=Mus musculus
sp|P63101|1433Z_MOUSE	>sp|P63101|1433Z_MOUSE 14-3-3 protein zeta/delta OS=Mus musculus GN=Ywhaz PE=1 SV=1
tr|Q9D056|Q9D056_MOUSE;tr|Q3U1S7|Q3U1S7_MOUSE;sp|P63139|NFYB_MOUSE;tr|Q8C590|Q8C590_MOUSE;tr|D3Z723|D3Z723_MOUSE	>tr|Q9D056|Q9D056_MOUSE Putative uncharacterized protein OS=Mus musculus GN=Nfyb PE=2 SV=1;>tr|Q3U1S7|Q3U1S7_MOUSE Putative uncharacterized protein OS=Mus musculus GN=Nfyb PE=2 SV=1;>sp|P63139|NFYB_MOUSE Nuclear transcription factor Y subunit beta OS=Mus m
tr|Q8C7C4|Q8C7C4_MOUSE;tr|Q8BNM0|Q8BNM0_MOUSE;tr|Q8BQ02|Q8BQ02_MOUSE;tr|Q6P202|Q6P202_MOUSE;tr|Q58EV5|Q58EV5_MOUSE;tr|Q497Z6|Q497Z6_MOUSE;tr|Q3UBK2|Q3UBK2_MOUSE;sp|P63158|HMGB1_MOUSE;tr|Q3UJK0|Q3UJK0_MOUSE;tr|D3YZ18|D3YZ18_MOUSE	>tr|Q8C7C4|Q8C7C4_MOUSE Putative uncharacterized protein (Fragment) OS=Mus musculus PE=2 SV=1;>tr|Q8BNM0|Q8BNM0_MOUSE Putative uncharacterized protein (Fragment) OS=Mus musculus PE=2 SV=1;>tr|Q8BQ02|Q8BQ02_MOUSE Putative uncharacterized protein OS=Mus musc
sp|P63166|SUMO1_MOUSE;tr|A0A087WRQ4|A0A087WRQ4_MOUSE	>sp|P63166|SUMO1_MOUSE Small ubiquitin-related modifier 1 OS=Mus musculus GN=Sumo1 PE=1 SV=1;>tr|A0A087WRQ4|A0A087WRQ4_MOUSE Small ubiquitin-related modifier 1 OS=Mus musculus GN=Sumo1 PE=1 SV=1
tr|A0A0A0MQM0|A0A0A0MQM0_MOUSE;sp|P63242|IF5A1_MOUSE;tr|J3QPS8|J3QPS8_MOUSE;sp|Q8BGY2|IF5A2_MOUSE	>tr|A0A0A0MQM0|A0A0A0MQM0_MOUSE Eukaryotic translation initiation factor 5A (Fragment) OS=Mus musculus GN=Eif5a PE=1 SV=1;>sp|P63242|IF5A1_MOUSE Eukaryotic translation initiation factor 5A-1 OS=Mus musculus GN=Eif5a PE=1 SV=2;>tr|J3QPS8|J3QPS8_MOUSE Eukary
tr|Q6P3B4|Q6P3B4_MOUSE;sp|P63254|CRIP1_MOUSE;tr|A0A0G2JEK2|A0A0G2JEK2_MOUSE;tr|Q8C2N7|Q8C2N7_MOUSE	>tr|Q6P3B4|Q6P3B4_MOUSE Cysteine-rich protein 1 (Intestinal) OS=Mus musculus GN=Crip1 PE=2 SV=1;>sp|P63254|CRIP1_MOUSE Cysteine-rich protein 1 OS=Mus musculus GN=Crip1 PE=1 SV=2;>tr|A0A0G2JEK2|A0A0G2JEK2_MOUSE Cysteine-rich protein 1 OS=Mus musculus GN=Cri
tr|Q6ZWZ6|Q6ZWZ6_MOUSE;sp|P63323|RS12_MOUSE	>tr|Q6ZWZ6|Q6ZWZ6_MOUSE 40S ribosomal protein S12 OS=Mus musculus GN=Rps12 PE=1 SV=1;>sp|P63323|RS12_MOUSE 40S ribosomal protein S12 OS=Mus musculus GN=Rps12 PE=1 SV=2
tr|Q4V9X0|Q4V9X0_MOUSE;sp|P63328-2|PP2BA_MOUSE;tr|B2RRX2|B2RRX2_MOUSE;sp|P63328|PP2BA_MOUSE	>tr|Q4V9X0|Q4V9X0_MOUSE Ppp3ca protein OS=Mus musculus GN=Ppp3ca PE=2 SV=1;>sp|P63328-2|PP2BA_MOUSE Isoform 2 of Serine/threonine-protein phosphatase 2B catalytic subunit alpha isoform OS=Mus musculus GN=Ppp3ca;>tr|B2RRX2|B2RRX2_MOUSE Serine/threonine-prot
sp|P67778|PHB_MOUSE;tr|Q3V2K0|Q3V2K0_MOUSE;tr|Q5SQG5|Q5SQG5_MOUSE;tr|Q3TV00|Q3TV00_MOUSE	>sp|P67778|PHB_MOUSE Prohibitin OS=Mus musculus GN=Phb PE=1 SV=1;>tr|Q3V2K0|Q3V2K0_MOUSE MCG48927 OS=Mus musculus GN=1700071K01Rik PE=2 SV=1;>tr|Q5SQG5|Q5SQG5_MOUSE Prohibitin (Fragment) OS=Mus musculus GN=Phb PE=1 SV=1;>tr|Q3TV00|Q3TV00_MOUSE Putative unc
tr|Q4VAG4|Q4VAG4_MOUSE;sp|P67984|RL22_MOUSE	>tr|Q4VAG4|Q4VAG4_MOUSE MCG12304 OS=Mus musculus GN=Rpl22 PE=2 SV=1;>sp|P67984|RL22_MOUSE 60S ribosomal protein L22 OS=Mus musculus GN=Rpl22 PE=1 SV=2
tr|Q561N4|Q561N4_MOUSE;sp|P68037|UB2L3_MOUSE	>tr|Q561N4|Q561N4_MOUSE MCG1032217 OS=Mus musculus GN=Ube2l3 PE=2 SV=1;>sp|P68037|UB2L3_MOUSE Ubiquitin-conjugating enzyme E2 L3 OS=Mus musculus GN=Ube2l3 PE=1 SV=1
sp|P68040|GBLP_MOUSE	>sp|P68040|GBLP_MOUSE Guanine nucleotide-binding protein subunit beta-2-like 1 OS=Mus musculus GN=Gnb2l1 PE=1 SV=3
sp|P68254-2|1433T_MOUSE;tr|A3KML3|A3KML3_MOUSE;sp|P68254|1433T_MOUSE;tr|F6YY69|F6YY69_MOUSE;tr|F6VW30|F6VW30_MOUSE	>sp|P68254-2|1433T_MOUSE Isoform 2 of 14-3-3 protein theta OS=Mus musculus GN=Ywhaq;>tr|A3KML3|A3KML3_MOUSE MCG126220 OS=Mus musculus GN=Ywhaq PE=2 SV=1;>sp|P68254|1433T_MOUSE 14-3-3 protein theta OS=Mus musculus GN=Ywhaq PE=1 SV=1;>tr|F6YY69|F6YY69_MOUSE
sp|P68368|TBA4A_MOUSE;tr|A0A0A0MQA5|A0A0A0MQA5_MOUSE	>sp|P68368|TBA4A_MOUSE Tubulin alpha-4A chain OS=Mus musculus GN=Tuba4a PE=1 SV=1;>tr|A0A0A0MQA5|A0A0A0MQA5_MOUSE Tubulin alpha-4A chain (Fragment) OS=Mus musculus GN=Tuba4a PE=1 SV=1
sp|P68510|1433F_MOUSE	>sp|P68510|1433F_MOUSE 14-3-3 protein eta OS=Mus musculus GN=Ywhah PE=1 SV=2
tr|Q3TFE8|Q3TFE8_MOUSE;tr|Q7TSZ6|Q7TSZ6_MOUSE;sp|P70168|IMB1_MOUSE;tr|Q3UHW8|Q3UHW8_MOUSE	>tr|Q3TFE8|Q3TFE8_MOUSE Putative uncharacterized protein OS=Mus musculus GN=Kpnb1 PE=2 SV=1;>tr|Q7TSZ6|Q7TSZ6_MOUSE Karyopherin (Importin) beta 1 OS=Mus musculus GN=Kpnb1 PE=2 SV=1;>sp|P70168|IMB1_MOUSE Importin subunit beta-1 OS=Mus musculus GN=Kpnb1 PE=1
tr|Q5D098|Q5D098_MOUSE;sp|P70195|PSB7_MOUSE	>tr|Q5D098|Q5D098_MOUSE Proteasome subunit beta type (Fragment) OS=Mus musculus GN=Psmb7 PE=2 SV=1;>sp|P70195|PSB7_MOUSE Proteasome subunit beta type-7 OS=Mus musculus GN=Psmb7 PE=1 SV=1
tr|Q14BZ3|Q14BZ3_MOUSE;sp|P70202|LXN_MOUSE	>tr|Q14BZ3|Q14BZ3_MOUSE Latexin OS=Mus musculus GN=Lxn PE=2 SV=1;>sp|P70202|LXN_MOUSE Latexin OS=Mus musculus GN=Lxn PE=1 SV=2
tr|Q8BQ10|Q8BQ10_MOUSE;sp|P70288|HDAC2_MOUSE;tr|Q3UXH8|Q3UXH8_MOUSE	>tr|Q8BQ10|Q8BQ10_MOUSE Histone deacetylase 2 OS=Mus musculus GN=Hdac2 PE=1 SV=1;>sp|P70288|HDAC2_MOUSE Histone deacetylase 2 OS=Mus musculus GN=Hdac2 PE=1 SV=1;>tr|Q3UXH8|Q3UXH8_MOUSE Putative uncharacterized protein (Fragment) OS=Mus musculus GN=Hdac2 PE
tr|Q684Q6|Q684Q6_MOUSE;tr|B7ZCL8|B7ZCL8_MOUSE;tr|A2AN84|A2AN84_MOUSE;tr|Q542P4|Q542P4_MOUSE;sp|P70290|EM55_MOUSE;tr|Q3THA8|Q3THA8_MOUSE	>tr|Q684Q6|Q684Q6_MOUSE Membrane protein, palmitoylated (Fragment) OS=Mus musculus GN=Mpp1 PE=2 SV=1;>tr|B7ZCL8|B7ZCL8_MOUSE 55 kDa erythrocyte membrane protein OS=Mus musculus GN=Mpp1 PE=1 SV=1;>tr|A2AN84|A2AN84_MOUSE 55 kDa erythrocyte membrane protein O
tr|Q5EBQ2|Q5EBQ2_MOUSE;tr|Q3TGC5|Q3TGC5_MOUSE;sp|P70296|PEBP1_MOUSE;tr|D3Z1V4|D3Z1V4_MOUSE;tr|D6RHS6|D6RHS6_MOUSE	>tr|Q5EBQ2|Q5EBQ2_MOUSE MCG7941, isoform CRA_f OS=Mus musculus GN=Pebp1 PE=2 SV=1;>tr|Q3TGC5|Q3TGC5_MOUSE Putative uncharacterized protein OS=Mus musculus GN=Pebp1 PE=2 SV=1;>sp|P70296|PEBP1_MOUSE Phosphatidylethanolamine-binding protein 1 OS=Mus musculus
tr|Q3UGN9|Q3UGN9_MOUSE;tr|Q3TQ49|Q3TQ49_MOUSE;sp|P70297|STAM1_MOUSE;tr|Q3UMC8|Q3UMC8_MOUSE	>tr|Q3UGN9|Q3UGN9_MOUSE Signal transducing adapter molecule 1 OS=Mus musculus GN=Stam PE=1 SV=1;>tr|Q3TQ49|Q3TQ49_MOUSE Signal transducing adaptor molecule (SH3 domain and ITAM motif) 1, isoform CRA_b OS=Mus musculus GN=Stam PE=2 SV=1;>sp|P70297|STAM1_MOUS
tr|Q921W2|Q921W2_MOUSE;tr|Q545C1|Q545C1_MOUSE;sp|P70318|TIAR_MOUSE;tr|Q6NVC2|Q6NVC2_MOUSE	>tr|Q921W2|Q921W2_MOUSE Nucleolysin TIAR OS=Mus musculus GN=Tial1 PE=1 SV=1;>tr|Q545C1|Q545C1_MOUSE Tial1 cytotoxic granule-associated RNA binding protein-like 1, isoform CRA_c OS=Mus musculus GN=Tial1 PE=2 SV=1;>sp|P70318|TIAR_MOUSE Nucleolysin TIAR OS=Mu
sp|P70333|HNRH2_MOUSE;tr|Q3UR26|Q3UR26_MOUSE	>sp|P70333|HNRH2_MOUSE Heterogeneous nuclear ribonucleoprotein H2 OS=Mus musculus GN=Hnrnph2 PE=1 SV=1;>tr|Q3UR26|Q3UR26_MOUSE Putative uncharacterized protein (Fragment) OS=Mus musculus GN=Hnrnph2 PE=2 SV=1
sp|P70335-2|ROCK1_MOUSE;sp|P70335|ROCK1_MOUSE;tr|Q3TBE0|Q3TBE0_MOUSE	>sp|P70335-2|ROCK1_MOUSE Isoform 2 of Rho-associated protein kinase 1 OS=Mus musculus GN=Rock1;>sp|P70335|ROCK1_MOUSE Rho-associated protein kinase 1 OS=Mus musculus GN=Rock1 PE=1 SV=1;>tr|Q3TBE0|Q3TBE0_MOUSE Putative uncharacterized protein OS=Mus musculu
sp|P70349|HINT1_MOUSE;tr|B0R1E3|B0R1E3_MOUSE	>sp|P70349|HINT1_MOUSE Histidine triad nucleotide-binding protein 1 OS=Mus musculus GN=Hint1 PE=1 SV=3;>tr|B0R1E3|B0R1E3_MOUSE Histidine triad nucleotide-binding protein 1 OS=Mus musculus GN=Hint1 PE=1 SV=1
tr|Q8BW03|Q8BW03_MOUSE;tr|Q8BM84|Q8BM84_MOUSE;sp|P70372|ELAV1_MOUSE;tr|Q8BTQ1|Q8BTQ1_MOUSE;tr|Q3UFF9|Q3UFF9_MOUSE;tr|Q8BVF8|Q8BVF8_MOUSE;tr|Q3TT05|Q3TT05_MOUSE	>tr|Q8BW03|Q8BW03_MOUSE ELAV-like protein OS=Mus musculus GN=Elavl1 PE=2 SV=1;>tr|Q8BM84|Q8BM84_MOUSE ELAV-like protein OS=Mus musculus GN=Elavl1 PE=2 SV=1;>sp|P70372|ELAV1_MOUSE ELAV-like protein 1 OS=Mus musculus GN=Elavl1 PE=1 SV=2;>tr|Q8BTQ1|Q8BTQ1_MOU
tr|Q8C0U1|Q8C0U1_MOUSE;sp|P70399-2|TP53B_MOUSE;sp|P70399-3|TP53B_MOUSE;tr|A2AU89|A2AU89_MOUSE;sp|P70399|TP53B_MOUSE;tr|A2AU91|A2AU91_MOUSE;tr|Q8BZ87|Q8BZ87_MOUSE;tr|Q3V1P7|Q3V1P7_MOUSE	>tr|Q8C0U1|Q8C0U1_MOUSE Putative uncharacterized protein OS=Mus musculus GN=Trp53bp1 PE=2 SV=1;>sp|P70399-2|TP53B_MOUSE Isoform 2 of Tumor suppressor p53-binding protein 1 OS=Mus musculus GN=Tp53bp1;>sp|P70399-3|TP53B_MOUSE Isoform 3 of Tumor suppressor p5
tr|Q684I8|Q684I8_MOUSE;tr|Q3TKM5|Q3TKM5_MOUSE;tr|Q3TGZ3|Q3TGZ3_MOUSE;sp|P70404|IDHG1_MOUSE	>tr|Q684I8|Q684I8_MOUSE Isocitrate dehydrogenase [NAD] subunit, mitochondrial (Fragment) OS=Mus musculus GN=Idh3g PE=2 SV=1;>tr|Q3TKM5|Q3TKM5_MOUSE Isocitrate dehydrogenase [NAD] subunit, mitochondrial OS=Mus musculus GN=Idh3g PE=2 SV=1;>tr|Q3TGZ3|Q3TGZ3_M
tr|Q3TG37|Q3TG37_MOUSE;sp|P70441|NHRF1_MOUSE	>tr|Q3TG37|Q3TG37_MOUSE Na(+)/H(+) exchange regulatory cofactor NHE-RF OS=Mus musculus GN=Slc9a3r1 PE=2 SV=1;>sp|P70441|NHRF1_MOUSE Na(+)/H(+) exchange regulatory cofactor NHE-RF1 OS=Mus musculus GN=Slc9a3r1 PE=1 SV=3
tr|Q3UYK7|Q3UYK7_MOUSE;tr|Q3TYD5|Q3TYD5_MOUSE;sp|P70663|SPRL1_MOUSE	>tr|Q3UYK7|Q3UYK7_MOUSE Putative uncharacterized protein OS=Mus musculus GN=Sparcl1 PE=2 SV=1;>tr|Q3TYD5|Q3TYD5_MOUSE Putative uncharacterized protein OS=Mus musculus GN=Sparcl1 PE=2 SV=1;>sp|P70663|SPRL1_MOUSE SPARC-like protein 1 OS=Mus musculus GN=Sparc
sp|P70670|NACAM_MOUSE;sp|Q60817|NACA_MOUSE;tr|Q3UK68|Q3UK68_MOUSE	>sp|P70670|NACAM_MOUSE Nascent polypeptide-associated complex subunit alpha, muscle-specific form OS=Mus musculus GN=Naca PE=1 SV=2;>sp|Q60817|NACA_MOUSE Nascent polypeptide-associated complex subunit alpha OS=Mus musculus GN=Naca PE=1 SV=1;>tr|Q3UK68|Q3UK
tr|Q3TPP2|Q3TPP2_MOUSE;sp|P70698|PYRG1_MOUSE;sp|P70303-3|PYRG2_MOUSE;sp|P70303-2|PYRG2_MOUSE;sp|P70303|PYRG2_MOUSE	>tr|Q3TPP2|Q3TPP2_MOUSE Putative uncharacterized protein (Fragment) OS=Mus musculus GN=Ctps PE=2 SV=1;>sp|P70698|PYRG1_MOUSE CTP synthase 1 OS=Mus musculus GN=Ctps1 PE=1 SV=2;>sp|P70303-3|PYRG2_MOUSE Isoform 3 of CTP synthase 2 OS=Mus musculus GN=Ctps2;>sp
tr|Q3UDB1|Q3UDB1_MOUSE;tr|Q3TJN2|Q3TJN2_MOUSE;tr|Q3TIJ7|Q3TIJ7_MOUSE;tr|Q3TET0|Q3TET0_MOUSE;sp|P80313|TCPH_MOUSE;tr|Q8C5Q5|Q8C5Q5_MOUSE;tr|Q3THH8|Q3THH8_MOUSE;tr|Q3UIJ0|Q3UIJ0_MOUSE	>tr|Q3UDB1|Q3UDB1_MOUSE Putative uncharacterized protein (Fragment) OS=Mus musculus GN=Cct7 PE=2 SV=1;>tr|Q3TJN2|Q3TJN2_MOUSE Putative uncharacterized protein OS=Mus musculus GN=Cct7 PE=2 SV=1;>tr|Q3TIJ7|Q3TIJ7_MOUSE Chaperonin subunit 7 (Eta), isoform CRA
tr|Q542X7|Q542X7_MOUSE;sp|P80314|TCPB_MOUSE;tr|Q9JJD8|Q9JJD8_MOUSE	>tr|Q542X7|Q542X7_MOUSE Chaperonin subunit 2 (Beta), isoform CRA_a OS=Mus musculus GN=Cct2 PE=2 SV=1;>sp|P80314|TCPB_MOUSE T-complex protein 1 subunit beta OS=Mus musculus GN=Cct2 PE=1 SV=4;>tr|Q9JJD8|Q9JJD8_MOUSE Brain cDNA, clone MNCb-1272, similar to Mu
tr|Q564F4|Q564F4_MOUSE;tr|Q3TII0|Q3TII0_MOUSE;sp|P80315|TCPD_MOUSE;tr|Q3UJZ8|Q3UJZ8_MOUSE;tr|G5E839|G5E839_MOUSE	>tr|Q564F4|Q564F4_MOUSE T-complex protein 1 subunit delta OS=Mus musculus GN=Cct4 PE=2 SV=1;>tr|Q3TII0|Q3TII0_MOUSE T-complex protein 1 subunit delta OS=Mus musculus GN=Cct4 PE=2 SV=1;>sp|P80315|TCPD_MOUSE T-complex protein 1 subunit delta OS=Mus musculus
sp|P80316|TCPE_MOUSE	>sp|P80316|TCPE_MOUSE T-complex protein 1 subunit epsilon OS=Mus musculus GN=Cct5 PE=1 SV=1
tr|Q52KG9|Q52KG9_MOUSE;tr|Q3TIX8|Q3TIX8_MOUSE;tr|Q3TI62|Q3TI62_MOUSE;tr|Q3TI05|Q3TI05_MOUSE;sp|P80317|TCPZ_MOUSE;tr|Q3TW97|Q3TW97_MOUSE;tr|E9QPA6|E9QPA6_MOUSE;tr|Q8VEI1|Q8VEI1_MOUSE	>tr|Q52KG9|Q52KG9_MOUSE Chaperonin containing Tcp1, subunit 6a (Zeta) OS=Mus musculus GN=Cct6a PE=2 SV=1;>tr|Q3TIX8|Q3TIX8_MOUSE Putative uncharacterized protein OS=Mus musculus GN=Cct6a PE=2 SV=1;>tr|Q3TI62|Q3TI62_MOUSE Putative uncharacterized protein OS
tr|Q3U4U6|Q3U4U6_MOUSE;sp|P80318|TCPG_MOUSE;tr|E9Q133|E9Q133_MOUSE;tr|Q3U0I3|Q3U0I3_MOUSE;tr|Q3UJP4|Q3UJP4_MOUSE;tr|F6Q609|F6Q609_MOUSE	>tr|Q3U4U6|Q3U4U6_MOUSE T-complex protein 1 subunit gamma OS=Mus musculus GN=Cct3 PE=2 SV=1;>sp|P80318|TCPG_MOUSE T-complex protein 1 subunit gamma OS=Mus musculus GN=Cct3 PE=1 SV=1;>tr|E9Q133|E9Q133_MOUSE T-complex protein 1 subunit gamma OS=Mus musculus
tr|Q3TDZ5|Q3TDZ5_MOUSE;tr|Q3TAY9|Q3TAY9_MOUSE;tr|Q3UXJ2|Q3UXJ2_MOUSE;tr|A1L354|A1L354_MOUSE;tr|A1L353|A1L353_MOUSE;sp|P82198|BGH3_MOUSE;tr|Q3UBG4|Q3UBG4_MOUSE	>tr|Q3TDZ5|Q3TDZ5_MOUSE Putative uncharacterized protein (Fragment) OS=Mus musculus GN=Tgfbi PE=2 SV=1;>tr|Q3TAY9|Q3TAY9_MOUSE Putative uncharacterized protein (Fragment) OS=Mus musculus GN=Tgfbi PE=2 SV=1;>tr|Q3UXJ2|Q3UXJ2_MOUSE Putative uncharacterized p
sp|P83870|PHF5A_MOUSE	>sp|P83870|PHF5A_MOUSE PHD finger-like domain-containing protein 5A OS=Mus musculus GN=Phf5a PE=1 SV=1
sp|P83917|CBX1_MOUSE;tr|Q7TPM0|Q7TPM0_MOUSE;tr|Q9CYJ8|Q9CYJ8_MOUSE	>sp|P83917|CBX1_MOUSE Chromobox protein homolog 1 OS=Mus musculus GN=Cbx1 PE=1 SV=1;>tr|Q7TPM0|Q7TPM0_MOUSE Cbx1 protein OS=Mus musculus GN=Cbx1 PE=1 SV=1;>tr|Q9CYJ8|Q9CYJ8_MOUSE Chromobox homolog 1 (Drosophila HP1 beta), isoform CRA_a OS=Mus musculus GN=C
tr|A0A087WQE6|A0A087WQE6_MOUSE;sp|P83940|ELOC_MOUSE;tr|A0A087WNT1|A0A087WNT1_MOUSE;tr|A0A087WPE4|A0A087WPE4_MOUSE	>tr|A0A087WQE6|A0A087WQE6_MOUSE Transcription elongation factor B polypeptide 1 (Fragment) OS=Mus musculus GN=Tceb1 PE=1 SV=1;>sp|P83940|ELOC_MOUSE Transcription elongation factor B polypeptide 1 OS=Mus musculus GN=Tceb1 PE=1 SV=1;>tr|A0A087WNT1|A0A087WNT1
tr|Q3U781|Q3U781_MOUSE;sp|P84104-2|SRSF3_MOUSE;tr|Q9D6W4|Q9D6W4_MOUSE;sp|P84104|SRSF3_MOUSE;tr|A2A4X6|A2A4X6_MOUSE	>tr|Q3U781|Q3U781_MOUSE MCG21131, isoform CRA_a OS=Mus musculus GN=Srsf3 PE=1 SV=1;>sp|P84104-2|SRSF3_MOUSE Isoform Short of Serine/arginine-rich splicing factor 3 OS=Mus musculus GN=Srsf3;>tr|Q9D6W4|Q9D6W4_MOUSE Putative uncharacterized protein OS=Mus mus
tr|Q3UK39|Q3UK39_MOUSE;sp|P97310|MCM2_MOUSE;tr|Q3UJN1|Q3UJN1_MOUSE	>tr|Q3UK39|Q3UK39_MOUSE DNA helicase OS=Mus musculus GN=Mcm2 PE=2 SV=1;>sp|P97310|MCM2_MOUSE DNA replication licensing factor MCM2 OS=Mus musculus GN=Mcm2 PE=1 SV=3;>tr|Q3UJN1|Q3UJN1_MOUSE DNA helicase OS=Mus musculus GN=Mcm2 PE=2 SV=1
tr|Q3ULG5|Q3ULG5_MOUSE;tr|Q542I2|Q542I2_MOUSE;tr|Q3UC10|Q3UC10_MOUSE;sp|P97311|MCM6_MOUSE;tr|Q8C5L1|Q8C5L1_MOUSE	>tr|Q3ULG5|Q3ULG5_MOUSE DNA helicase OS=Mus musculus GN=Mcm6 PE=1 SV=1;>tr|Q542I2|Q542I2_MOUSE DNA helicase OS=Mus musculus GN=Mcm6 PE=2 SV=1;>tr|Q3UC10|Q3UC10_MOUSE DNA helicase OS=Mus musculus GN=Mcm6 PE=2 SV=1;>sp|P97311|MCM6_MOUSE DNA replication licen
tr|Q4FJX4|Q4FJX4_MOUSE;sp|P97315|CSRP1_MOUSE	>tr|Q4FJX4|Q4FJX4_MOUSE Csrp1 protein OS=Mus musculus GN=Csrp1 PE=2 SV=1;>sp|P97315|CSRP1_MOUSE Cysteine and glycine-rich protein 1 OS=Mus musculus GN=Csrp1 PE=1 SV=3
tr|Q9D1S3|Q9D1S3_MOUSE;tr|Q564F3|Q564F3_MOUSE;tr|Q3UAC2|Q3UAC2_MOUSE;tr|Q3U5P8|Q3U5P8_MOUSE;sp|P97351|RS3A_MOUSE;tr|Q3UJU5|Q3UJU5_MOUSE	>tr|Q9D1S3|Q9D1S3_MOUSE 40S ribosomal protein S3a OS=Mus musculus GN=Rps3a1 PE=2 SV=1;>tr|Q564F3|Q564F3_MOUSE 40S ribosomal protein S3a OS=Mus musculus GN=Rps3a1 PE=2 SV=1;>tr|Q3UAC2|Q3UAC2_MOUSE 40S ribosomal protein S3a OS=Mus musculus GN=Rps3a1 PE=2 SV=
tr|G3UXZ5|G3UXZ5_MOUSE;tr|Q5HZK3|Q5HZK3_MOUSE;sp|P97371|PSME1_MOUSE;tr|G3UXY0|G3UXY0_MOUSE;tr|G3X9K9|G3X9K9_MOUSE	>tr|G3UXZ5|G3UXZ5_MOUSE Proteasome activator complex subunit 1 (Fragment) OS=Mus musculus GN=Psme1 PE=1 SV=1;>tr|Q5HZK3|Q5HZK3_MOUSE Proteasome (Prosome, macropain) 28 subunit, alpha OS=Mus musculus GN=Psme1 PE=2 SV=1;>sp|P97371|PSME1_MOUSE Proteasome acti
tr|Q99LN3|Q99LN3_MOUSE;tr|G3X9V0|G3X9V0_MOUSE;tr|Q5SVP3|Q5SVP3_MOUSE;sp|P97372|PSME2_MOUSE	>tr|Q99LN3|Q99LN3_MOUSE Psme2 protein (Fragment) OS=Mus musculus GN=Psme2 PE=2 SV=1;>tr|G3X9V0|G3X9V0_MOUSE MCG22048, isoform CRA_a OS=Mus musculus GN=Psme2 PE=1 SV=1;>tr|Q5SVP3|Q5SVP3_MOUSE MCG22048, isoform CRA_c OS=Mus musculus GN=PSME2b PE=2 SV=1;>sp|P
tr|Q542W3|Q542W3_MOUSE;sp|P97379-2|G3BP2_MOUSE;tr|Q3U541|Q3U541_MOUSE;sp|P97379|G3BP2_MOUSE;tr|Q3U931|Q3U931_MOUSE;tr|Q3U6B1|Q3U6B1_MOUSE	>tr|Q542W3|Q542W3_MOUSE GTPase activating protein (SH3 domain) binding protein 2 OS=Mus musculus GN=G3bp2 PE=2 SV=1;>sp|P97379-2|G3BP2_MOUSE Isoform B of Ras GTPase-activating protein-binding protein 2 OS=Mus musculus GN=G3bp2;>tr|Q3U541|Q3U541_MOUSE RIKEN
sp|P97384|ANX11_MOUSE;tr|D3Z7U0|D3Z7U0_MOUSE	>sp|P97384|ANX11_MOUSE Annexin A11 OS=Mus musculus GN=Anxa11 PE=1 SV=2;>tr|D3Z7U0|D3Z7U0_MOUSE Annexin OS=Mus musculus GN=Anxa11 PE=1 SV=1
tr|Q8BSL2|Q8BSL2_MOUSE;tr|Q7TMN7|Q7TMN7_MOUSE;sp|P97429|ANXA4_MOUSE;tr|S4R1F2|S4R1F2_MOUSE;tr|D3Z0S1|D3Z0S1_MOUSE;tr|Q9R0V2|Q9R0V2_MOUSE	>tr|Q8BSL2|Q8BSL2_MOUSE Annexin OS=Mus musculus GN=Anxa4 PE=2 SV=1;>tr|Q7TMN7|Q7TMN7_MOUSE Annexin OS=Mus musculus GN=Anxa4 PE=2 SV=1;>sp|P97429|ANXA4_MOUSE Annexin A4 OS=Mus musculus GN=Anxa4 PE=1 SV=4;>tr|S4R1F2|S4R1F2_MOUSE Annexin OS=Mus musculus GN=An
tr|F6S5I0|F6S5I0_MOUSE;sp|P97434-4|MPRIP_MOUSE;sp|P97434-3|MPRIP_MOUSE;tr|F6RND9|F6RND9_MOUSE;sp|P97434|MPRIP_MOUSE;sp|P97434-5|MPRIP_MOUSE;sp|P97434-2|MPRIP_MOUSE;tr|Q5SWZ5|Q5SWZ5_MOUSE;tr|Q8CBS0|Q8CBS0_MOUSE;tr|Q8C8T6|Q8C8T6_MOUSE;tr|Q8CHC7|Q8CHC7_MOUSE	>tr|F6S5I0|F6S5I0_MOUSE Myosin phosphatase Rho-interacting protein (Fragment) OS=Mus musculus GN=Mprip PE=1 SV=1;>sp|P97434-4|MPRIP_MOUSE Isoform 4 of Myosin phosphatase Rho-interacting protein OS=Mus musculus GN=Mprip;>sp|P97434-3|MPRIP_MOUSE Isoform 3 of
sp|P97447|FHL1_MOUSE;tr|A2AEX8|A2AEX8_MOUSE;tr|A2AEX6|A2AEX6_MOUSE;sp|P97447-2|FHL1_MOUSE;tr|A2AEX7|A2AEX7_MOUSE;tr|A2AEY1|A2AEY1_MOUSE;tr|A2AEY2|A2AEY2_MOUSE	>sp|P97447|FHL1_MOUSE Four and a half LIM domains protein 1 OS=Mus musculus GN=Fhl1 PE=1 SV=3;>tr|A2AEX8|A2AEX8_MOUSE Four and a half LIM domains 1, isoform CRA_b OS=Mus musculus GN=Fhl1 PE=1 SV=1;>tr|A2AEX6|A2AEX6_MOUSE Four and a half LIM domains protein
sp|P97496-2|SMRC1_MOUSE;tr|Q3UNN4|Q3UNN4_MOUSE;tr|Q3UPK0|Q3UPK0_MOUSE;tr|Q3UMX0|Q3UMX0_MOUSE;sp|P97496|SMRC1_MOUSE	>sp|P97496-2|SMRC1_MOUSE Isoform 2 of SWI/SNF complex subunit SMARCC1 OS=Mus musculus GN=Smarcc1;>tr|Q3UNN4|Q3UNN4_MOUSE SWI/SNF complex subunit SMARCC1 OS=Mus musculus GN=Smarcc1 PE=1 SV=1;>tr|Q3UPK0|Q3UPK0_MOUSE Putative uncharacterized protein OS=Mus mu
sp|P97807-2|FUMH_MOUSE;sp|P97807|FUMH_MOUSE	>sp|P97807-2|FUMH_MOUSE Isoform Cytoplasmic of Fumarate hydratase, mitochondrial OS=Mus musculus GN=Fh;>sp|P97807|FUMH_MOUSE Fumarate hydratase, mitochondrial OS=Mus musculus GN=Fh PE=1 SV=3
sp|P97822-2|AN32E_MOUSE;tr|Q3TX26|Q3TX26_MOUSE;sp|P97822|AN32E_MOUSE;tr|E9Q5H2|E9Q5H2_MOUSE;tr|E9PZF5|E9PZF5_MOUSE	>sp|P97822-2|AN32E_MOUSE Isoform 2 of Acidic leucine-rich nuclear phosphoprotein 32 family member E OS=Mus musculus GN=Anp32e;>tr|Q3TX26|Q3TX26_MOUSE Putative uncharacterized protein OS=Mus musculus GN=Anp32e PE=2 SV=1;>sp|P97822|AN32E_MOUSE Acidic leucine
sp|P97825|HN1_MOUSE	>sp|P97825|HN1_MOUSE Hematological and neurological expressed 1 protein OS=Mus musculus GN=Hn1 PE=1 SV=3
sp|P97855|G3BP1_MOUSE;tr|Q571F9|Q571F9_MOUSE;tr|Q3UR88|Q3UR88_MOUSE	>sp|P97855|G3BP1_MOUSE Ras GTPase-activating protein-binding protein 1 OS=Mus musculus GN=G3bp1 PE=1 SV=1;>tr|Q571F9|Q571F9_MOUSE MKIAA4115 protein (Fragment) OS=Mus musculus GN=G3bp1 PE=2 SV=1;>tr|Q3UR88|Q3UR88_MOUSE Putative uncharacterized protein OS=Mu
sp|P97927|LAMA4_MOUSE;tr|Q8BSJ0|Q8BSJ0_MOUSE;tr|Q3ULY0|Q3ULY0_MOUSE	>sp|P97927|LAMA4_MOUSE Laminin subunit alpha-4 OS=Mus musculus GN=Lama4 PE=1 SV=2;>tr|Q8BSJ0|Q8BSJ0_MOUSE Putative uncharacterized protein (Fragment) OS=Mus musculus GN=Lama4 PE=2 SV=1;>tr|Q3ULY0|Q3ULY0_MOUSE Putative uncharacterized protein (Fragment) OS=
sp|P97930|KTHY_MOUSE;tr|Q6GRA7|Q6GRA7_MOUSE;sp|P97930-2|KTHY_MOUSE;tr|D3Z3R3|D3Z3R3_MOUSE	>sp|P97930|KTHY_MOUSE Thymidylate kinase OS=Mus musculus GN=Dtymk PE=1 SV=2;>tr|Q6GRA7|Q6GRA7_MOUSE Deoxythymidylate kinase OS=Mus musculus GN=Dtymk PE=2 SV=1;>sp|P97930-2|KTHY_MOUSE Isoform Short of Thymidylate kinase OS=Mus musculus GN=Dtymk;>tr|D3Z3R3|D
tr|Q3TRI2|Q3TRI2_MOUSE;tr|E9PX84|E9PX84_MOUSE;tr|Q3TRE6|Q3TRE6_MOUSE;tr|Q3TMQ2|Q3TMQ2_MOUSE;sp|P98078-3|DAB2_MOUSE;tr|E9QL31|E9QL31_MOUSE;sp|P98078-2|DAB2_MOUSE;sp|P98078|DAB2_MOUSE;tr|Q3TN55|Q3TN55_MOUSE;tr|Q9DCE6|Q9DCE6_MOUSE;tr|E0CXT5|E0CXT5_MOUSE;tr|F6TQN9|F6TQN9_MOUSE	>tr|Q3TRI2|Q3TRI2_MOUSE Putative uncharacterized protein OS=Mus musculus GN=Dab2 PE=2 SV=1;>tr|E9PX84|E9PX84_MOUSE Disabled homolog 2 OS=Mus musculus GN=Dab2 PE=1 SV=1;>tr|Q3TRE6|Q3TRE6_MOUSE Disabled homolog 2 OS=Mus musculus GN=Dab2 PE=1 SV=1;>tr|Q3TMQ2|
sp|P99024|TBB5_MOUSE	>sp|P99024|TBB5_MOUSE Tubulin beta-5 chain OS=Mus musculus GN=Tubb5 PE=1 SV=1
sp|P99026|PSB4_MOUSE	>sp|P99026|PSB4_MOUSE Proteasome subunit beta type-4 OS=Mus musculus GN=Psmb4 PE=1 SV=1
sp|P99027|RLA2_MOUSE	>sp|P99027|RLA2_MOUSE 60S acidic ribosomal protein P2 OS=Mus musculus GN=Rplp2 PE=1 SV=3
sp|P99029-2|PRDX5_MOUSE;tr|G3UZJ4|G3UZJ4_MOUSE;tr|Q3UWS9|Q3UWS9_MOUSE;tr|Q3U7H9|Q3U7H9_MOUSE;sp|P99029|PRDX5_MOUSE;tr|Q91YU9|Q91YU9_MOUSE;tr|Q9D6X2|Q9D6X2_MOUSE;tr|H3BJQ7|H3BJQ7_MOUSE	>sp|P99029-2|PRDX5_MOUSE Isoform Cytoplasmic+peroxisomal of Peroxiredoxin-5, mitochondrial OS=Mus musculus GN=Prdx5;>tr|G3UZJ4|G3UZJ4_MOUSE Peroxiredoxin-5, mitochondrial OS=Mus musculus GN=Prdx5 PE=1 SV=1;>tr|Q3UWS9|Q3UWS9_MOUSE Putative uncharacterized p
tr|Q790Y8|Q790Y8_MOUSE;sp|Q00612|G6PD1_MOUSE;tr|Q3TNL1|Q3TNL1_MOUSE;tr|A3KG36|A3KG36_MOUSE	>tr|Q790Y8|Q790Y8_MOUSE Glucose-6-phosphate 1-dehydrogenase OS=Mus musculus GN=G6pdx PE=2 SV=1;>sp|Q00612|G6PD1_MOUSE Glucose-6-phosphate 1-dehydrogenase X OS=Mus musculus GN=G6pdx PE=1 SV=3;>tr|Q3TNL1|Q3TNL1_MOUSE Glucose-6-phosphate 1-dehydrogenase OS=Mu
tr|Q3V2G1|Q3V2G1_MOUSE;sp|Q00623|APOA1_MOUSE;tr|Q58EV2|Q58EV2_MOUSE	>tr|Q3V2G1|Q3V2G1_MOUSE Putative uncharacterized protein OS=Mus musculus GN=Apoa1 PE=2 SV=1;>sp|Q00623|APOA1_MOUSE Apolipoprotein A-I OS=Mus musculus GN=Apoa1 PE=1 SV=2;>tr|Q58EV2|Q58EV2_MOUSE Apoa1 protein OS=Mus musculus GN=Apoa1 PE=2 SV=1
sp|Q00897|A1AT4_MOUSE;tr|Q8VC41|Q8VC41_MOUSE	>sp|Q00897|A1AT4_MOUSE Alpha-1-antitrypsin 1-4 OS=Mus musculus GN=Serpina1d PE=1 SV=1;>tr|Q8VC41|Q8VC41_MOUSE Serpina1d protein OS=Mus musculus GN=Serpina1d PE=2 SV=1
sp|Q00898|A1AT5_MOUSE	>sp|Q00898|A1AT5_MOUSE Alpha-1-antitrypsin 1-5 OS=Mus musculus GN=Serpina1e PE=1 SV=1
tr|Q3TLF0|Q3TLF0_MOUSE;tr|Q8C6B5|Q8C6B5_MOUSE;sp|Q00899|TYY1_MOUSE;sp|Q3TTC2|TYY2_MOUSE	>tr|Q3TLF0|Q3TLF0_MOUSE Putative uncharacterized protein OS=Mus musculus GN=Yy1 PE=2 SV=1;>tr|Q8C6B5|Q8C6B5_MOUSE Putative uncharacterized protein OS=Mus musculus GN=Yy1 PE=2 SV=1;>sp|Q00899|TYY1_MOUSE Transcriptional repressor protein YY1 OS=Mus musculus
tr|Q58EU7|Q58EU7_MOUSE;sp|Q00915|RET1_MOUSE	>tr|Q58EU7|Q58EU7_MOUSE Rbp1 protein OS=Mus musculus GN=Rbp1 PE=2 SV=1;>sp|Q00915|RET1_MOUSE Retinol-binding protein 1 OS=Mus musculus GN=Rbp1 PE=1 SV=2
sp|Q00PI9|HNRL2_MOUSE	>sp|Q00PI9|HNRL2_MOUSE Heterogeneous nuclear ribonucleoprotein U-like protein 2 OS=Mus musculus GN=Hnrnpul2 PE=1 SV=2
tr|Q62347|Q62347_MOUSE;tr|Q8VDJ8|Q8VDJ8_MOUSE;tr|Q543W0|Q543W0_MOUSE;sp|Q01147-2|CREB1_MOUSE;tr|Q547S9|Q547S9_MOUSE;sp|Q01147|CREB1_MOUSE;tr|Q61442|Q61442_MOUSE;tr|A0A087WRI6|A0A087WRI6_MOUSE;tr|P70300|P70300_MOUSE	>tr|Q62347|Q62347_MOUSE Cyclic AMP-responsive element-binding protein 1 OS=Mus musculus GN=Creb1 PE=1 SV=1;>tr|Q8VDJ8|Q8VDJ8_MOUSE cAMP responsive element binding protein 1 OS=Mus musculus GN=Creb1 PE=2 SV=1;>tr|Q543W0|Q543W0_MOUSE cAMP responsive element
tr|Q3TUE2|Q3TUE2_MOUSE;tr|Q3TX57|Q3TX57_MOUSE;tr|Q3TU64|Q3TU64_MOUSE;sp|Q01149|CO1A2_MOUSE;tr|Q3TP88|Q3TP88_MOUSE;tr|Q91VL4|Q91VL4_MOUSE	>tr|Q3TUE2|Q3TUE2_MOUSE Putative uncharacterized protein (Fragment) OS=Mus musculus GN=Col1a2 PE=2 SV=1;>tr|Q3TX57|Q3TX57_MOUSE Procollagen, type I, alpha 2 OS=Mus musculus GN=Col1a2 PE=2 SV=1;>tr|Q3TU64|Q3TU64_MOUSE Putative uncharacterized protein OS=Mus
tr|E9Q1S3|E9Q1S3_MOUSE;tr|Q8C1E4|Q8C1E4_MOUSE;sp|Q01405|SC23A_MOUSE	>tr|E9Q1S3|E9Q1S3_MOUSE Protein transport protein Sec23A OS=Mus musculus GN=Sec23a PE=1 SV=1;>tr|Q8C1E4|Q8C1E4_MOUSE Putative uncharacterized protein OS=Mus musculus GN=Sec23a PE=2 SV=1;>sp|Q01405|SC23A_MOUSE Protein transport protein Sec23A OS=Mus musculu
sp|Q01853|TERA_MOUSE;tr|Q8BNF8|Q8BNF8_MOUSE	>sp|Q01853|TERA_MOUSE Transitional endoplasmic reticulum ATPase OS=Mus musculus GN=Vcp PE=1 SV=4;>tr|Q8BNF8|Q8BNF8_MOUSE Putative uncharacterized protein OS=Mus musculus GN=Vcp PE=2 SV=1
tr|B9EHN0|B9EHN0_MOUSE;sp|Q02053|UBA1_MOUSE	>tr|B9EHN0|B9EHN0_MOUSE Ubiquitin-activating enzyme E1, Chr X OS=Mus musculus GN=Uba1 PE=2 SV=1;>sp|Q02053|UBA1_MOUSE Ubiquitin-like modifier-activating enzyme 1 OS=Mus musculus GN=Uba1 PE=1 SV=1
tr|Q3UZT7|Q3UZT7_MOUSE;sp|Q02248|CTNB1_MOUSE;tr|Q80VE7|Q80VE7_MOUSE;tr|E9Q6A9|E9Q6A9_MOUSE	>tr|Q3UZT7|Q3UZT7_MOUSE Putative uncharacterized protein OS=Mus musculus GN=Ctnnb1 PE=2 SV=1;>sp|Q02248|CTNB1_MOUSE Catenin beta-1 OS=Mus musculus GN=Ctnnb1 PE=1 SV=1;>tr|Q80VE7|Q80VE7_MOUSE Ctnnb1 protein (Fragment) OS=Mus musculus GN=Ctnnb1 PE=2 SV=1;>tr
sp|Q02257|PLAK_MOUSE	>sp|Q02257|PLAK_MOUSE Junction plakoglobin OS=Mus musculus GN=Jup PE=1 SV=3
tr|B2RQQ1|B2RQQ1_MOUSE;sp|Q02566|MYH6_MOUSE;tr|Q2TAW4|Q2TAW4_MOUSE	>tr|B2RQQ1|B2RQQ1_MOUSE MCG133649, isoform CRA_a OS=Mus musculus GN=Myh6 PE=2 SV=1;>sp|Q02566|MYH6_MOUSE Myosin-6 OS=Mus musculus GN=Myh6 PE=1 SV=2;>tr|Q2TAW4|Q2TAW4_MOUSE Myosin, heavy polypeptide 6, cardiac muscle, alpha OS=Mus musculus GN=Myh6 PE=2 SV=1
sp|Q02788|CO6A2_MOUSE;tr|D3Z7D5|D3Z7D5_MOUSE	>sp|Q02788|CO6A2_MOUSE Collagen alpha-2(VI) chain OS=Mus musculus GN=Col6a2 PE=1 SV=3;>tr|D3Z7D5|D3Z7D5_MOUSE Collagen alpha-2(VI) chain OS=Mus musculus GN=Col6a2 PE=1 SV=1
sp|Q02819|NUCB1_MOUSE;tr|Q8BRD3|Q8BRD3_MOUSE;tr|Q3TCI1|Q3TCI1_MOUSE;tr|H3BK79|H3BK79_MOUSE;tr|D3Z7D7|D3Z7D7_MOUSE	>sp|Q02819|NUCB1_MOUSE Nucleobindin-1 OS=Mus musculus GN=Nucb1 PE=1 SV=2;>tr|Q8BRD3|Q8BRD3_MOUSE Putative uncharacterized protein OS=Mus musculus GN=Nucb1 PE=2 SV=1;>tr|Q3TCI1|Q3TCI1_MOUSE Putative uncharacterized protein (Fragment) OS=Mus musculus GN=Nucb
sp|Q03265|ATPA_MOUSE;tr|D3Z6F5|D3Z6F5_MOUSE	>sp|Q03265|ATPA_MOUSE ATP synthase subunit alpha, mitochondrial OS=Mus musculus GN=Atp5a1 PE=1 SV=1;>tr|D3Z6F5|D3Z6F5_MOUSE ATP synthase subunit alpha OS=Mus musculus GN=Atp5a1 PE=1 SV=1
tr|G3UYF9|G3UYF9_MOUSE;tr|Q792E4|Q792E4_MOUSE;sp|Q03958|PFD6_MOUSE	>tr|G3UYF9|G3UYF9_MOUSE Prefoldin subunit 6 OS=Mus musculus GN=Pfdn6 PE=1 SV=1;>tr|Q792E4|Q792E4_MOUSE H2-K region expressed gene 2 OS=Mus musculus GN=Pfdn6 PE=2 SV=1;>sp|Q03958|PFD6_MOUSE Prefoldin subunit 6 OS=Mus musculus GN=Pfdn6 PE=1 SV=1
sp|Q04207-2|TF65_MOUSE;tr|Q8BTL4|Q8BTL4_MOUSE;tr|Q548Y4|Q548Y4_MOUSE;tr|Q3U3Q8|Q3U3Q8_MOUSE;sp|Q04207|TF65_MOUSE;tr|A4L9Q2|A4L9Q2_MOUSE	>sp|Q04207-2|TF65_MOUSE Isoform p65 delta of Transcription factor p65 OS=Mus musculus GN=Rela;>tr|Q8BTL4|Q8BTL4_MOUSE Putative uncharacterized protein OS=Mus musculus GN=Rela PE=2 SV=1;>tr|Q548Y4|Q548Y4_MOUSE Nuclear transcription factor RelA OS=Mus muscul
sp|Q04447|KCRB_MOUSE	>sp|Q04447|KCRB_MOUSE Creatine kinase B-type OS=Mus musculus GN=Ckb PE=1 SV=1
sp|Q04857|CO6A1_MOUSE	>sp|Q04857|CO6A1_MOUSE Collagen alpha-1(VI) chain OS=Mus musculus GN=Col6a1 PE=1 SV=1
sp|Q05186|RCN1_MOUSE	>sp|Q05186|RCN1_MOUSE Reticulocalbin-1 OS=Mus musculus GN=Rcn1 PE=1 SV=1
tr|Q3TLH6|Q3TLH6_MOUSE;tr|Q497I3|Q497I3_MOUSE;sp|Q05816|FABP5_MOUSE	>tr|Q3TLH6|Q3TLH6_MOUSE Putative uncharacterized protein OS=Mus musculus GN=Fabp5 PE=2 SV=1;>tr|Q497I3|Q497I3_MOUSE Fatty acid binding protein 5, epidermal OS=Mus musculus GN=Fabp5 PE=2 SV=1;>sp|Q05816|FABP5_MOUSE Fatty acid-binding protein, epidermal OS=M
tr|G5E8R3|G5E8R3_MOUSE;sp|Q05920|PYC_MOUSE;tr|Q3UFS6|Q3UFS6_MOUSE;tr|Q3TCQ3|Q3TCQ3_MOUSE;tr|Q3T9S7|Q3T9S7_MOUSE;tr|E9QPD7|E9QPD7_MOUSE;tr|Q8BP54|Q8BP54_MOUSE	>tr|G5E8R3|G5E8R3_MOUSE Pyruvate carboxylase OS=Mus musculus GN=Pcx PE=1 SV=1;>sp|Q05920|PYC_MOUSE Pyruvate carboxylase, mitochondrial OS=Mus musculus GN=Pc PE=1 SV=1;>tr|Q3UFS6|Q3UFS6_MOUSE Pyruvate carboxylase OS=Mus musculus GN=Pcx PE=2 SV=1;>tr|Q3TCQ3|
tr|Q5EBI8|Q5EBI8_MOUSE;sp|Q06185|ATP5I_MOUSE;tr|Q8BTB6|Q8BTB6_MOUSE	>tr|Q5EBI8|Q5EBI8_MOUSE ATP synthase, H+ transporting, mitochondrial F1F0 complex, subunit e OS=Mus musculus GN=Atp5k PE=2 SV=1;>sp|Q06185|ATP5I_MOUSE ATP synthase subunit e, mitochondrial OS=Mus musculus GN=Atp5i PE=1 SV=2;>tr|Q8BTB6|Q8BTB6_MOUSE ATP synt
tr|Q549A5|Q549A5_MOUSE;sp|Q06890|CLUS_MOUSE;tr|Q9JK98|Q9JK98_MOUSE;tr|E9Q9B8|E9Q9B8_MOUSE;tr|E9PUU2|E9PUU2_MOUSE;tr|E9PXG5|E9PXG5_MOUSE;tr|E9Q8Y5|E9Q8Y5_MOUSE	>tr|Q549A5|Q549A5_MOUSE Clusterin OS=Mus musculus GN=Clu PE=2 SV=1;>sp|Q06890|CLUS_MOUSE Clusterin OS=Mus musculus GN=Clu PE=1 SV=1;>tr|Q9JK98|Q9JK98_MOUSE Clusterin OS=Mus musculus GN=Clu PE=2 SV=1;>tr|E9Q9B8|E9Q9B8_MOUSE Clusterin (Fragment) OS=Mus muscu
tr|Q922A2|Q922A2_MOUSE;tr|Q3TJ49|Q3TJ49_MOUSE;sp|Q07076|ANXA7_MOUSE;tr|Q8CCV9|Q8CCV9_MOUSE;tr|Q8BP75|Q8BP75_MOUSE;tr|Q3UYL7|Q3UYL7_MOUSE	>tr|Q922A2|Q922A2_MOUSE Annexin OS=Mus musculus GN=Anxa7 PE=2 SV=1;>tr|Q3TJ49|Q3TJ49_MOUSE Annexin OS=Mus musculus GN=Anxa7 PE=2 SV=1;>sp|Q07076|ANXA7_MOUSE Annexin A7 OS=Mus musculus GN=Anxa7 PE=1 SV=2;>tr|Q8CCV9|Q8CCV9_MOUSE Annexin OS=Mus musculus GN=An
tr|B9EKB8|B9EKB8_MOUSE;tr|B7ZWC4|B7ZWC4_MOUSE;sp|Q07113|MPRI_MOUSE	>tr|B9EKB8|B9EKB8_MOUSE Insulin-like growth factor 2 receptor OS=Mus musculus GN=Igf2r PE=2 SV=1;>tr|B7ZWC4|B7ZWC4_MOUSE Insulin-like growth factor 2 receptor OS=Mus musculus GN=Igf2r PE=2 SV=1;>sp|Q07113|MPRI_MOUSE Cation-independent mannose-6-phosphate r
sp|Q07417|ACADS_MOUSE;tr|F6RAZ3|F6RAZ3_MOUSE	>sp|Q07417|ACADS_MOUSE Short-chain specific acyl-CoA dehydrogenase, mitochondrial OS=Mus musculus GN=Acads PE=1 SV=2;>tr|F6RAZ3|F6RAZ3_MOUSE Short-chain-specific acyl-CoA dehydrogenase, mitochondrial (Fragment) OS=Mus musculus GN=Acads PE=1 SV=1
tr|Q543F3|Q543F3_MOUSE;sp|Q08093|CNN2_MOUSE;tr|D3Z7R6|D3Z7R6_MOUSE	>tr|Q543F3|Q543F3_MOUSE Calponin OS=Mus musculus GN=Cnn2 PE=2 SV=1;>sp|Q08093|CNN2_MOUSE Calponin-2 OS=Mus musculus GN=Cnn2 PE=1 SV=1;>tr|D3Z7R6|D3Z7R6_MOUSE Calponin OS=Mus musculus GN=Cnn2 PE=1 SV=1
tr|A2AW05|A2AW05_MOUSE;tr|Q05DR5|Q05DR5_MOUSE;sp|Q08943|SSRP1_MOUSE;sp|Q08943-2|SSRP1_MOUSE	>tr|A2AW05|A2AW05_MOUSE FACT complex subunit SSRP1 (Fragment) OS=Mus musculus GN=Ssrp1 PE=1 SV=1;>tr|Q05DR5|Q05DR5_MOUSE Ssrp1 protein (Fragment) OS=Mus musculus GN=Ssrp1 PE=2 SV=1;>sp|Q08943|SSRP1_MOUSE FACT complex subunit SSRP1 OS=Mus musculus GN=Ssrp1
sp|Q0P678|ZCH18_MOUSE;tr|H3BIW0|H3BIW0_MOUSE;tr|G3X8T2|G3X8T2_MOUSE	>sp|Q0P678|ZCH18_MOUSE Zinc finger CCCH domain-containing protein 18 OS=Mus musculus GN=Zc3h18 PE=1 SV=1;>tr|H3BIW0|H3BIW0_MOUSE Zinc finger CCCH domain-containing protein 18 OS=Mus musculus GN=Zc3h18 PE=1 SV=1;>tr|G3X8T2|G3X8T2_MOUSE RIKEN cDNA 5830416A07
sp|Q0VGB7|PP4R2_MOUSE;tr|A4QMV1|A4QMV1_MOUSE	>sp|Q0VGB7|PP4R2_MOUSE Serine/threonine-protein phosphatase 4 regulatory subunit 2 OS=Mus musculus GN=Ppp4r2 PE=1 SV=1;>tr|A4QMV1|A4QMV1_MOUSE Ppp4r2 protein (Fragment) OS=Mus musculus GN=Ppp4r2 PE=2 SV=1
sp|Q11011|PSA_MOUSE;tr|E9Q6F4|E9Q6F4_MOUSE;tr|F6QYF8|F6QYF8_MOUSE;tr|E9Q039|E9Q039_MOUSE	>sp|Q11011|PSA_MOUSE Puromycin-sensitive aminopeptidase OS=Mus musculus GN=Npepps PE=1 SV=2;>tr|E9Q6F4|E9Q6F4_MOUSE Puromycin-sensitive aminopeptidase OS=Mus musculus GN=Npepps PE=1 SV=1;>tr|F6QYF8|F6QYF8_MOUSE Puromycin-sensitive aminopeptidase (Fragment)
tr|H3BKN0|H3BKN0_MOUSE;sp|Q1HFZ0|NSUN2_MOUSE;sp|Q1HFZ0-2|NSUN2_MOUSE	>tr|H3BKN0|H3BKN0_MOUSE tRNA (cytosine(34)-C(5))-methyltransferase OS=Mus musculus GN=Nsun2 PE=1 SV=1;>sp|Q1HFZ0|NSUN2_MOUSE tRNA (cytosine(34)-C(5))-methyltransferase OS=Mus musculus GN=Nsun2 PE=1 SV=2;>sp|Q1HFZ0-2|NSUN2_MOUSE Isoform 2 of tRNA (cytosine(
tr|Q6ZWQ9|Q6ZWQ9_MOUSE;sp|Q3THE2|ML12B_MOUSE;tr|Q9D6E6|Q9D6E6_MOUSE;tr|Q922W7|Q922W7_MOUSE;tr|Q9CXD2|Q9CXD2_MOUSE	>tr|Q6ZWQ9|Q6ZWQ9_MOUSE MCG5400 OS=Mus musculus GN=Myl12a PE=1 SV=1;>sp|Q3THE2|ML12B_MOUSE Myosin regulatory light chain 12B OS=Mus musculus GN=Myl12b PE=1 SV=2;>tr|Q9D6E6|Q9D6E6_MOUSE Putative uncharacterized protein OS=Mus musculus GN=Myl12a PE=2 SV=1;>t
sp|Q3THG9|AASD1_MOUSE;tr|A2A4P3|A2A4P3_MOUSE;tr|A2A4P4|A2A4P4_MOUSE	>sp|Q3THG9|AASD1_MOUSE Alanyl-tRNA editing protein Aarsd1 OS=Mus musculus GN=Aarsd1 PE=1 SV=2;>tr|A2A4P3|A2A4P3_MOUSE Protein Gm27029 OS=Mus musculus GN=Gm27029 PE=4 SV=1;>tr|A2A4P4|A2A4P4_MOUSE Protein Gm27029 OS=Mus musculus GN=Gm27029 PE=4 SV=1
tr|B2RRH9|B2RRH9_MOUSE;sp|Q3THK7|GUAA_MOUSE	>tr|B2RRH9|B2RRH9_MOUSE Guanine monphosphate synthetase OS=Mus musculus GN=Gmps PE=2 SV=1;>sp|Q3THK7|GUAA_MOUSE GMP synthase [glutamine-hydrolyzing] OS=Mus musculus GN=Gmps PE=1 SV=2
sp|Q3TJD7|PDLI7_MOUSE;tr|B8JJB2|B8JJB2_MOUSE;sp|Q3TJD7-3|PDLI7_MOUSE;tr|B8JJB3|B8JJB3_MOUSE;tr|Q8BVJ7|Q8BVJ7_MOUSE	>sp|Q3TJD7|PDLI7_MOUSE PDZ and LIM domain protein 7 OS=Mus musculus GN=Pdlim7 PE=1 SV=1;>tr|B8JJB2|B8JJB2_MOUSE PDZ and LIM domain protein 7 (Fragment) OS=Mus musculus GN=Pdlim7 PE=1 SV=1;>sp|Q3TJD7-3|PDLI7_MOUSE Isoform 3 of PDZ and LIM domain protein 7 O
tr|S4R2J9|S4R2J9_MOUSE;sp|Q3TLH4-5|PRC2C_MOUSE;tr|A0A0A0MQ79|A0A0A0MQ79_MOUSE;sp|Q3TLH4|PRC2C_MOUSE;tr|S4R2L9|S4R2L9_MOUSE;tr|S4R294|S4R294_MOUSE	>tr|S4R2J9|S4R2J9_MOUSE Protein PRRC2C OS=Mus musculus GN=Prrc2c PE=1 SV=1;>sp|Q3TLH4-5|PRC2C_MOUSE Isoform 5 of Protein PRRC2C OS=Mus musculus GN=Prrc2c;>tr|A0A0A0MQ79|A0A0A0MQ79_MOUSE Protein PRRC2C OS=Mus musculus GN=Prrc2c PE=1 SV=1;>sp|Q3TLH4|PRC2C_MO
tr|B2RTE5|B2RTE5_MOUSE;sp|Q3TMW1|C102A_MOUSE;tr|A4FUJ5|A4FUJ5_MOUSE	>tr|B2RTE5|B2RTE5_MOUSE Coiled-coil domain containing 102A OS=Mus musculus GN=Ccdc102a PE=2 SV=1;>sp|Q3TMW1|C102A_MOUSE Coiled-coil domain-containing protein 102A OS=Mus musculus GN=Ccdc102a PE=1 SV=2;>tr|A4FUJ5|A4FUJ5_MOUSE Ccdc102a protein (Fragment) OS=
sp|Q3TWW8|SRSF6_MOUSE;tr|Q8BKL0|Q8BKL0_MOUSE	>sp|Q3TWW8|SRSF6_MOUSE Serine/arginine-rich splicing factor 6 OS=Mus musculus GN=Srsf6 PE=1 SV=1;>tr|Q8BKL0|Q8BKL0_MOUSE Putative uncharacterized protein OS=Mus musculus GN=Srsf6 PE=2 SV=1
tr|Q8CGI9|Q8CGI9_MOUSE;tr|Q5HZG6|Q5HZG6_MOUSE;tr|Q8BU34|Q8BU34_MOUSE;tr|Q8CGG2|Q8CGG2_MOUSE;tr|Q05CG9|Q05CG9_MOUSE;sp|Q3TXS7|PSMD1_MOUSE;tr|A0JLU3|A0JLU3_MOUSE	>tr|Q8CGI9|Q8CGI9_MOUSE Psmd1 protein (Fragment) OS=Mus musculus GN=Psmd1 PE=2 SV=1;>tr|Q5HZG6|Q5HZG6_MOUSE Psmd1 protein (Fragment) OS=Mus musculus GN=Psmd1 PE=2 SV=1;>tr|Q8BU34|Q8BU34_MOUSE Putative uncharacterized protein (Fragment) OS=Mus musculus GN=P
sp|Q3U0V1|FUBP2_MOUSE	>sp|Q3U0V1|FUBP2_MOUSE Far upstream element-binding protein 2 OS=Mus musculus GN=Khsrp PE=1 SV=2
sp|Q3U1J4|DDB1_MOUSE;tr|Q3ULS8|Q3ULS8_MOUSE	>sp|Q3U1J4|DDB1_MOUSE DNA damage-binding protein 1 OS=Mus musculus GN=Ddb1 PE=1 SV=2;>tr|Q3ULS8|Q3ULS8_MOUSE Putative uncharacterized protein (Fragment) OS=Mus musculus GN=Ddb1 PE=2 SV=1
sp|Q3U319|BRE1B_MOUSE	>sp|Q3U319|BRE1B_MOUSE E3 ubiquitin-protein ligase BRE1B OS=Mus musculus GN=Rnf40 PE=1 SV=2
sp|Q3UDE2|TTL12_MOUSE	>sp|Q3UDE2|TTL12_MOUSE Tubulin--tyrosine ligase-like protein 12 OS=Mus musculus GN=Ttll12 PE=1 SV=1
sp|Q3UE37|UBE2Z_MOUSE	>sp|Q3UE37|UBE2Z_MOUSE Ubiquitin-conjugating enzyme E2 Z OS=Mus musculus GN=Ube2z PE=1 SV=2
sp|Q3UEB3-3|PUF60_MOUSE;sp|Q3UEB3-2|PUF60_MOUSE;sp|Q3UEB3|PUF60_MOUSE;tr|Q0VDY2|Q0VDY2_MOUSE	>sp|Q3UEB3-3|PUF60_MOUSE Isoform 3 of Poly(U)-binding-splicing factor PUF60 OS=Mus musculus GN=Puf60;>sp|Q3UEB3-2|PUF60_MOUSE Isoform 2 of Poly(U)-binding-splicing factor PUF60 OS=Mus musculus GN=Puf60;>sp|Q3UEB3|PUF60_MOUSE Poly(U)-binding-splicing factor
sp|Q3UFY7-4|5NT3B_MOUSE;sp|Q3UFY7|5NT3B_MOUSE;sp|Q3UFY7-2|5NT3B_MOUSE	>sp|Q3UFY7-4|5NT3B_MOUSE Isoform 4 of 7-methylguanosine phosphate-specific 5-nucleotidase OS=Mus musculus GN=Nt5c3b;>sp|Q3UFY7|5NT3B_MOUSE 7-methylguanosine phosphate-specific 5-nucleotidase OS=Mus musculus GN=Nt5c3b PE=1 SV=3;>sp|Q3UFY7-2|5NT3B_MOUSE Is
tr|Q2YDW1|Q2YDW1_MOUSE;sp|Q3UGC7|EI3JA_MOUSE;sp|Q66JS6|EI3JB_MOUSE	>tr|Q2YDW1|Q2YDW1_MOUSE Eif3j protein (Fragment) OS=Mus musculus GN=Eif3j PE=2 SV=1;>sp|Q3UGC7|EI3JA_MOUSE Eukaryotic translation initiation factor 3 subunit J-A OS=Mus musculus GN=Eif3j1 PE=2 SV=1;>sp|Q66JS6|EI3JB_MOUSE Eukaryotic translation initiation f
sp|Q3UGS4|F195B_MOUSE	>sp|Q3UGS4|F195B_MOUSE Protein FAM195B OS=Mus musculus GN=Fam195b PE=1 SV=1
tr|Q1WWJ8|Q1WWJ8_MOUSE;tr|B2RTB0|B2RTB0_MOUSE;sp|Q3UHX2|HAP28_MOUSE	>tr|Q1WWJ8|Q1WWJ8_MOUSE Pdap1 protein (Fragment) OS=Mus musculus GN=Pdap1 PE=2 SV=1;>tr|B2RTB0|B2RTB0_MOUSE MCG17262 OS=Mus musculus GN=Pdap1 PE=2 SV=1;>sp|Q3UHX2|HAP28_MOUSE 28 kDa heat- and acid-stable phosphoprotein OS=Mus musculus GN=Pdap1 PE=1 SV=1
tr|E9Q2N5|E9Q2N5_MOUSE;tr|E9Q8U3|E9Q8U3_MOUSE;sp|Q3UIJ9|MYZAP_MOUSE;tr|E9PZ54|E9PZ54_MOUSE;tr|E9Q3C8|E9Q3C8_MOUSE;tr|E9Q565|E9Q565_MOUSE	>tr|E9Q2N5|E9Q2N5_MOUSE Protein Gcom1 OS=Mus musculus GN=Gcom1 PE=4 SV=1;>tr|E9Q8U3|E9Q8U3_MOUSE Protein Gcom1 OS=Mus musculus GN=Gcom1 PE=4 SV=1;>sp|Q3UIJ9|MYZAP_MOUSE Myocardial zonula adherens protein OS=Mus musculus GN=Myzap PE=1 SV=1;>tr|E9PZ54|E9PZ54
tr|D6RE33|D6RE33_MOUSE;sp|Q3UJB9-2|EDC4_MOUSE;tr|G5E896|G5E896_MOUSE;sp|Q3UJB9|EDC4_MOUSE	>tr|D6RE33|D6RE33_MOUSE Enhancer of mRNA-decapping protein 4 OS=Mus musculus GN=Edc4 PE=1 SV=1;>sp|Q3UJB9-2|EDC4_MOUSE Isoform 2 of Enhancer of mRNA-decapping protein 4 OS=Mus musculus GN=Edc4;>tr|G5E896|G5E896_MOUSE Enhancer of mRNA decapping 4, isoform C
sp|Q3UKJ7-2|SMU1_MOUSE;sp|Q3UKJ7|SMU1_MOUSE	>sp|Q3UKJ7-2|SMU1_MOUSE Isoform 2 of WD40 repeat-containing protein SMU1 OS=Mus musculus GN=Smu1;>sp|Q3UKJ7|SMU1_MOUSE WD40 repeat-containing protein SMU1 OS=Mus musculus GN=Smu1 PE=2 SV=2
sp|Q3UL36|ARGL1_MOUSE	>sp|Q3UL36|ARGL1_MOUSE Arginine and glutamate-rich protein 1 OS=Mus musculus GN=Arglu1 PE=1 SV=2
sp|Q3UM45|PP1R7_MOUSE	>sp|Q3UM45|PP1R7_MOUSE Protein phosphatase 1 regulatory subunit 7 OS=Mus musculus GN=Ppp1r7 PE=1 SV=2
sp|Q3UMY5-4|EMAL4_MOUSE;sp|Q3UMY5-2|EMAL4_MOUSE;sp|Q3UMY5-3|EMAL4_MOUSE;tr|A7ISP9|A7ISP9_MOUSE;tr|F8WJ93|F8WJ93_MOUSE;sp|Q3UMY5|EMAL4_MOUSE	>sp|Q3UMY5-4|EMAL4_MOUSE Isoform 4 of Echinoderm microtubule-associated protein-like 4 OS=Mus musculus GN=Eml4;>sp|Q3UMY5-2|EMAL4_MOUSE Isoform 2 of Echinoderm microtubule-associated protein-like 4 OS=Mus musculus GN=Eml4;>sp|Q3UMY5-3|EMAL4_MOUSE Isoform 3
sp|Q3UPL0-2|SC31A_MOUSE;sp|Q3UPL0|SC31A_MOUSE;tr|S4R2A9|S4R2A9_MOUSE	>sp|Q3UPL0-2|SC31A_MOUSE Isoform 2 of Protein transport protein Sec31A OS=Mus musculus GN=Sec31a;>sp|Q3UPL0|SC31A_MOUSE Protein transport protein Sec31A OS=Mus musculus GN=Sec31a PE=1 SV=2;>tr|S4R2A9|S4R2A9_MOUSE Protein transport protein Sec31A (Fragment)
tr|Q80U60|Q80U60_MOUSE;tr|B2RX13|B2RX13_MOUSE;sp|Q3UQ28|PXDN_MOUSE	>tr|Q80U60|Q80U60_MOUSE MKIAA0230 protein (Fragment) OS=Mus musculus GN=Pxdn PE=2 SV=1;>tr|B2RX13|B2RX13_MOUSE Peroxidasin homolog (Drosophila) OS=Mus musculus GN=Pxdn PE=2 SV=1;>sp|Q3UQ28|PXDN_MOUSE Peroxidasin homolog OS=Mus musculus GN=Pxdn PE=1 SV=2
tr|D3YV81|D3YV81_MOUSE;sp|Q3URD3-4|SLMAP_MOUSE;sp|Q3URD3-3|SLMAP_MOUSE;tr|F6UV57|F6UV57_MOUSE;sp|Q3URD3-5|SLMAP_MOUSE;tr|F6YCM8|F6YCM8_MOUSE;tr|F8WIH0|F8WIH0_MOUSE;tr|D3Z7V3|D3Z7V3_MOUSE;sp|Q3URD3-2|SLMAP_MOUSE;tr|H7BX64|H7BX64_MOUSE;sp|Q3URD3|SLMAP_MOUSE	>tr|D3YV81|D3YV81_MOUSE Sarcolemmal membrane-associated protein (Fragment) OS=Mus musculus GN=Slmap PE=1 SV=1;>sp|Q3URD3-4|SLMAP_MOUSE Isoform 4 of Sarcolemmal membrane-associated protein OS=Mus musculus GN=Slmap;>sp|Q3URD3-3|SLMAP_MOUSE Isoform 3 of Sarco
sp|Q3UTJ2-2|SRBS2_MOUSE;tr|D3Z080|D3Z080_MOUSE;sp|Q3UTJ2-5|SRBS2_MOUSE;tr|B9EKP8|B9EKP8_MOUSE;sp|Q3UTJ2-3|SRBS2_MOUSE;tr|B2RXQ9|B2RXQ9_MOUSE;tr|Z4YJR7|Z4YJR7_MOUSE;tr|E9Q0B0|E9Q0B0_MOUSE;tr|B7ZWM6|B7ZWM6_MOUSE;sp|Q3UTJ2-4|SRBS2_MOUSE;sp|Q3UTJ2|SRBS2_MOUSE	>sp|Q3UTJ2-2|SRBS2_MOUSE Isoform 2 of Sorbin and SH3 domain-containing protein 2 OS=Mus musculus GN=Sorbs2;>tr|D3Z080|D3Z080_MOUSE Sorbin and SH3 domain-containing protein 2 OS=Mus musculus GN=Sorbs2 PE=1 SV=1;>sp|Q3UTJ2-5|SRBS2_MOUSE Isoform 5 of Sorbin a
sp|Q3V1T4-3|P3H1_MOUSE;sp|Q3V1T4|P3H1_MOUSE;tr|A6PW84|A6PW84_MOUSE;sp|Q3V1T4-2|P3H1_MOUSE;tr|A2A7Q5|A2A7Q5_MOUSE	>sp|Q3V1T4-3|P3H1_MOUSE Isoform 3 of Prolyl 3-hydroxylase 1 OS=Mus musculus GN=P3h1;>sp|Q3V1T4|P3H1_MOUSE Prolyl 3-hydroxylase 1 OS=Mus musculus GN=P3h1 PE=1 SV=2;>tr|A6PW84|A6PW84_MOUSE Prolyl 3-hydroxylase 1 OS=Mus musculus GN=P3h1 PE=1 SV=1;>sp|Q3V1T4-2
sp|Q3V3R1|C1TM_MOUSE	>sp|Q3V3R1|C1TM_MOUSE Monofunctional C1-tetrahydrofolate synthase, mitochondrial OS=Mus musculus GN=Mthfd1l PE=1 SV=2
tr|E9QMV2|E9QMV2_MOUSE;tr|C6EQJ5|C6EQJ5_MOUSE;sp|Q4KML4|ABRAL_MOUSE	>tr|E9QMV2|E9QMV2_MOUSE Costars family protein ABRACL OS=Mus musculus GN=Abracl PE=1 SV=1;>tr|C6EQJ5|C6EQJ5_MOUSE ASL1/3110003A17Rik fusion protein OS=Mus musculus PE=2 SV=1;>sp|Q4KML4|ABRAL_MOUSE Costars family protein ABRACL OS=Mus musculus GN=Abracl PE=
sp|Q4KMM3-3|OXR1_MOUSE;sp|Q4KMM3-2|OXR1_MOUSE;tr|E9Q0A7|E9Q0A7_MOUSE;sp|Q4KMM3-4|OXR1_MOUSE;sp|Q4KMM3|OXR1_MOUSE	>sp|Q4KMM3-3|OXR1_MOUSE Isoform 3 of Oxidation resistance protein 1 OS=Mus musculus GN=Oxr1;>sp|Q4KMM3-2|OXR1_MOUSE Isoform 2 of Oxidation resistance protein 1 OS=Mus musculus GN=Oxr1;>tr|E9Q0A7|E9Q0A7_MOUSE Oxidation resistance protein 1 OS=Mus musculus G
tr|E9PUB0|E9PUB0_MOUSE;tr|F6XBJ8|F6XBJ8_MOUSE;sp|Q4LDD4-3|ARAP1_MOUSE;sp|Q4LDD4-2|ARAP1_MOUSE;sp|Q4LDD4|ARAP1_MOUSE	>tr|E9PUB0|E9PUB0_MOUSE Arf-GAP with Rho-GAP domain, ANK repeat and PH domain-containing protein 1 OS=Mus musculus GN=Arap1 PE=1 SV=1;>tr|F6XBJ8|F6XBJ8_MOUSE Arf-GAP with Rho-GAP domain, ANK repeat and PH domain-containing protein 1 (Fragment) OS=Mus muscu
tr|A0A087WNP6|A0A087WNP6_MOUSE;sp|Q4VAA2-2|CDV3_MOUSE;sp|Q4VAA2|CDV3_MOUSE;tr|A0A087WRM0|A0A087WRM0_MOUSE	>tr|A0A087WNP6|A0A087WNP6_MOUSE Protein CDV3 OS=Mus musculus GN=Cdv3 PE=1 SV=1;>sp|Q4VAA2-2|CDV3_MOUSE Isoform 2 of Protein CDV3 OS=Mus musculus GN=Cdv3;>sp|Q4VAA2|CDV3_MOUSE Protein CDV3 OS=Mus musculus GN=Cdv3 PE=1 SV=2;>tr|A0A087WRM0|A0A087WRM0_MOUSE Pr
sp|Q501J6|DDX17_MOUSE;tr|Q3U741|Q3U741_MOUSE;sp|Q501J6-2|DDX17_MOUSE;tr|Q3TU25|Q3TU25_MOUSE	>sp|Q501J6|DDX17_MOUSE Probable ATP-dependent RNA helicase DDX17 OS=Mus musculus GN=Ddx17 PE=1 SV=1;>tr|Q3U741|Q3U741_MOUSE DEAD (Asp-Glu-Ala-Asp) box polypeptide 17, isoform CRA_a OS=Mus musculus GN=Ddx17 PE=1 SV=1;>sp|Q501J6-2|DDX17_MOUSE Isoform 2 of Pr
tr|B1AX98|B1AX98_MOUSE;sp|Q505F5|LRC47_MOUSE;tr|E9PV22|E9PV22_MOUSE	>tr|B1AX98|B1AX98_MOUSE Leucine rich repeat containing 47 OS=Mus musculus GN=Lrrc47 PE=2 SV=1;>sp|Q505F5|LRC47_MOUSE Leucine-rich repeat-containing protein 47 OS=Mus musculus GN=Lrrc47 PE=1 SV=1;>tr|E9PV22|E9PV22_MOUSE Leucine-rich repeat-containing protei
tr|E9QKA4|E9QKA4_MOUSE;sp|Q52KI8-2|SRRM1_MOUSE;tr|A2A8V8|A2A8V8_MOUSE;tr|A2A8V9|A2A8V9_MOUSE;tr|E9PUK6|E9PUK6_MOUSE;sp|Q52KI8|SRRM1_MOUSE;tr|A2A983|A2A983_MOUSE	>tr|E9QKA4|E9QKA4_MOUSE Serine/arginine repetitive matrix protein 1 OS=Mus musculus GN=Srrm1 PE=1 SV=1;>sp|Q52KI8-2|SRRM1_MOUSE Isoform 2 of Serine/arginine repetitive matrix protein 1 OS=Mus musculus GN=Srrm1;>tr|A2A8V8|A2A8V8_MOUSE Serine/arginine repeti
sp|Q569Z5-2|DDX46_MOUSE;tr|F8WHR6|F8WHR6_MOUSE;sp|Q569Z5|DDX46_MOUSE	>sp|Q569Z5-2|DDX46_MOUSE Isoform 2 of Probable ATP-dependent RNA helicase DDX46 OS=Mus musculus GN=Ddx46;>tr|F8WHR6|F8WHR6_MOUSE Probable ATP-dependent RNA helicase DDX46 OS=Mus musculus GN=Ddx46 PE=1 SV=1;>sp|Q569Z5|DDX46_MOUSE Probable ATP-dependent RNA
[truncated: 885 more rows]

## Sheet: 4.Proteins 2000 cells
Majority protein IDs	Fasta headers
sp|A2ADY9|DDI2_MOUSE	>sp|A2ADY9|DDI2_MOUSE Protein DDI1 homolog 2 OS=Mus musculus GN=Ddi2 PE=1 SV=1
[truncated: 1,859 more rows]

## Sheet: 5.Proteins 8000 cells
Majority protein IDs	Fasta headers
[truncated: 2,161 more rows]

## Sheet: 6.Peptides repetition
Sequence	Proteins	Leading razor protein	Intensity rep1	Intensity rep2	Intensity rep3	Intensity rep4	Intensity rep5
[truncated: 18,599 more rows]

[truncated: 7 more sheets: 7.Proteins repetition, 8.Peptides FASP vs LCM-Prot, 9.Proteins FASP vs LCM-Prot, 10.Identified peptides temporal, 11.Identified proteins temporal, 12.Quantified proteins temporal, 13.Regulators and SM]
